# Supplementary material for: Integrative genome-wide analyses identify novel loci associated with kidney stones and provide insights into its genetic architecture
Source: Nat Commun. 2023 Nov 18;14:7498. doi: 10.1038/s41467-023-43400-1 (PMC10657403; doi:10.1038/s41467-023-43400-1)
Supplement: Supplementary file 4 — Supplementary Data 1-15 [file 41467_2023_43400_MOESM4_ESM.xlsx]

## Sheet: Supplementary Data 1
Supplementary Data 1 Summary of 56 multiple associated signals at 44 loci with P < 5 × 10−8 in the stepwise conditional analysis
CHR	SNP	BP	Locus Number	Single SNP GWAS-meta						Joint analysis
				Effect allele	freq	b	se	p	n	freq_geno	bJ	bJ_se	pJ
1	rs114564927	20851685	1	C	0.9648	-0.1869	0.0345	6.05e-08	568260	0.99	-0.205322	0.0345258	2.73e-09
1	rs537793651	21446862	1	T	0.967	-0.2809	0.0411	8.23e-12	426105	0.998998	-0.295415	0.0411145	6.71e-13
1	rs12139787	21487928	1	A	0.018	-0.355	0.0635	2.26e-08	322266	0.00100301	-0.35084	0.0635098	3.31e-08
1	rs116799286	21658347	1	T	0.9653	-0.2253	0.0331	9.99e-12	625904	0.99	-0.224981	0.0331112	1.09e-11
1	rs140605346	21829796	1	T	0.0505	0.2742	0.0238	1.03e-30	845628	0.0355	0.291491	0.0238717	2.72e-34
1	rs1256332	21893344	1	A	0.1414	0.1258	0.0157	1.12e-15	767559	0.156313	0.142369	0.0157408	1.5e-19
1	rs267733	150958836	2	A	0.8449	-0.0844	0.0151	2.28e-08	768775	0.8405	-0.0844	0.0151003	2.28e-08
1	rs113831804	186651932	3	A	0.0217	0.215	0.0353	1.12e-09	868336	0.02002	0.215	0.0353007	1.13e-09
1	rs823121	205724302	4	A	0.4375	0.066	0.0112	3.8e-09	744099	0.432161	0.066	0.0112003	3.8e-09
1	rs884127	220082150	5	A	0.4041	-0.0785	0.0115	8.73e-12	721276	0.360772	-0.0785	0.0115004	8.74e-12
2	rs838717	234296444	6	A	0.5748	-0.0914	0.0112	3.33e-16	749209	0.572077	-0.0914	0.0112005	3.34e-16
3	rs200495345	48861058	7	A	0.943	0.262	0.0331	2.46e-15	390010	0.998458	0.26301	0.0331028	1.94e-15
3	rs549396868	48954577	7	T	0.9368	0.2468	0.0327	4.44e-14	362794	0.99794	0.247867	0.0327027	3.47e-14
3	rs75394422	49333079	7	T	0.9456	0.276	0.037	8.69e-14	326140	0.996	0.276365	0.0370031	8.1e-14
3	rs191107165	51100168	8	A	0.0484	-0.2593	0.0397	6.55e-11	720199	0	NA	NA	NA
3	rs138789058	52124388	9	T	0.0651	-0.178	0.029	8.36e-10	448755	0.0155311	-0.178	0.0290012	8.37e-10
3	rs34172859	121942713	10	G	0.2801	0.0745	0.0123	1.39e-09	752958	0.256281	0.0745	0.0123003	1.39e-09
4	rs440318	3744294	11	A	0.5468	-0.0622	0.0112	2.8e-08	738950	0.52259	-0.0622	0.0112002	2.8e-08
4	rs28454965	77505067	12	A	0.5041	-0.0676	0.0112	1.58e-09	732520	0.527636	-0.0676	0.0112003	1.58e-09
4	rs1481012	89039082	13	A	0.9014	-0.1011	0.0184	3.92e-08	763379	0.887048	-0.1011	0.0184004	3.92e-08
4	rs71606723	115498457	14	A	0.717	-0.1013	0.0124	3.1e-16	736206	0.805639	-0.1013	0.0124006	3.11e-16
5	rs55672774	51165567	15	T	0.3623	0.0745	0.0115	9.28e-11	751767	0.372864	0.0745	0.0115003	9.29e-11
5	rs10051765	176799992	16	T	0.6348	-0.1426	0.0114	6.68e-36	762292	0.678068	-0.1426	0.0114012	6.79e-36
6	rs9267677	31892641	17	T	0.9191	-0.1281	0.02	1.5e-10	772313	0.904	-0.112331	0.0201759	2.58e-08
6	rs3134962	32107851	17	A	0.1549	-0.1077	0.016	1.68e-11	685424	0.174022	-0.0958759	0.0161408	2.85e-09
6	rs1155347	39146230	18	T	0.7581	-0.087	0.0129	1.54e-11	752696	0.790722	-0.087	0.0129004	1.54e-11
6	rs729761	43804571	19	T	0.2958	0.0775	0.0121	1.5e-10	753181	0.301255	0.0775	0.0121003	1.51e-10
6	rs2206271	50786008	20	A	0.3177	0.0768	0.0119	1.09e-10	748302	0.295569	0.0768	0.0119003	1.09e-10
6	rs1039031	101161812	21	A	0.4941	0.0647	0.0111	5.58e-09	745834	0.5	0.0647	0.0111002	5.59e-09
6	rs78693187	160611103	22	T	0.9731	-0.1812	0.0327	3e-08	820665	0.9675	-0.1812	0.0327006	3e-08
7	rs1404278	27634726	23	T	0.3063	0.0919	0.0119	1.14e-14	763381	0.299	0.0919	0.0119005	1.14e-14
7	rs1004317	30956858	24	A	0.606	-0.0624	0.0114	4.41e-08	740272	0.610324	-0.0624	0.0114002	4.41e-08
7	rs4252512	142605221	25	T	0.9846	-0.2537	0.0451	1.85e-08	744793	0.982983	-0.2537	0.0451009	1.85e-08
9	rs12376362	71172306	26	A	0.8226	0.086	0.0149	7.84e-09	709010	0.791	0.086	0.0149003	7.85e-09
9	rs150891531	97585477	27	T	0.0856	-0.1314	0.0214	8.24e-10	640803	0.0656313	-0.1314	0.0214006	8.25e-10
10	rs17486892	9280394	28	T	0.7727	0.0765	0.0136	1.86e-08	707099	0.793998	0.0765	0.0136003	1.86e-08
10	rs11202736	90142203	29	A	0.6799	-0.0709	0.0119	2.55e-09	745319	0.69532	-0.0709	0.0119003	2.56e-09
13	rs73187207	42619919	30	T	0.2091	0.071	0.0135	1.45e-07	762129	0.207623	0.0743943	0.0135073	3.64e-08
13	rs9533022	42749606	30	T	0.5796	-0.0851	0.0112	3e-14	751497	0.562625	-0.0870956	0.0112063	7.72e-15
13	rs57719175	96175396	31	A	0.4003	-0.0727	0.0114	1.8e-10	736265	0.408586	-0.0727	0.0114003	1.81e-10
15	rs34819316	48500263	32	A	0.0047	-0.6187	0.1132	4.61e-08	383186	0.0085	-0.6187	0.113204	4.62e-08
15	rs10852147	85719783	33	T	0.3194	0.065	0.0119	4.7e-08	746190	0.314417	0.065	0.0119002	4.71e-08
16	rs77924615	20392332	34	A	0.2098	0.112	0.0134	6.37e-17	771607	0.202442	0.112	0.0134006	6.39e-17
16	rs55637647	88549264	35	C	0.6497	-0.0717	0.0116	6.37e-10	750061	0.607685	-0.0717	0.0116003	6.37e-10
17	rs242559	44025888	36	A	0.8081	-0.0882	0.015	4.1e-09	658328	0.762386	-0.0882	0.0150004	4.11e-09
17	rs9895661	59456589	37	T	0.8221	0.1123	0.015	7.06e-14	698023	0.8425	0.1123	0.0150006	7.08e-14
17	rs4793435	70355003	38	T	0.479	0.0806	0.0111	3.83e-13	747030	0.488911	0.0806	0.0111004	3.84e-13
19	rs58169740	4335513	39	T	0.683	0.0702	0.0121	6.57e-09	724631	0.696894	0.0702	0.0121003	6.57e-09
19	rs1800437	46181392	40	C	0.2274	-0.0832	0.0136	9.5e-10	706874	0.195	-0.0832	0.0136004	9.51e-10
19	rs7259073	53357172	41	T	0.9158	0.1194	0.0215	2.8e-08	644432	0.927824	0.1194	0.0215005	2.8e-08
20	rs17216707	52732362	42	T	0.7994	0.1525	0.0146	1.54e-25	671918	0.824055	0.142038	0.0149572	2.17e-21
20	rs2585442	52737123	42	C	0.7175	-0.1091	0.0123	7.32e-19	749017	0.747138	-0.0807819	0.0125779	1.34e-10
20	rs2762943	52790786	42	T	0.0866	-0.1625	0.021	1.01e-14	658462	0.069	-0.171629	0.0210947	4.08e-16
21	rs128494	37834258	43	T	0.2981	-0.0198	0.0125	0.113194	702634	0.216961	-0.0764988	0.0131724	6.34e-09
21	rs219772	37835347	43	A	0.7588	0.1681	0.0135	1.37e-35	688522	0.72996	0.194162	0.0142278	2.11e-42
22	rs3788338	23412058	44	A	0.2373	0.1054	0.0129	3.07e-16	762639	0.2625	0.1054	0.0129006	3.08e-16
Note：rs191107165 was not used for stepwise conditional analysis for its MAF in the 1,000 randomly selected European samples from UKB being 0.

## Sheet: Supplementary Data 2
Supplementary Data 2 The lead variants of GWAS meta-analysis in the known loci
SNP	CHR	hg19_BP	Gene	P	PubmedID	Journal	Study	Samples	Loci	LeadVariant	Replicated
rs10917002	1	21836340	ALPL	3e-11	31729369	Nat Commun	Genetic variants of calcium and vitamin D metabolism in kidney stone disease.	6,536 British ancestry cases, 5,587 Japanese ancestry cases, 388,508 British ancestry controls, 28,870 Japanese ancestry controls	1p36.12	1.045e-30(rs140605346)	1
rs13003198	2	234257105	SAG - DGKD	4e-11	31729369	Nat Commun	Genetic variants of calcium and vitamin D metabolism in kidney stone disease.	6,536 British ancestry cases, 5,587 Japanese ancestry cases, 388,508 British ancestry controls, 28,870 Japanese ancestry controls	2q37.1	3.32e-16(rs838717)	1
rs780093	2	27742603	GCKR	1e-13	31729369	Nat Commun	Genetic variants of calcium and vitamin D metabolism in kidney stone disease.	6,536 British ancestry cases, 5,587 Japanese ancestry cases, 388,508 British ancestry controls, 28,870 Japanese ancestry controls	2p23.3	7.985e-08(rs780094)	0
rs7627468	3	121946099	CASR	2e-08	26272126	Nat Commun	Common and rare variants associated with kidney stones and biochemical traits.	5,149 European ancestry cases, 279,870 European ancestry controls (includes non-array genotyped, whole-genome imputed individuals)	3q21.1	1.257e-09(rs34172859)	1
rs1481012	4	89039082	ABCG2	3e-08	31729369	Nat Commun	Genetic variants of calcium and vitamin D metabolism in kidney stone disease.	6,536 British ancestry cases, 5,587 Japanese ancestry cases, 388,508 British ancestry controls, 28,870 Japanese ancestry controls	4q22.1	3.868e-08(rs1481012)	1
rs56235845	5	176798040	RGS14	3e-21	31729369	Nat Commun	Genetic variants of calcium and vitamin D metabolism in kidney stone disease.	6,536 British ancestry cases, 5,587 Japanese ancestry cases, 388,508 British ancestry controls, 28,870 Japanese ancestry controls	5q35.3	5.676e-36(rs10051765)	1
rs1155347	6	39146230	SAYSD1 - KCNK5	9e-11	31729369	Nat Commun	Genetic variants of calcium and vitamin D metabolism in kidney stone disease.	6,536 British ancestry cases, 5,587 Japanese ancestry cases, 388,508 British ancestry controls, 28,870 Japanese ancestry controls	6p21.2	1.349e-11(rs1155347)	1
rs77648599	6	160624115	SLC22A2	5e-10	31729369	Nat Commun	Genetic variants of calcium and vitamin D metabolism in kidney stone disease.	6,536 British ancestry cases, 5,587 Japanese ancestry cases, 388,508 British ancestry controls, 28,870 Japanese ancestry controls	6q25.3	3.094e-08(rs78693187)	1
rs1000597	7	30937178	MINDY4 - AQP1	2e-14	22396660	PLoS Genet	A genome-wide association study of nephrolithiasis in the Japanese population identifies novel susceptible Loci at 5q35.3, 7p14.3, and 13q14.1.	904 Japanese ancestry cases, 7,471 Japanese ancestry controls	7p14.3	4.155e-08(rs1004317)	1
rs12539707	7	27626165	HIBADH	1e-10	31729369	Nat Commun	Genetic variants of calcium and vitamin D metabolism in kidney stone disease.	6,536 British ancestry cases, 5,587 Japanese ancestry cases, 388,508 British ancestry controls, 28,870 Japanese ancestry controls	7p15.2	9.605e-15(rs1404278)	1
rs4529910	11	111243102	POU2AF1	4e-10	31729369	Nat Commun	Genetic variants of calcium and vitamin D metabolism in kidney stone disease.	6,536 British ancestry cases, 5,587 Japanese ancestry cases, 388,508 British ancestry controls, 28,870 Japanese ancestry controls	11q23.1	2.801e-06(rs1986838)	0
rs1037271	13	42779410	DGKH	1e-24	31729369	Nat Commun	Genetic variants of calcium and vitamin D metabolism in kidney stone disease.	6,536 British ancestry cases, 5,587 Japanese ancestry cases, 388,508 British ancestry controls, 28,870 Japanese ancestry controls	13q14.11	2.862e-14(rs9533022)	1
rs578595	15	53997089	WDR72	6e-11	31729369	Nat Commun	Genetic variants of calcium and vitamin D metabolism in kidney stone disease.	6,536 British ancestry cases, 5,587 Japanese ancestry cases, 388,508 British ancestry controls, 28,870 Japanese ancestry controls	15q21.3	3.523e-07(rs139926232)	0
rs77924615	16	20392332	PDILT	1e-13	31729369	Nat Commun	Genetic variants of calcium and vitamin D metabolism in kidney stone disease.	6,536 British ancestry cases, 5,587 Japanese ancestry cases, 388,508 British ancestry controls, 28,870 Japanese ancestry controls	16p12.3	5.918e-17(rs77924615)	1
rs889299	16	23381914	SCNN1B	2e-08	31729369	Nat Commun	Genetic variants of calcium and vitamin D metabolism in kidney stone disease.	6,536 British ancestry cases, 5,587 Japanese ancestry cases, 388,508 British ancestry controls, 28,870 Japanese ancestry controls	16p12.2	1.092e-06(rs13333685)	0
rs1010269	17	59448945	BCAS3	4e-15	31729369	Nat Commun	Genetic variants of calcium and vitamin D metabolism in kidney stone disease.	6,536 British ancestry cases, 5,587 Japanese ancestry cases, 388,508 British ancestry controls, 28,870 Japanese ancestry controls	17q23.2	6.005e-14(rs9895661)	1
rs4793434	17	70352537	LINC00511	5e-09	31729369	Nat Commun	Genetic variants of calcium and vitamin D metabolism in kidney stone disease.	6,536 British ancestry cases, 5,587 Japanese ancestry cases, 388,508 British ancestry controls, 28,870 Japanese ancestry controls	17q24.3	4.846e-13(rs4793435)	1
rs3760702	19	14588237	PTGER1 - GIPC1	2e-09	31729369	Nat Commun	Genetic variants of calcium and vitamin D metabolism in kidney stone disease.	6,536 British ancestry cases, 5,587 Japanese ancestry cases, 388,508 British ancestry controls, 28,870 Japanese ancestry controls	19p13.12	2.022e-07(rs28364040)	0
rs17216707	20	52732362	BCAS1 - CYP24A1	8e-18	31729369	Nat Commun	Genetic variants of calcium and vitamin D metabolism in kidney stone disease.	6,536 British ancestry cases, 5,587 Japanese ancestry cases, 388,508 British ancestry controls, 28,870 Japanese ancestry controls	20q13.2	1.083e-25(rs17216707)	1
rs12626330	21	37835982	CLDN14	7e-21	31729369	Nat Commun	Genetic variants of calcium and vitamin D metabolism in kidney stone disease.	6,536 British ancestry cases, 5,587 Japanese ancestry cases, 388,508 British ancestry controls, 28,870 Japanese ancestry controls	21q22.13	1.023e-35(rs219772)	1
rs13054904	22	23410918	RSPH14	3e-12	31729369	Nat Commun	Genetic variants of calcium and vitamin D metabolism in kidney stone disease.	6,536 British ancestry cases, 388,508 British ancestry controls	22q11.22	2.632e-16(rs3788338)	1

## Sheet: Supplementary Data 3
Supplementary Data 3 Association with blood calcium and phosphate for the independent and significant variants of kidney stone disease
CHR	BP	SNP	Effect allele	Non-effect allele	Calcium				Phosphate				Gene
					Beta	Se	Z	P-value	Beta	Se	Z	P-value
1	21829796	rs140605346	T	G	0.0067785	0.0065241	1.039	0.2988	0.0069113	0.0064022	1.0795	0.28036
1	150958836	rs267733	G	A	0.0086963	0.0033667	2.5831	0.0097927	-0.004511	0.0033036	-1.3655	0.17211
1	186651932	rs113831804	A	T	-0.012515	0.0082939	-1.509	0.13131	-0.00022959	0.0081404	-0.028204	0.9775
1	205724302	rs823121	A	G	0.010278	0.0025048	4.1031	4.0773e-05	0.0071193	0.0024579	2.8965	0.0037743
1	220082150	rs884127	A	G	-0.020593	0.0026041	-7.9082	2.6195e-15	-0.0056812	0.0025558	-2.2229	0.026224	SLC30A10
2	234296444	rs838717	A	G	-0.045948	0.0025051	-18.342	4.2208e-75	0.030629	0.0024592	12.455	1.3409e-35	DGKD
3	48861058	rs200495345	AT	A	0.012929	0.012948	0.99852	0.31803	0.041015	0.012703	3.2289	0.0012427
3	52124388	rs138789058	T	C	0.0011303	0.0099803	0.11326	0.90983	0.035026	0.0097904	3.5776	0.00034682
3	121942713	rs34172859	GA	G	-0.029376	0.0028501	-10.307	6.6269e-25	0.022701	0.0027969	8.1168	4.8042e-16	CASR
4	3744294	rs440318	A	G	0.0042028	0.0024919	1.6866	0.091681	0.0052091	0.0024452	2.1303	0.033148
4	77505067	rs28454965	A	G	-0.00010373	0.0024916	-0.041631	0.96679	0.0041469	0.002445	1.696	0.08988
4	89039082	rs1481012	G	A	-0.0042487	0.0039134	-1.0857	0.27763	-0.0096571	0.0038404	-2.5146	0.011917
4	115498457	rs71606723	T	A	-0.00043389	0.0030015	-0.14456	0.88506	-0.0092435	0.0029452	-3.1385	0.0016981
5	51165567	rs55672774	T	C	-0.0024887	0.0025765	-0.96594	0.33408	-0.0012312	0.0025281	-0.487	0.62626
5	176799992	rs10051765	C	T	0.017298	0.0026302	6.5767	4.8174e-11	-0.051357	0.0025796	-19.909	3.8865e-88	RGS14
6	32107851	rs3134962	A	G	-0.016415	0.0032637	-5.0297	4.9155e-07	-0.009773	0.0032032	-3.051	0.0022808
6	39146230	rs1155347	C	T	0.0057196	0.0030338	1.8853	0.05939	0.0050378	0.0029771	1.6922	0.090613
6	43804571	rs729761	G	T	0.005141	0.0027615	1.8617	0.062647	-0.00044568	0.0027099	-0.16447	0.86936
6	50786008	rs2206271	A	T	-0.012038	0.0027341	-4.4027	1.0695e-05	-0.0053205	0.0026832	-1.9829	0.04738
6	101161812	rs1039031	A	G	-0.01009	0.0024879	-4.0557	4.9997e-05	-0.0032805	0.0024415	-1.3437	0.17906
6	160611103	rs78693187	C	T	-0.010033	0.0072961	-1.3752	0.16907	-0.018941	0.0071616	-2.6448	0.008174
7	27634726	rs1404278	C	T	0.0013587	0.0027289	0.4979	0.61856	0.0019705	0.0026776	0.73593	0.46178
7	30956858	rs1004317	G	A	0.00026557	0.0025423	0.10446	0.9168	-0.0011853	0.0024948	-0.4751	0.63472
7	142605221	rs4252512	C	T	-0.025593	0.0094178	-2.7176	0.0065766	-0.0083127	0.0092428	-0.89938	0.36845
9	71172306	rs12376362	A	C	0.011183	0.003182	3.5144	0.00044082	-0.022399	0.0031224	-7.1734	7.3327e-13	TMEM252
9	97585477	rs150891531	T	C	-0.061238	0.0051799	-11.822	3.0434e-32	0.01192	0.0050845	2.3444	0.019058	AOPEP
10	9280394	rs17486892	C	T	-0.04052	0.0030463	-13.301	2.3322e-40	0.014591	0.00299	4.88	1.0614e-06	TCEB1P3
10	90142203	rs11202736	T	A	-0.002865	0.0027368	-1.0468	0.29518	-0.0057191	0.0026855	-2.1296	0.033203
13	42749606	rs9533022	T	C	0.0066561	0.0025128	2.6488	0.0080776	0.0068184	0.0024658	2.7652	0.0056894
13	96175396	rs57719175	A	G	0.0014497	0.0025231	0.57458	0.56557	0.0020094	0.0024759	0.81157	0.41704
15	48500263	rs34819316	A	G	0.053655	0.016697	3.2135	0.0013114	0.043814	0.016377	2.6754	0.007465
15	85719783	rs10852147	G	T	-0.0088655	0.0027283	-3.2494	0.0011566	0.004508	0.0026773	1.6838	0.092229
16	20392332	rs77924615	A	G	-0.011108	0.0031397	-3.5379	0.00040333	0.012071	0.003081	3.9179	8.9352e-05
16	88549264	rs55637647	G	C	-0.022393	0.0025726	-8.7045	3.2048e-18	0.014466	0.0025247	5.7299	1.0057e-08	ZFPM1
17	44025888	rs242559	A	C	0.012052	0.0029428	4.0955	4.2138e-05	0.026766	0.0028873	9.2704	1.8662e-20	MAPT
17	59456589	rs9895661	T	C	-0.027808	0.00331	-8.4012	4.4376e-17	-0.00012443	0.0032484	-0.038305	0.96944	BCAS3
17	70355003	rs4793435	C	T	0.0071873	0.00249	2.8864	0.0038969	-0.0017344	0.0024435	-0.70981	0.47782
19	4335513	rs58169740	G	T	-0.008102	0.0027149	-2.9843	0.0028429	0.0013628	0.0026644	0.5115	0.609
19	46181392	rs1800437	C	G	0.0034789	0.0031348	1.1098	0.26709	-0.008133	0.003076	-2.644	0.0081941
19	53357172	rs7259073	T	C	-0.0012718	0.0050045	-0.25413	0.7994	-0.0078418	0.004911	-1.5968	0.11031
20	52732362	rs17216707	T	C	0.059374	0.0032214	18.431	8.1209e-76	0.024643	0.0031628	7.7914	6.6458e-15	CYP24A1
21	37835347	rs219772	T	A	0.012282	0.0028189	4.3571	1.3187e-05	0.013497	0.0027663	4.879	1.067e-06
22	23412058	rs3788338	A	G	-0.011807	0.002814	-4.1957	2.7207e-05	-0.010362	0.0027616	-3.7521	0.00017541
Note: The GWAS summary statistics for blood calcium and phosphate in UK Biobank were downloaded from Neale Lab GWAS of UK Biobank phenotypes (http://www.nealelab.is/uk-biobank)

## Sheet: Supplementary Data 4
Supplementary Data 4 Association with 25 hydroxyvitamin D (PMID: 32242144) for the independent and significant variants of kidney stone disease
chromosome	base_pair_location	variant_id	effect_allele	other_allele	n	effect_allele_frequency	beta	standard_error	p_value	Gene
1	21829796	rs140605346	G	T	417456	0.962449	0.00284146	0.00523416	0.58722
1	150958836	rs267733	A	G	417580	0.838743	-0.00722464	0.00270633	0.00759566
1	186651932	rs113831804	T	A	417074	0.977473	0.000148179	0.00671657	0.982399
1	205724302	rs823121	G	A	415857	0.570335	-0.0063934	0.00201533	0.00151191
1	220082150	rs884127	G	A	413455	0.647653	0.00869704	0.00209504	3.30648e-05
2	234296444	rs838717	G	A	414388	0.433528	-0.0082872	0.00201662	3.96613e-05
3	52124388	rs138789058	C	T	416431	0.984714	0.00630446	0.00812779	0.437945
3	121942713	rs34172859	G	GA	416528	0.254368	-0.000740658	0.00228866	0.746226
4	3744294	rs440318	G	A	415852	0.462237	-0.0039209	0.00200208	0.050181
4	77505067	rs28454965	G	A	410477	0.471136	-0.00367	0.00201015	0.0678909
4	89039082	rs1481012	A	G	416543	0.887654	-0.00357853	0.00315066	0.256038
4	115498457	rs71606723	A	T	415517	0.779944	0.00713747	0.00240725	0.00302697
5	51165567	rs55672774	C	T	416182	0.638097	0.00380979	0.00207211	0.0659735
5	176799992	rs10051765	T	C	414869	0.667805	-0.00382716	0.00211718	0.070658
6	32107851	rs3134962	G	A	416224	0.827435	-0.00825271	0.00263594	0.00174307
6	39146230	rs1155347	T	C	404316	0.784839	0.000984974	0.00246288	0.689209
6	43804571	rs729761	T	G	402954	0.28399	-0.00148978	0.00224565	0.507068
6	50786008	rs2206271	T	A	415373	0.707788	0.00294633	0.00219636	0.179772
6	101161812	rs1039031	G	A	414099	0.509352	-0.000485158	0.00200127	0.808451
6	160611103	rs78693187	T	C	417310	0.970734	0.0190547	0.00590381	0.00124866
7	27634726	rs1404278	T	C	417580	0.303484	-0.00211777	0.00216616	0.328243
7	30956858	rs1004317	A	G	411784	0.60455	-0.000461296	0.00204934	0.821905
7	142605221	rs4252512	T	C	417297	0.982124	0.0152304	0.0075166	0.0427403
9	71172306	rs12376362	C	A	417243	0.188907	0.00233453	0.0025464	0.359251
9	97585477	rs150891531	C	T	417129	0.939086	-0.00524078	0.00416523	0.208312
10	9280394	rs17486892	T	C	409467	0.788289	0.000721203	0.00246183	0.769558
10	90142203	rs11202736	A	T	409290	0.708716	0.00243606	0.00221335	0.271061
13	42749606	rs9533022	C	T	416734	0.417903	-0.000894867	0.00201849	0.657523
13	96175396	rs57719175	G	A	413277	0.592211	0.00158734	0.00203433	0.435229
15	85719783	rs10852147	T	G	408052	0.319045	0.00575038	0.00215812	0.00770956
16	20392332	rs77924615	G	A	407680	0.806515	0.0166321	0.00255158	7.10842e-11	PDILT
16	88549264	rs55637647	C	G	413114	0.62995	-0.00411376	0.00207194	0.0470929
17	44025888	rs242559	C	A	413650	0.231187	0.0030638	0.00237004	0.196106
17	59456589	rs9895661	C	T	417580	0.169708	0.0101981	0.00265381	0.000121628
17	70355003	rs4793435	T	C	411784	0.496038	-0.00150054	0.00200703	0.454678
19	4335513	rs58169740	T	G	416883	0.703125	0.0114883	0.0021817	1.39605e-07
19	46181392	rs1800437	G	C	417580	0.80569	-0.00613569	0.00251204	0.0145854
19	53357172	rs7259073	C	T	406671	0.0640579	0.00974723	0.00411392	0.0178204
20	52732362	rs17216707	T	C	398578	0.817316	0.0376264	0.00263713	3.46579e-46	CYP24A1
21	37835347	rs219772	A	T	416260	0.739269	-0.00479334	0.00226644	0.034437
22	23412058	rs3788338	G	A	417580	0.73708	0.0115675	0.0022584	3.02313e-07

## Sheet: Supplementary Data 5
Supplementary Data 5 The lead variants of GWAS meta-analysis in the novel loci.
CHR	Position	Lead SNP	EA/NEA	EAF	OR(95% CI)	P	Gene	Replication in Japanese	OR(95% CI) in MGI	P in MGI	Gene function	Gene.MIM.number	Phenotype	Phenotype.MIM.number	Inheritance
1	150958836	rs267733	A/G	0.845	0.92(0.89-0.95)	2.07e-08	ANXA9	5.17E-03(rs7551686)	0.98(0.93-1.03)	0.42	ANXA9 encodes calcium-dependent phospholipid-binding proteins and involves in cancer invasion and metastasis.	603319	NA	NA	NA
1	186651932	rs113831804	A/T	0.022	1.24(1.16-1.33)	1.09e-09	PACERR	9.64E-04(rs7516899)*	1.13(0.99-1.28)	0.07	PACERR encodes a long non-coding RNA and mediates the human chondrocyte inflammatory response.	617650	NA	NA	NA
1	205724302	rs823121	A/G	0.438	1.07(1.05-1.09)	3.48e-09	SLC41A1	7.56E-06(rs41264867)*	1.02(0.98-1.06)	0.25	SLC41A1 enables magnesium ion transmembrane transporter activity and magnesium:sodium antiporter activity.	610801	?Nephronophthisis-like nephropathy 2	619468	Autosomal recessive
1	220082150	rs884127	A/G	0.404	0.92(0.9-0.95)	8.93e-12	SLC30A10	3.00E-04(rs77145552)*	0.99(0.95-1.03)	0.48	SLC30A10 encodes a manganese transporter.	611146	Hypermanganesemia with dystonia 1	613280	Autosomal recessive
3	48861058	rs200495345	A/AT	0.943	1.3(1.22-1.39)	2.67e-15	PRKAR2A	2.09E-01(rs3895736)	-	-	PRKAR2A encodes the regulatory subunit RII alpha of cAMP-dependent protein kinase and involves in cAMP signaling in cells.	176910	NA	NA	NA
3	51100168	rs191107165	A/G	0.048	0.77(0.71-0.83)	6.55e-11	DOCK3	3.23E-05(rs72964039)*	0.43(0.15-1.27)	0.13	DOCK3 encodes a member of the dedicator of cytokinesis family of guanine nucleotide exchange factors and is associates with neurodevelopmental syndrome.	603123	Neurodevelopmental disorder with impaired intellectual development, hypotonia, and ataxia	618292	Autosomal recessive
3	52124388	rs138789058	T/C	0.065	0.84(0.79-0.89)	8.01e-10	POC1A	3.23E-05(rs72964039)*	0.80(0.68-0.95)	0.01	POC1A (POC1 centriolar protein A) plays an important role in basal body and cilia formation.	614783	Short stature, onychodysplasia, facial dysmorphism, and hypotrichosis	614813	Autosomal recessive
4	3744294	rs440318	A/G	0.547	0.94(0.92-0.96)	2.68e-08	ADRA2C	1.22E-03(rs35867127)*	0.9983(0.93-1.07)	0.96	ADRA2C encodes a member of the G protein-coupled receptor superfamily and regulates sympathetic neurotransmission.	104250	{Congestive heart failure and beta-blocker response, modifier of}	NA	NA
4	77505067	rs28454965	A/G	0.504	0.93(0.91-0.96)	1.37e-09	SHROOM3	2.97E-04(rs7664160)*	0.97(0.93-1.01)	0.11	SHROOM3 encodes a PDZ-domain-containing protein that belongs to a family of Shroom-related proteins and regulates cell shape.	604570	NA	NA	NA
4	115498457	rs71606723	A/T	0.717	0.9(0.88-0.93)	3.45e-16	UGT8	5.13E-04(rs9884467)*	0.98(0.94-1.02)	0.35	UGT8 encodes UDP-glycosyltransferases and catalyzes the covalent addition of sugars to lipophilic molecules.	601291	NA	NA	NA
5	51165567	rs55672774	T/C	0.362	1.08(1.05-1.1)	9.31e-11	ISL1	6.00E-05(rs184643180)*	1.03(0.99-1.08)	0.09	ISL1 encodes a member of the LIM/homeodomain family of transcription factors. The encoded protein binds to the enhancer region of the insulin gene and may play an important role in regulating insulin gene expression.	600366	NA	NA	NA
6	32107851	rs3134962	A/G	0.155	0.9(0.87-0.93)	1.51e-11	PRRT1	9.37E-08(rs4947328)*	0.96(0.91-1.01)	0.13	PRRT1 encodes proline-rich transmembrane protein 1 and regulates AMPA receptors function.	618297	NA	NA	NA
6	43804571	rs729761	T/G	0.296	1.08(1.06-1.11)	1.79e-10	VEGFA	1.25E-04(rs137924211)*	1.09(1.05-1.14)	3e-05	VEGFA is a member of the PDGF/VEGF growth factor family and modulates angiogenesis.	192240	{Microvascular complications of diabetes 1}	603933	NA
6	50786008	rs2206271	A/T	0.318	1.08(1.05-1.11)	9.7e-11	TFAP2B	1.08E-05(rs11961359)*	1.05(1.01-1.10)	0.02	TFAP2B encodes a member of the AP-2 family of transcription factors and is essential for the development of the kidney.	601601	Char syndrome;Patent ductus arteriosus 2	169100;617035	Autosomal dominant;Autosomal dominant
6	101161812	rs1039031	A/G	0.494	1.07(1.04-1.09)	5.98e-09	ASCC3	1.09E-03(rs12210312)*	1.03(1.00-1.07)	0.09	ASCC3 encodes the subunit of the activating signal cointegrator 1 complex and supports diverse genome maintenance and gene expression processes.	614217	NA	NA	NA
7	142605221	rs4252512	T/C	0.985	0.78(0.71-0.85)	1.88e-08	TRPV5	1.05E-02(rs11520897)	0.82(0.72-0.94)	0.0033	TRPV5 encodes the epithelial Ca2+ channel transient receptor potential vanilloid 5 and regulates Ca2+ homeostasis.	606679	NA	NA	NA
9	71172306	rs12376362	A/C	0.823	1.09(1.06-1.12)	8e-09	TMEM252	4.22E-03(rs71503670)	1.04(0.99-1.09)	0.1	TMEM252 encodes transmembrane proteins and is highly expressed in kidney and small intestine.	NA	NA	NA	NA
9	97585477	rs150891531	T/C	0.086	0.88(0.84-0.91)	8.73e-10	AOPEP	7.05E-07(rs10993151)*	0.92(0.85-1.00)	0.05	AOPEP encodes a member of the M1 zinc aminopeptidase family and catalyzes the removal of an amino acid from the amino terminus of a protein or peptide	619600	Dystonia 31	619565	Autosomal recessive
10	9280394	rs17486892	T/C	0.773	1.08(1.05-1.11)	1.9e-08	TCEB1P3	2.08E-04(rs1243417)*	1.07(1.02-1.12)	0.0032	ELOCP3 (Elongin C Pseudogene 3), TCEB1P3 is the previous name.	NA	NA	NA	NA
10	90142203	rs11202736	A/T	0.68	0.93(0.91-0.95)	2.47e-09	RNLS	1.90E-05(rs11203100)*	0.96(0.93-1.01)	0.09	RNLS encodes renalase that is secreted into the blood by the kidney. Renalase modulates cardiac function and systemic blood pressure.	609360	NA	NA	NA
13	96175396	rs57719175	A/G	0.4	0.93(0.91-0.95)	2.05e-10	CLDN10	4.58E-04(rs61152555)*	0.94(0.91-0.98)	0.004	CLDN10 plays a major role in tight junction-specific obliteration of the intercellular space, through calcium-independent cell-adhesion activity.	617579	HELIX syndrome	617671	Autosomal recessive
15	48500263	rs34819316	A/G	0.005	0.54(0.43-0.67)	4.59e-08	SLC12A1	2.52E-04(rs117970606)*	0.59(0.46-0.76)	7.3e-05	SLC12A1 encodes a kidney-specific sodium-potassium-chloride cotransporter that is expressed on the luminal membrane of renal epithelial cells of the thick ascending limb of Henle's loop and the macula densa. It plays a key role in concentrating urine and accounts for most of the NaCl resorption	600839	Bartter syndrome, type 1	601678	Autosomal recessive
15	85719783	rs10852147	T/G	0.319	1.07(1.04-1.09)	4.35e-08	PDE8A	0.00469E-03(rs4887181)	1.02(0.98-1.06)	0.46	PDE8A encodes the cyclic nucleotide phosphodiesterase and hydrolyzes the second messenger cAMP.	602972	NA	NA	NA
16	88549264	rs55637647	C/G	0.65	0.93(0.91-0.95)	6.5e-10	ZFPM1	3.68E-07(rs8054971)*	0.96(0.92-1.00)	0.04	ZFPM1 encodes zinc finger protein, FOG Family Member 1, and involves in regulation of erythrocyte differentiation.	601950	NA	NA	NA
17	44025888	rs242559	A/C	0.808	0.92(0.89-0.94)	4.22e-09	MAPT	2.11E-04(rs197923)*	0.95(0.91-1.00)	0.03	MAPT encodes the microtubule-associated protein tau and is associated with Parkinson’s disease.	157140	Dementia, frontotemporal, with or without parkinsonism;Pick disease;Supranuclear palsy, progressive;Supranuclear palsy, progressive atypical;{Parkinson disease, susceptibility to}	600274;172700;601104;260540;168600	Autosomal dominant;Autosomal dominant;Autosomal dominant;Autosomal recessive;Autosomal dominant; Multifactorial
19	4335513	rs58169740	T/G	0.683	1.07(1.05-1.1)	6.74e-09	STAP2	3.55E-04(rs58659609)*	1.04(1.00-1.09)	0.04	STAP2 encodes the substrate of breast tumor kinase and promotes cancer growth.	607881	NA	NA	NA
19	46181392	rs1800437	C/G	0.227	0.92(0.9-0.95)	1.02e-09	GIPR	5.72E-05(rs187967034)*	0.94(0.89-0.98)	0.0066	GIPR encodes a G-protein coupled receptor for gastric inhibitory polypeptide and involvs in the regulation of glucose metabolism	137241	NA	NA	NA
19	53357172	rs7259073	T/C	0.916	1.13(1.08-1.18)	3.02e-08	ZNF468	1.09E-03(rs11667654)*	1.08(0.93-1.27)	0.05	ZNF468 encodes zinc finger proteins and involves in transcriptional regulation.	616841	NA	NA	NA
Notes: The lead SNP is the variant with the smallest P value within each locus. The gene is the nearby gene to the lead SNP. EA: effect allele; NEA: non-effect allele, EAF: frequency of the effect allele; OR. Odds ratio; CI: confidence interval. * suggested the variant with the smallest the P value at each novel locus in Japanese population passed the significant threshold (0.05/28). MGI: Michiga…

## Sheet: Supplementary Data 6
Supplementary Data 6 The significant coding variants
SNP	CHR	BP	A1	A2	EAF	Beta	Se	P	Gene	Annotation
rs35176330	1	21267993	C	G	0.0461	0.1616	0.0265	1.12e-09	EIF4G3	missense_variant
rs182761944	1	21804620	T	C	0.0205	0.2404	0.0366	4.89e-11	NBPF3	missense_variant
rs3200255	1	21900171	A	G	0.852	-0.0986	0.0156	2.47e-10	ALPL
rs34605986	1	21904131	T	C	0.9013	-0.1082	0.0187	7.68e-09	ALPL	missense_variant
rs267733	1	150958836	A	G	0.8449	-0.0844	0.0151	2.07e-08	ANXA9	missense_variant
rs146179438	3	48229366	A	C	0.0746	-0.2021	0.0279	4.21e-13	CDC25A	missense_variant
rs147665933	3	51672190	T	C	0.0488	-0.2034	0.0317	1.41e-10	RAD54L2
rs116567227	3	51747288	A	G	0.0487	-0.2033	0.0317	1.46e-10	GRM2	missense_variant
rs2231142	4	89052323	T	G	0.0994	0.1001	0.0183	4.47e-08	ABCG2	missense_variant
rs11740250	5	176721272	C	G	0.239	0.1069	0.0128	5.59e-17	NSD1
rs4568379	5	176734855	C	G	0.2242	0.0851	0.0132	1.18e-10	MXD3
rs5030873	5	176815124	T	C	0.6431	-0.1013	0.0116	1.77e-18	SLC34A1
rs34225933	5	176825069	T	C	0.0325	0.1663	0.0297	2.09e-08	SLC34A1	missense_variant
rs3115672	6	31727897	T	C	0.1177	-0.0992	0.018	3.36e-08	MSH5
rs3101017	6	31733466	T	C	0.8823	0.0995	0.018	3.13e-08	VWA7	missense_variant
rs3115671	6	31734345	T	G	0.1178	-0.0997	0.018	2.85e-08	VWA7	missense_variant
rs17207867	6	31938412	T	G	0.0697	0.1238	0.0211	4.76e-09	DXO	missense_variant
rs35337578	6	31938451	T	C	0.9302	-0.1241	0.0211	4.35e-09	DXO
rs369637	6	32025863	T	C	0.1544	-0.1044	0.016	5.95e-11	TNXB
rs1150757	6	32029205	A	G	0.1166	-0.0997	0.018	3.25e-08	TNXB
rs1150752	6	32064726	T	C	0.8834	0.0998	0.018	3.12e-08	TNXB	missense_variant
rs7775397	6	32261252	T	G	0.8825	0.1028	0.0179	9.68e-09	TSBP1	missense_variant
rs1265754	6	32303692	A	T	0.1177	-0.101	0.0179	1.63e-08	TSBP1	missense_variant
rs41288423	6	101166095	A	G	0.4943	0.0647	0.0111	6.13e-09	ASCC3
rs9533031	13	42772717	T	G	0.5633	-0.0817	0.0112	2.41e-13	DGKH
rs17646069	13	42803263	T	C	0.9683	-0.1656	0.0302	4.01e-08	DGKH	missense_variant
rs34819316	15	48500263	A	G	0.0047	-0.6187	0.1132	4.59e-08	SLC12A1	missense_variant
rs28544423	16	20359633	T	C	0.2039	0.0959	0.0135	1.47e-12	UMOD
rs13335818	16	20359831	T	C	0.2034	0.096	0.0136	1.4e-12	UMOD
rs3751673	16	88552370	A	G	0.6203	-0.0694	0.0114	1.07e-09	ZFPM1	missense_variant
rs62621252	17	43922942	T	C	0.813	-0.083	0.0152	4.36e-08	SPPL2C	missense_variant
rs63750417	17	44060775	T	C	0.1866	0.0833	0.0152	3.93e-08	MAPT	missense_variant
rs62063787	17	44061036	T	C	0.8134	-0.0832	0.0152	3.99e-08	MAPT	missense_variant
rs17651549	17	44061278	T	C	0.1866	0.0833	0.0152	3.92e-08	MAPT	missense_variant
rs10445337	17	44067400	T	C	0.8131	-0.0834	0.0152	3.78e-08	MAPT	missense_variant
rs1052551	17	44068924	A	G	0.1866	0.0834	0.0152	3.71e-08	MAPT
rs62063845	17	44071294	T	C	0.8134	-0.0835	0.0152	3.68e-08	MAPT
rs17652121	17	44073973	T	C	0.8134	-0.0835	0.0152	3.68e-08	MAPT
rs62063857	17	44076665	A	G	0.8135	-0.0834	0.0152	3.76e-08	STH	missense_variant
rs34579536	17	44108906	A	G	0.8126	-0.084	0.0152	3e-08	KANSL1	missense_variant
rs36076725	17	44110532	A	G	0.1866	0.0834	0.0152	3.74e-08	KANSL1
rs35833914	17	44110541	A	G	0.1866	0.0834	0.0152	3.74e-08	KANSL1
rs34043286	17	44117119	A	G	0.8134	-0.0837	0.0152	3.42e-08	KANSL1	missense_variant
rs1881193	17	44248769	T	C	0.8131	-0.0832	0.0152	4.34e-08	KANSL1
rs1800437	19	46181392	C	G	0.2274	-0.0832	0.0136	1.02e-09	GIPR	missense_variant
rs6068816	20	52781091	T	C	0.0938	-0.1105	0.02	3.12e-08	CYP24A1
rs219780	21	37833307	T	C	0.2078	-0.1608	0.0142	9.74e-30	CLDN14
rs219779	21	37833751	A	G	0.2425	-0.1659	0.0134	4.86e-35	CLDN14

## Sheet: Supplementary Data 7
Supplementary Data 7 Enrichment analysis results of individual cell types by stratified LD score regression
Category	Prop._SNPs	Prop._h2	Prop._h2_std_error	Enrichment	Enrichment_std_error	Enrichment_p	Coefficient	Coefficient_std_error	Coefficient_z.score	Coefficient_pvalue
Kidney_H3K27ac	0.0251394	0.320656	0.0463887	12.7551	1.84526	2.88689e-09	3.32718e-08	5.87493e-09	5.66335	7.4224e-09
Kidney_H3K4me3	0.017413	0.260972	0.0528031	14.9872	3.03239	3.64165e-06	5.32265e-08	1.12812e-08	4.71818	1.18982e-06
Duodenum_mucosa_H3K27ac	0.0258592	0.266036	0.0474861	10.2879	1.83633	4.88885e-07	2.5032e-08	5.45668e-09	4.58741	2.24386e-06
Kidney_H3K4me1	0.0084983	0.150373	0.0279517	17.6945	3.2891	4.98059e-07	4.37869e-08	1.03417e-08	4.23401	1.14781e-05
Liver_H3K27ac	0.0261384	0.188629	0.0332139	7.21653	1.27069	5.44465e-06	1.49095e-08	4.04222e-09	3.68844	0.000112818
Colonic_mucosa_H3K27ac	0.0215417	0.195381	0.0385745	9.06989	1.79069	2.11066e-05	1.96072e-08	5.43199e-09	3.60958	0.000153346
Kidney_H3K9ac	0.0107556	0.168224	0.0343655	15.6406	3.19513	3.93152e-06	4.88231e-08	1.43592e-08	3.40012	0.000336779
Liver_(BI)_H3K4me1	0.0549734	0.323625	0.0502234	5.88694	0.913595	2.31983e-07	1.08672e-08	3.23321e-09	3.36112	0.000388134
Stomach_mucosa_H3K4me1	0.0336189	0.284924	0.0482522	8.4751	1.43527	8.06084e-07	1.80298e-08	5.45111e-09	3.30754	0.000470598
Pancreas_H3K4me1	0.0299951	0.30217	0.0582943	10.074	1.94346	4.55707e-06	2.47258e-08	7.64908e-09	3.23252	0.000613521
Rectal_mucosa_H3K4me1	0.0349734	0.281891	0.0549	8.06015	1.56977	9.79625e-06	1.73579e-08	5.58951e-09	3.10544	0.000949969
Colonic_mucosa_H3K4me1	0.0216846	0.225612	0.0487935	10.4043	2.25014	3.79923e-05	2.37362e-08	8.18027e-09	2.90165	0.00185604
Fetal_large_intestine_H3K4me1	0.0304382	0.253347	0.0517171	8.32334	1.69909	3.25331e-05	1.66224e-08	5.87094e-09	2.83131	0.00231791
Liver_(UCSD)_H3K4me3	0.0118981	0.156439	0.0405929	13.1483	3.41172	0.00042708	4.18868e-08	1.59586e-08	2.62472	0.00433605
Duodenum_Mucosa_H3K4me3	0.0201907	0.154535	0.0449011	7.65378	2.22385	0.00274194	2.05319e-08	8.19997e-09	2.5039	0.00614166
Gastric_H3K4me1	0.0135928	0.188959	0.0528155	13.9014	3.88555	0.00110265	3.29928e-08	1.34218e-08	2.45814	0.00698284
Rectal_mucosa_H3K27ac	0.021992	0.134661	0.0321373	6.12316	1.46132	0.000541371	1.02313e-08	4.29362e-09	2.3829	0.00858848
Fetal_small_intestine_H3K4me1	0.0337865	0.245056	0.0530877	7.25308	1.57127	8.73153e-05	1.2949e-08	5.53702e-09	2.33863	0.00967739
Pancreas_H3K4me3	0.0083483	0.119742	0.0423377	14.3432	5.07142	0.00801562	4.66996e-08	2.03057e-08	2.29982	0.0107291
Liver_(BI)_H3K9ac	0.014097	0.121091	0.0261219	8.58989	1.85301	4.13496e-05	1.69475e-08	7.42903e-09	2.28125	0.0112668
Pancreatic_islets_H3K27ac	0.0280446	0.142517	0.0297567	5.0818	1.06105	0.00019497	7.7092e-09	3.40684e-09	2.26286	0.0118222
Fetal_lung_H3K4me1	0.0699243	0.309177	0.0551319	4.4216	0.788452	1.08082e-05	5.87099e-09	2.6135e-09	2.24641	0.012339
Liver_(UCSD)_H3K4me1	0.00145733	0.0813025	0.035543	55.7887	24.3891	0.0260586	1.52403e-07	7.19246e-08	2.11893	0.0170482
Colonic_mucosa_H3K9ac	0.0181487	0.145897	0.0430551	8.03901	2.37235	0.00286703	1.81386e-08	8.91488e-09	2.03465	0.0209432
Rectal_mucosa_H3K4me3	0.0183591	0.134463	0.0446513	7.32407	2.43211	0.00853437	1.73082e-08	8.54141e-09	2.02639	0.0213623
Liver_(BI)_H3K4me3	0.0162523	0.0978066	0.0258098	6.01801	1.58807	0.00208256	1.41029e-08	7.1152e-09	1.98208	0.0237349
Duodenum_Mucosa_H3K4me1	0.0483186	0.288585	0.0656553	5.97255	1.3588	0.000261447	1.02429e-08	5.18902e-09	1.97396	0.024193
Duodenum_Mucosa_H3K9ac	0.015111	0.139057	0.0475335	9.20232	3.14562	0.00832154	2.41252e-08	1.23582e-08	1.95216	0.0254598
Duodenum_smooth_muscle_H3K4me3	0.0203128	0.106223	0.0284433	5.22933	1.40026	0.00251481	8.1199e-09	4.7391e-09	1.71338	0.0433209
Esophagus_H3K4me3	0.00869588	0.0890645	0.0385596	10.2421	4.43423	0.033659	2.87817e-08	1.69712e-08	1.69591	0.0449515
Breast_luminal_epithelial_H3K4me1	0.00191695	0.0624027	0.0327111	32.5531	17.0641	0.0714168	8.38986e-08	5.16244e-08	1.62517	0.0520628
Fetal_adrenal_H3K4me1	0.0433721	0.243113	0.0604024	5.60529	1.39266	0.00121811	7.90327e-09	5.1777e-09	1.52641	0.0634545
Fetal_placenta_H3K4me1	0.0252683	0.14621	0.0347055	5.78632	1.37348	0.000662095	6.76638e-09	4.49217e-09	1.50626	0.0660002
Breast_myoepithelial_H3K4me1	0.0475916	0.214315	0.0441739	4.50321	0.928188	0.000241096	4.61569e-09	3.08466e-09	1.49634	0.0672831
Psoas_muscle_H3K4me3	0.00991311	0.0846497	0.0366384	8.53917	3.69596	0.0374912	2.09477e-08	1.41216e-08	1.48338	0.0689864
Colonic_mucosa_H3K4me3	0.0120045	0.0889694	0.0378625	7.41132	3.15402	0.0391607	1.71362e-08	1.21865e-08	1.40616	0.0798385
Right_atrium_H3K4me1	0.00921945	0.071022	0.0248979	7.70349	2.70059	0.0125257	1.15274e-08	8.43334e-09	1.36688	0.0858313
Fetal_lung_H3K4me3	0.0107394	0.0855847	0.0403174	7.96924	3.75416	0.0591265	1.7479e-08	1.42139e-08	1.22971	0.109402
Gastric_H3K4me3	0.00591435	0.0675798	0.0398514	11.4264	6.73808	0.12291	2.97575e-08	2.55631e-08	1.16408	0.122196
Small_intestine_H3K4me1	0.00103955	0.0223482	0.0157602	21.4979	15.1605	0.169243	5.07304e-08	4.42329e-08	1.14689	0.125713
Rectal_mucosa_H3K9ac	0.0161465	0.107941	0.0401439	6.6851	2.48623	0.019912	1.08787e-08	9.54213e-09	1.14007	0.127128
Pancreatic_islets_H3K4me1	0.00628067	0.0617838	0.0321332	9.83714	5.11621	0.0895314	1.74855e-08	1.56818e-08	1.11502	0.132421
Penis_foreskin_keratinocyte_primary_H3K9ac	0.032668	0.15775	0.0346993	4.8289	1.06218	0.000457546	4.18438e-09	3.77626e-09	1.10808	0.133914
Esophagus_H3K4me1	0.00579253	0.0645599	0.0357195	11.1454	6.16648	0.0967619	1.97935e-08	1.89355e-08	1.04532	0.147939
Adipose_nuclei_H3K4me3	0.0292714	0.117968	0.0343506	4.03014	1.17352	0.0090472	4.22295e-09	4.05426e-09	1.04161	0.148797
Duodenum_smooth_muscle_H3K4me1	0.00599771	0.0558581	0.0254243	9.31324	4.239	0.0462799	1.38313e-08	1.33679e-08	1.03466	0.150413
Pancreatic_islets_H3K4me1	0.00851534	0.046244	0.0233018	5.43067	2.73645	0.10651	8.28967e-09	8.07662e-09	1.02638	0.152356
Mobilized_CD34_primary_H3K4me1	0.0691987	0.251139	0.0555402	3.62925	0.802619	0.000907253	2.94332e-09	3.02922e-09	0.971643	0.165614
Placenta_chorion_H3K4me1	0.00753957	0.050149	0.0217709	6.65144	2.88756	0.052216	8.66126e-09	9.18807e-09	0.942664	0.172927
Fetal_large_intestine_H3K4me3	0.0109636	0.0736062	0.0353905	6.71367	3.22799	0.072701	1.2574e-08	1.36508e-08	0.921116	0.178495
Fetal_adrenal_H3K4me3	0.00982992	0.0708747	0.0364721	7.2101	3.71031	0.0926791	1.56936e-08	1.72766e-08	0.908373	0.18184
Fetal_kidney_H3K9ac	0.00504151	0.0470641	0.0286988	9.33532	5.69251	0.134851	2.02679e-08	2.27714e-08	0.890059	0.186717
Stomach_mucosa_H3K9ac	0.013092	0.0935971	0.042993	7.14919	3.28391	0.0570258	1.21502e-08	1.37664e-08	0.882605	0.188725
Sigmoid_colon_H3K4me1	0.00301387	0.0338002	0.0227578	11.2149	7.55101	0.170319	2.01528e-08	2.31559e-08	0.870309	0.192066
Spleen_H3K4me1	0.0459404	0.186865	0.0627702	4.06757	1.36634	0.0221542	3.14738e-09	5.18282e-09	0.607272	0.271835
Skeletal_muscle_H3K4me3	0.0220842	0.110372	0.0418002	4.99781	1.89277	0.0303516	4.15017e-09	7.68905e-09	0.53975	0.294685
Fetal_trunk_muscle_H3K4me1	0.041374	0.179983	0.0409953	4.35016	0.990848	0.000872267	1.93628e-09	3.64953e-09	0.530557	0.297863
Right_ventricle_H3K4me3	0.0108438	0.0623119	0.0373457	5.7463	3.44396	0.161929	7.87388e-09	1.50117e-08	0.524517	0.29996
Lung_H3K4me1	0.0175347	0.0883765	0.0331282	5.0401	1.8893	0.0275356	3.24377e-09	6.55864e-09	0.49458	0.310448
Ovary_H3K4me3	0.00960467	0.0563175	0.0393795	5.86355	4.10004	0.232051	7.42183e-09	1.50956e-08	0.491655	0.311482
Hippocampus_middle_H3K4me3	0.0188526	0.0972241	0.0406123	5.15706	2.1542	0.0534117	3.77233e-09	7.7875e-09	0.484409	0.314048
Penis_foreskin_keratinocyte_primary_H3K4me1	0.0609053	0.234576	0.0548476	3.85149	0.900539	0.00162011	1.65753e-09	3.44193e-09	0.48157	0.315056
Fetal_lung_H3K9ac	0.0130021	0.0835808	0.0532214	6.42827	4.0933	0.176456	7.78825e-09	1.68754e-08	0.461514	0.322215
Fetal_stomach_H3K4me1	0.0343374	0.152712	0.0445949	4.44741	1.29873	0.00816029	1.7826e-09	4.33294e-09	0.411408	0.340387
Left_Ventricle_H3K4me3	0.00883137	0.0484665	0.0371677	5.48799	4.2086	0.280227	7.01809e-09	1.78848e-08	0.392405	0.347379
Rectal_smooth_muscle_H3K4me3	0.0130193	0.0664365	0.036536	5.10294	2.8063	0.135967	3.95362e-09	1.06511e-08	0.371192	0.355247
Psoas_muscle_H3K4me1	0.00393025	0.0242569	0.0244245	6.17185	6.21448	0.400331	6.93881e-09	1.86981e-08	0.371097	0.355283
Penis_foreskin_melanocyte_primary_H3K4me1	0.0652825	0.208694	0.049699	3.19679	0.761291	0.00307906	8.98497e-10	2.4632e-09	0.364768	0.357642
Lung_H3K4me3	0.00562599	0.0383513	0.0453028	6.8168	8.05241	0.468058	1.14929e-08	3.36421e-08	0.341623	0.366317
Right_atrium_H3K4me3	0.0111246	0.0559466	0.0335105	5.02909	3.01229	0.174067	4.48417e-09	1.35119e-08	0.331868	0.369994
Aorta_H3K4me3	0.00853154	0.0467494	0.0363838	5.4796	4.26462	0.287305	5.68139e-09	1.75322e-08	0.324054	0.372949
Thymus_H3K4me1	0.00879543	0.0357407	0.0232737	4.06356	2.64612	0.240388	2.54274e-09	7.99902e-09	0.317882	0.375287
Chondrogenic_dif_H3K27ac	0.0265203	0.0695277	0.0270572	2.62168	1.02025	0.105076	9.36428e-10	3.13701e-09	0.298509	0.382657
Fetal_small_intestine_H3K4me3	0.0111923	0.0551097	0.0338642	4.92391	3.02568	0.189608	3.90358e-09	1.31755e-08	0.296275	0.38351
Left_Ventricle_H3K4me1	0.0266332	0.108491	0.036039	4.07354	1.35316	0.0207545	1.34148e-09	4.71856e-09	0.2843	0.38809
Mobilized_CD34_primary_H3K4me3	0.0225595	0.0951673	0.0484127	4.21851	2.146	0.129548	2.42765e-09	8.57956e-09	0.282957	0.388605
CD8_naive_primary_(BI)_H3K4me3	0.0114145	0.0457725	0.0340995	4.01004	2.98739	0.309114	2.59294e-09	9.96073e-09	0.260316	0.39731
Duodenum_smooth_muscle_H3K27ac	0.0208631	0.0579039	0.026021	2.77543	1.24723	0.150432	9.11578e-10	3.76356e-09	0.242212	0.404308
Stomach_smooth_muscle_H3K4me3	0.0200872	0.0963468	0.0425119	4.79642	2.11636	0.0680464	1.96027e-09	8.15998e-09	0.24023	0.405076
Osteoblast_H3K27ac	0.0285685	0.0758927	0.0273424	2.65652	0.957081	0.0833826	7.09156e-10	3.29284e-09	0.215363	0.414742
Breast_myoepithelial_H3K4me3	0.013896	0.0632445	0.0320684	4.55127	2.30774	0.121814	2.15366e-09	1.02661e-08	0.209785	0.416918
Fetal_stomach_H3K4me3	0.0102047	0.0492853	0.0377583	4.82968	3.7001	0.297186	3.20683e-09	1.55107e-08	0.206749	0.418103
Stomach_smooth_muscle_H3K4me1	0.0239254	0.113111	0.0365419	4.72767	1.52733	0.0137607	1.06732e-09	5.57968e-09	0.191288	0.42415
Ovary_H3K4me1	0.00870634	0.0367624	0.0213406	4.22249	2.45116	0.18357	1.3143e-09	7.5996e-09	0.172944	0.431348
CD3_primary_(BI)_H3K4me3	0.0141849	0.0522206	0.0364952	3.68143	2.57282	0.29416	1.39519e-09	8.6898e-09	0.160555	0.436222
Adipose_nuclei_H3K4me1	0.0878703	0.29659	0.0702898	3.37532	0.799926	0.00252245	4.3655e-10	2.93089e-09	0.148948	0.440797
CD34_primary_H3K4me1	0.032385	0.112737	0.0521317	3.48115	1.60975	0.118451	7.40631e-10	5.51138e-09	0.134382	0.44655
Peripheralblood_mononuclear_primary_H3K4me1	0.00897496	0.0404575	0.0440306	4.50781	4.90594	0.470671	2.20287e-09	1.75722e-08	0.125361	0.450119
CD4+_CD25int_CD127+_Tmem_primary_H3K4me1	0.0158681	0.0594613	0.04131	3.74722	2.60333	0.288098	9.70029e-10	8.43864e-09	0.114951	0.454242
Mobilized_CD34_H3K27ac	0.0317671	0.0667118	0.0357907	2.10003	1.12666	0.324631	3.71421e-10	3.59178e-09	0.103409	0.458819
Fetal_leg_muscle_H3K4me3	0.00982233	0.04258	0.0337778	4.33502	3.43888	0.327033	1.30209e-09	1.45347e-08	0.0895848	0.464309
Colon_smooth_muscle_H3K4me3	0.0144059	0.0630721	0.0327297	4.37821	2.27197	0.130271	3.62003e-10	8.9968e-09	0.0402368	0.483952
CD4_memory_primary_H3K4me3	0.0117126	0.0386947	0.0383991	3.30368	3.27844	0.478876	-3.03832e-10	1.15672e-08	-0.0262666	0.510478
CD56_primary_H3K4me1	0.0348964	0.111133	0.0601089	3.18466	1.7225	0.203453	-2.52457e-10	6.32509e-09	-0.0399137	0.515919
CD15_primary_H3K4me3	0.0140322	0.0387089	0.0521214	2.75858	3.71442	0.63528	-9.28441e-10	1.60448e-08	-0.0578657	0.523072
Anterior_caudate_H3K27ac	0.0216203	0.0569648	0.0235026	2.63478	1.08706	0.137433	-2.41745e-10	3.43425e-09	-0.0703925	0.528059
Cingulate_gyrus_H3K4me3	0.0176754	0.0751513	0.0396133	4.25175	2.24115	0.148005	-1.09945e-09	8.27234e-09	-0.132907	0.552867
Fetal_heart_H3K4me1	0.0414673	0.132087	0.0341025	3.18532	0.822394	0.00734802	-4.26968e-10	2.94639e-09	-0.144912	0.55761
Fetal_trunk_muscle_H3K4me3	0.00887305	0.0325456	0.0308068	3.66792	3.47195	0.438067	-1.91344e-09	1.31483e-08	-0.145528	0.557853
Peripheralblood_mononuclear_primary_H3K4me3	0.0097216	0.031004	0.0360346	3.18919	3.70665	0.550769	-1.99666e-09	1.32728e-08	-0.150432	0.559788
Sigmoid_colon_H3K4me3	0.00557251	0.0174951	0.0278676	3.13954	5.0009	0.667246	-3.19857e-09	1.88875e-08	-0.169348	0.567239
CD8_memory_primary_H3K4me3	0.011134	0.033333	0.034429	2.99379	3.09223	0.515508	-1.88395e-09	1.07686e-08	-0.174948	0.56944
Penis_foreskin_melanocyte_primary_H3K4me3	0.0178969	0.0670932	0.0402741	3.74886	2.25033	0.213907	-1.87952e-09	9.18685e-09	-0.204588	0.581053
Pancreatic_islets_H3K4me3	0.0100788	0.0314904	0.0315769	3.12442	3.133	0.495003	-2.33008e-09	1.12884e-08	-0.206413	0.581766
CD3_primary_(UW)_H3K4me1	0.0364702	0.109485	0.0565326	3.00205	1.55011	0.195711	-1.26882e-09	5.70822e-09	-0.22228	0.587952
Fetal_leg_muscle_H3K4me1	0.0408543	0.155517	0.041865	3.80661	1.02474	0.00560527	-9.29814e-10	4.09529e-09	-0.227045	0.589805
CD19_primary_(UW)_H3K4me1	0.0410372	0.125554	0.0437936	3.05951	1.06717	0.0542517	-8.75982e-10	3.58928e-09	-0.244055	0.596406
Small_intestine_H3K4me3	0.00494719	0.0130342	0.0285731	2.63467	5.77562	0.77607	-5.60365e-09	2.25203e-08	-0.248827	0.598253
CD19_primary_(BI)_H3K4me1	0.040874	0.1196	0.0474235	2.92606	1.16023	0.0969218	-1.15807e-09	4.48999e-09	-0.257923	0.601767
Stomach_smooth_muscle_H3K27ac	0.0266654	0.0613821	0.0233106	2.30194	0.874188	0.133615	-7.70785e-10	2.79944e-09	-0.275336	0.608471
Colon_smooth_muscle_H3K4me1	0.0352049	0.122252	0.0390379	3.47259	1.10888	0.0227556	-1.16056e-09	3.88507e-09	-0.298724	0.617425
Penis_foreskin_fibroblast_primary_H3K4me3	0.0374255	0.142566	0.0418894	3.80932	1.11927	0.0110581	-1.21853e-09	3.9011e-09	-0.312355	0.622615
Mid_frontal_lobe_H3K4me3	0.0166703	0.0655441	0.0391925	3.93179	2.35104	0.21169	-2.98627e-09	8.89659e-09	-0.335664	0.631438
Adipose_nuclei_H3K27ac	0.0264734	0.0562914	0.0222054	2.12634	0.838783	0.169778	-9.26464e-10	2.58622e-09	-0.358231	0.639915
Skeletal_muscle_H3K9ac	0.0276405	0.112462	0.0466797	4.06874	1.68882	0.0625745	-2.85066e-09	7.74686e-09	-0.367976	0.643554
Peripheralblood_mononuclear_primary_H3K9ac	0.0132086	0.0378151	0.042013	2.86292	3.18073	0.554376	-4.41919e-09	1.19088e-08	-0.371086	0.644713
Breast_myoepithelial_H3K9ac	0.00463554	0.0104373	0.0308793	2.25157	6.66143	0.850284	-8.99152e-09	2.39867e-08	-0.374854	0.646116
Placenta_amnion_H3K4me1	0.0040492	0.0125705	0.0185806	3.10445	4.58872	0.645776	-5.31721e-09	1.40418e-08	-0.37867	0.647534
Spleen_H3K4me3	0.00417288	0.00550348	0.0270152	1.31887	6.47398	0.960742	-1.03811e-08	2.58503e-08	-0.401587	0.656006
Neurosphere_H3K27ac	0.0314963	0.0705863	0.0279424	2.2411	0.887164	0.15996	-1.2369e-09	3.00772e-09	-0.411243	0.659553
CD19_H3K27ac	0.036578	0.0634656	0.0305835	1.73508	0.836118	0.377614	-1.22918e-09	2.96132e-09	-0.415076	0.660957
Breast_vHMEC_H3K4me3	0.00774964	0.0189238	0.0274475	2.44189	3.54177	0.681511	-5.94544e-09	1.42169e-08	-0.418196	0.662098
Placenta_amnion_H3K4me3	0.00637836	0.0150216	0.0245612	2.35508	3.85071	0.724143	-7.13056e-09	1.62241e-08	-0.439503	0.669852
CD4_naive_primary_H3K4me3	0.0126638	0.0318481	0.0359968	2.5149	2.8425	0.591055	-4.31477e-09	9.57307e-09	-0.45072	0.673904
Adipose_nuclei_H3K9ac	0.0286053	0.112169	0.0428089	3.92127	1.49654	0.0450938	-2.82548e-09	6.18829e-09	-0.456584	0.676015
Substantia_nigra_H3K4me3	0.0143841	0.0469733	0.0357792	3.26563	2.48741	0.361942	-4.81041e-09	1.04947e-08	-0.458365	0.676655
Breast_vHMEC_H3K4me1	0.034308	0.0971887	0.0486055	2.83282	1.41674	0.194459	-2.27465e-09	4.95379e-09	-0.459175	0.676946
CD8_memory_primary_H3K4me1	0.0318316	0.0779627	0.0454723	2.44922	1.42853	0.307294	-2.2675e-09	4.8346e-09	-0.469016	0.680471
CD4+_CD25-_CD45RA+_naive_primary_H3K4me3	0.013065	0.0344082	0.0392926	2.63362	3.00747	0.584308	-4.98836e-09	1.0092e-08	-0.494288	0.689449
CD4+_CD25-_IL17-_PMA_Ionomycin_stim_MACS_Th_sprimary_H3K4me3	0.0172065	0.0463326	0.0352262	2.69274	2.04726	0.404952	-3.47592e-09	6.42631e-09	-0.540889	0.705708
CD15_primary_H3K4me1	0.0364283	0.0696243	0.050592	1.91127	1.38881	0.512119	-2.86108e-09	5.21372e-09	-0.54876	0.708415
CD3_primary_H3K27ac	0.0319338	0.0423682	0.0295952	1.32675	0.926768	0.723244	-2.03621e-09	3.34563e-09	-0.608618	0.728611
Rectal_smooth_muscle_H3K4me1	0.00929336	0.0302349	0.0210325	3.25339	2.26318	0.314946	-4.57353e-09	7.37177e-09	-0.620411	0.732506
Right_ventricle_H3K4me1	0.000810246	-0.000787162	0.00853859	-0.971511	10.5383	0.851477	-2.04649e-08	3.24924e-08	-0.629837	0.735599
CD4+_CD25-_Th_primary_H3K4me3	0.0126985	0.0299726	0.0383928	2.36032	3.02341	0.650419	-6.72291e-09	1.05903e-08	-0.63482	0.737227
CD25-_IL17+_Th17_stim_H3K27ac	0.027165	0.0313266	0.0403046	1.1532	1.4837	0.917358	-3.14857e-09	4.84959e-09	-0.649245	0.74191
CD4+_CD25-_CD45RA+_naive_primary_H3K4me1	0.0384465	0.0947111	0.0422125	2.46345	1.09795	0.179759	-2.2966e-09	3.52345e-09	-0.651805	0.742736
Stomach_mucosa_H3K4me3	0.00591385	0.00919363	0.027799	1.55459	4.70066	0.905699	-1.04895e-08	1.60265e-08	-0.654505	0.743607
Pancreatic_islets_H3K4me3	0.0113677	0.0281264	0.0318229	2.47423	2.79941	0.597086	-7.8577e-09	1.1979e-08	-0.655958	0.744075
CD19_primary_(BI)_H3K4me3	0.0121213	0.0177192	0.0429134	1.46183	3.54033	0.895896	-9.36363e-09	1.38635e-08	-0.675414	0.750294
CD4+_CD25int_CD127+_Tmem_primary_H3K4me3	0.0108332	0.0199507	0.0382985	1.84162	3.53529	0.810898	-8.67167e-09	1.26955e-08	-0.68305	0.752712
CD3_primary_(BI)_H3K4me1	0.0299356	0.0653985	0.0391784	2.18464	1.30876	0.361312	-2.92197e-09	4.16797e-09	-0.701053	0.758365
Colon_smooth_muscle_H3K27ac	0.025365	0.0520613	0.0217213	2.05249	0.856352	0.214353	-1.89e-09	2.69263e-09	-0.701915	0.758634
CD3_primary_(UW)_H3K4me3	0.010623	0.0178282	0.0360952	1.67827	3.39785	0.840933	-8.70851e-09	1.19541e-08	-0.728495	0.766845
CD25-_CD45RA+_naive_H3K27ac	0.0271734	0.0358844	0.0336667	1.32057	1.23896	0.795091	-2.92341e-09	3.94953e-09	-0.740192	0.770408
CD8_naive_primary_(BI)_H3K4me1	0.0318753	0.0713997	0.0428388	2.23997	1.34395	0.353544	-3.29355e-09	4.38833e-09	-0.750526	0.773531
Breast_fibroblast_primary_H3K4me3	0.00579759	-0.00435687	0.033282	-0.751497	5.74065	0.761086	-1.93944e-08	2.52435e-08	-0.768293	0.778844
Penis_foreskin_keratinocyte_primary_H3K4me3	0.0191899	0.0559965	0.0392359	2.91802	2.04461	0.342554	-7.0807e-09	9.02558e-09	-0.784515	0.783631
Stomach_smooth_muscle_H3K9ac	0.0140102	0.0458933	0.0292639	3.2757	2.08875	0.270992	-6.17581e-09	7.84025e-09	-0.787706	0.784566
CD25int_CD127+_Tmem_H3K27ac	0.0321368	0.0249383	0.0410626	0.776003	1.27774	0.860118	-3.57441e-09	4.43028e-09	-0.806814	0.790113
CD4+_CD25-_Th_primary_H3K4me1	0.0431187	0.105439	0.0462211	2.44532	1.07195	0.174071	-2.92704e-09	3.55264e-09	-0.823905	0.795003
Fetal_placenta_H3K4me3	0.0082528	0.00294689	0.0345128	0.357078	4.18196	0.878297	-1.51641e-08	1.8298e-08	-0.828732	0.796372
Rectal_smooth_muscle_H3K27ac	0.0255418	0.0482311	0.0219435	1.88832	0.85912	0.299013	-2.27653e-09	2.68145e-09	-0.848992	0.802057
CD4+_CD25-_CD45R0+_memory_primary_H3K4me1	0.0344933	0.0775584	0.0427938	2.2485	1.24064	0.310373	-3.33827e-09	3.93136e-09	-0.849138	0.802098
Hippocampus_middle_H3K9ac	0.017886	0.0644294	0.0368964	3.60223	2.06287	0.205621	-7.1323e-09	8.39288e-09	-0.849804	0.802283
CD4_naive_primary_H3K4me1	0.0324417	0.0676744	0.0413111	2.08603	1.2734	0.390618	-3.70563e-09	4.16734e-09	-0.889208	0.813054
Fetal_thymus_H3K4me3	0.00927514	0.0119519	0.0290462	1.28859	3.13162	0.9262	-1.02612e-08	1.14552e-08	-0.895764	0.814811
Fetal_thymus_H3K4me1	0.0361722	0.0929717	0.039023	2.57025	1.07881	0.139596	-3.3853e-09	3.75408e-09	-0.901768	0.81641
CD56_primary_H3K4me3	0.00842169	0.0103478	0.027152	1.22871	3.22406	0.943226	-1.02004e-08	1.1291e-08	-0.90341	0.816846
Colon_smooth_muscle_H3K9ac	0.00567324	0.00407422	0.0239878	0.718147	4.22823	0.946667	-1.52029e-08	1.6605e-08	-0.915564	0.820052
Cingulate_gyrus_H3K9ac	0.0191963	0.0664748	0.0374332	3.46289	1.95002	0.208597	-7.96178e-09	8.53534e-09	-0.932802	0.824539
Anterior_caudate_H3K4me1	0.0389623	0.124613	0.0411944	3.19829	1.05729	0.0395198	-3.46932e-09	3.62565e-09	-0.956884	0.830687
Pancreatic_islets_H3K9ac	0.0062449	-0.00213392	0.0315058	-0.341707	5.04505	0.78968	-1.97225e-08	2.04197e-08	-0.965855	0.832942
Skeletal_muscle_H3K27ac	0.0237344	0.0383136	0.0241696	1.61427	1.01834	0.542855	-2.99494e-09	3.04339e-09	-0.98408	0.837462
Hippocampus_middle_H3K27ac	0.0204321	0.0336174	0.0262296	1.64532	1.28374	0.615581	-3.95601e-09	3.99856e-09	-0.989361	0.838757
CD4+_CD25-_IL17+_PMA_Ionomycin_stim_Th17_primary_H3K4me1	0.0394501	0.0902877	0.0451482	2.28865	1.14444	0.256792	-3.75728e-09	3.79667e-09	-0.989627	0.838822
CD4+_CD25-_IL17-_PMA_Ionomycin_stim_MACS_Th_sprimary_H3K4me1	0.0524203	0.119428	0.0456435	2.27827	0.870722	0.139117	-2.91838e-09	2.9064e-09	-1.00412	0.84234
Anterior_caudate_H3K4me3	0.0191715	0.057252	0.0374692	2.9863	1.95442	0.310378	-7.21814e-09	7.01753e-09	-1.02859	0.848163
Substantia_nigra_H3K9ac	0.0169124	0.048064	0.0373131	2.84194	2.20626	0.401827	-9.56786e-09	9.29939e-09	-1.02887	0.848229
CD4+_CD25+_CD127-_Treg_primary_H3K4me3	0.0141958	0.0252424	0.0372159	1.77816	2.62161	0.765074	-9.47531e-09	9.15862e-09	-1.03458	0.849567
Fetal_brain_H3K9ac	0.0126877	0.0223595	0.0365533	1.7623	2.881	0.790565	-1.27626e-08	1.233e-08	-1.03509	0.849686
CD25+_CD127-_Treg_H3K27ac	0.0312986	0.0224881	0.0355397	0.718502	1.13551	0.803928	-4.16951e-09	3.96027e-09	-1.05283	0.853792
CD4+_CD25+_CD127-_Treg_primary_H3K4me1	0.0285913	0.0596435	0.0418014	2.08607	1.46204	0.45407	-5.09727e-09	4.7991e-09	-1.06213	0.855912
CD8_naive_primary_(UCSF-UBC)_H3K4me1	0.024819	0.0421735	0.0348135	1.69925	1.4027	0.615939	-4.77845e-09	4.49634e-09	-1.06274	0.85605
Th2_H3K27ac	0.0317354	0.0284581	0.0285325	0.896729	0.899074	0.908271	-3.56006e-09	3.28393e-09	-1.08408	0.860836
Fetal_heart_H3K9ac	0.0205244	0.0612488	0.0313246	2.98419	1.52621	0.188794	-6.66545e-09	6.04522e-09	-1.1026	0.864899
Penis_foreskin_fibroblast_primary_H3K4me1	0.077302	0.230376	0.0488295	2.98021	0.631671	0.00169961	-2.65193e-09	2.38679e-09	-1.11109	0.866734
Fetal_brain_H3K4me3	0.0128816	0.0215876	0.0356587	1.67585	2.76819	0.806821	-1.19348e-08	1.06383e-08	-1.12187	0.86904
Mid_frontal_lobe_H3K9ac	0.015081	0.0410881	0.0353281	2.72449	2.34256	0.461596	-1.0941e-08	9.4974e-09	-1.152	0.875339
Substantia_nigra_H3K27ac	0.0251436	0.0404857	0.024201	1.61018	0.962513	0.528335	-3.51827e-09	3.04615e-09	-1.15499	0.875952
Breast_fibroblast_primary_H3K4me1	0.0103133	0.0082563	0.0271708	0.800546	2.63453	0.939652	-9.70572e-09	8.37607e-09	-1.15874	0.87672
CD4_memory_primary_H3K4me1	0.0412174	0.081018	0.043323	1.96562	1.05109	0.355154	-4.06804e-09	3.48667e-09	-1.16674	0.878342
CD8_primary_H3K4me3	0.0103938	0.0107572	0.0288966	1.03496	2.78017	0.989926	-1.12939e-08	9.62836e-09	-1.17298	0.879599
Germinal_matrix_H3K4me3	0.0115547	0.0186251	0.0318154	1.61191	2.75346	0.823832	-1.20073e-08	1.01754e-08	-1.18003	0.881007
CD4+_CD25-_IL17+_PMA_Ionomycin_stim_Th17_primary_H3K4me3	0.0126136	0.0179973	0.0333587	1.42681	2.64465	0.871174	-1.04273e-08	8.7731e-09	-1.18855	0.882692
Skeletal_muscle_H3K4me1	0.0668173	0.196267	0.0467449	2.93737	0.699593	0.00460699	-3.4994e-09	2.92736e-09	-1.19541	0.884036
Inferior_temporal_lobe_H3K4me3	0.0174733	0.0392672	0.0383263	2.24727	2.19342	0.570205	-1.05026e-08	8.43059e-09	-1.24578	0.893577
Th1_H3K27ac	0.0319013	0.0206456	0.0309068	0.647173	0.968827	0.714507	-4.46298e-09	3.55154e-09	-1.25663	0.895556
CD4_primary_H3K4me3	0.0126671	0.012968	0.0347331	1.02375	2.74199	0.993057	-1.24731e-08	9.6414e-09	-1.2937	0.902115
CD34_primary_H3K4me3	0.0106523	0.00425396	0.0282967	0.399346	2.65639	0.82091	-1.54367e-08	1.15081e-08	-1.34138	0.910102
Mid_frontal_lobe_H3K4me1	0.00347046	-0.00246696	0.015218	-0.710846	4.38503	0.696053	-2.00373e-08	1.42283e-08	-1.40827	0.920474
Fetal_brain_H3K4me3	0.00409037	-0.016108	0.0232324	-3.93802	5.67978	0.390104	-2.9072e-08	2.03377e-08	-1.42946	0.923564
CD25-_IL17-_Th_stim_MACS_H3K27ac	0.0226673	0.0133738	0.0215748	0.590006	0.951804	0.665653	-4.53293e-09	3.11889e-09	-1.45338	0.926941
CD20_H3K27ac	0.0286999	0.027598	0.0222167	0.961605	0.774102	0.960474	-3.93127e-09	2.69305e-09	-1.45978	0.927825
Angular_gyrus_H3K4me3	0.0107402	0.0014711	0.0339214	0.136971	3.15835	0.784594	-1.90873e-08	1.28493e-08	-1.48547	0.93129
CD14_H3K27ac	0.0284411	0.0152277	0.0251996	0.535413	0.886029	0.600513	-4.47737e-09	2.95256e-09	-1.51644	0.935296
Cingulate_gyrus_H3K27ac	0.0247564	0.0335342	0.0245681	1.35457	0.992396	0.721369	-4.82026e-09	3.16283e-09	-1.52403	0.93625
Inferior_temporal_lobe_H3K9ac	0.0168493	0.0338039	0.0364572	2.00625	2.16372	0.641949	-1.40051e-08	9.06714e-09	-1.5446	0.938778
Substantia_nigra_H3K4me1	0.037911	0.0958572	0.0370367	2.52848	0.97694	0.121989	-5.29326e-09	3.37808e-09	-1.56695	0.941436
CD14_primary_H3K4me1	0.0400916	0.0525355	0.045925	1.31039	1.1455	0.785443	-6.04251e-09	3.85472e-09	-1.56756	0.941508
Anterior_caudate_H3K9ac	0.0146209	0.0138148	0.0369689	0.944869	2.5285	0.982551	-1.74263e-08	1.11004e-08	-1.56988	0.941778
Cingulate_gyrus_H3K4me1	0.0410362	0.110118	0.0415721	2.68345	1.01306	0.10108	-5.54977e-09	3.45131e-09	-1.60802	0.946084
Hippocampus_middle_H3K4me1	0.0518152	0.14878	0.044006	2.87136	0.849287	0.0289576	-5.00885e-09	3.11437e-09	-1.6083	0.946115
Th0_H3K27ac	0.0318019	0.00756497	0.0323525	0.237878	1.01731	0.451683	-6.08453e-09	3.77373e-09	-1.61234	0.946556
Angular_gyrus_H3K9ac	0.0109776	-0.00134102	0.035066	-0.122159	3.19431	0.724846	-2.15167e-08	1.26427e-08	-1.70192	0.955614
Rectal_smooth_muscle_H3K9ac	0.0035749	-0.031298	0.026533	-8.75494	7.42203	0.195424	-5.05793e-08	2.93425e-08	-1.72375	0.957624
CD4+_CD25-_CD45R0+_memory_primary_H3K4me3	0.00879375	-0.0168538	0.0270066	-1.91657	3.07111	0.348571	-2.40382e-08	1.3535e-08	-1.77601	0.962134
CD8_naive_primary_(UCSF-UBC)_H3K9ac	0.00218473	-0.0245451	0.017416	-11.2349	7.9717	0.130847	-5.08597e-08	2.84348e-08	-1.78864	0.963164
Placenta_chorion_H3K4me3	0.0086672	-0.0241696	0.0309816	-2.78863	3.57458	0.297034	-2.93516e-08	1.63503e-08	-1.79517	0.963687
Treg_primary_H3K4me3	0.0177797	0.0139034	0.0303504	0.781983	1.70703	0.898207	-9.14907e-09	5.06765e-09	-1.80539	0.964493
CD19_primary_(UW)_H3K4me3	0.00885905	-0.0135804	0.029334	-1.53294	3.31119	0.444428	-2.3869e-08	1.30859e-08	-1.82402	0.965926
Mid_frontal_lobe_H3K27ac	0.0193641	0.0089262	0.0268749	0.460967	1.38787	0.697586	-8.35122e-09	4.46555e-09	-1.87014	0.969268
CD8_naive_primary_(UCSF-UBC)_H3K4me3	0.00618955	-0.0256303	0.0247488	-4.1409	3.99847	0.204896	-3.24465e-08	1.66791e-08	-1.94533	0.974133
Angular_gyrus_H3K4me1	0.0131914	0.0188586	0.0253792	1.42962	1.92393	0.82316	-1.31763e-08	6.55229e-09	-2.01094	0.977834
Angular_gyrus_H3K27ac	0.0236626	0.015632	0.025652	0.660619	1.08407	0.752144	-7.21515e-09	3.46811e-09	-2.08043	0.981257
Inferior_temporal_lobe_H3K4me1	0.0475622	0.113453	0.0458928	2.38535	0.964901	0.155469	-6.95664e-09	3.28613e-09	-2.11697	0.982869
CD14_primary_H3K4me3	0.00837091	-0.0275979	0.0304318	-3.29688	3.63542	0.243678	-3.09452e-08	1.40618e-08	-2.20066	0.98612
Fetal_heart_H3K4me3	0.00581666	-0.0278064	0.0222378	-4.78047	3.82312	0.136762	-3.06283e-08	1.38592e-08	-2.20996	0.986446
Fetal_brain_H3K4me1	0.0331602	-0.00486037	0.0224415	-0.146572	0.67676	0.0911813	-7.22007e-09	2.74923e-09	-2.62622	0.995683
Inferior_temporal_lobe_H3K27ac	0.0260357	0.0051146	0.0254274	0.196446	0.976636	0.401952	-8.49177e-09	3.10468e-09	-2.73515	0.996882

## Sheet: Supplementary Data 8
Supplementary Data 8 The prioritized genes by seven integrative approaches
CHR:start-end:Gene	eQTL-Glomeruli	eQTL-Tuble	eQTL-KidneyMeta	meQTL/eQTM-Kidney	TWAS-GTEx.KidneyCortex	TWAS-TCGA.KIRC	TWAS-TCGA.KIRP	Gene.MIM.number	Phenotype	Phenotype.MIM.number	Inheritance
1:21217247-21345572:ECE1	0	0	0	1	0	0	0	600423	?Hirschsprung disease, cardiac defects, and autonomic dysfunction;{Hypertension, essential, susceptibility to}	613870;145500	Autosomal dominant;Multifactorial
1:21509397-21578410:ALPL	0	1	1	1	0	0	0	171760	Hypophosphatasia, adult;Hypophosphatasia, childhood;Hypophosphatasia, infantile;Odontohypophosphatasia	146300;241510;241500;146300	Autosomal dominant; Autosomal recessive;Autosomal recessive;Autosomal recessive;Autosomal dominant; Autosomal recessive
1:21596221-21669357:RAP1GAP	0	0	0	1	0	0	0	600278	NA	NA	NA
1:150982249-150995634:ANXA9	1	1	1	0	0	0	0	603319	NA	NA	NA
1:205142505-205211702:DSTYK	0	0	0	1	0	0	0	612666	Congenital anomalies of kidney and urinary tract 1;Spastic paraplegia 23	610805;270750	Autosomal dominant;Autosomal recessive
1:205504596-205532793:CDK18	0	0	0	1	0	0	0	169190	NA	NA	NA
1:205568885-205602918:MFSD4A	0	0	0	1	0	0	0	620299	NA	NA	NA
1:205657851-205680509:SLC45A3	0	0	0	1	0	0	0	605097	NA	NA	NA
1:205712822-205750182:NUCKS1	0	1	1	1	0	0	0	611912	NA	NA	NA
1:205767986-205775482:RAB29	0	0	1	1	0	0	0	603949	NA	NA	NA
1:205789094-205813748:SLC41A1	0	0	0	1	0	0	0	610801	?Nephronophthisis-like nephropathy 2	619468	Autosomal recessive
1:205828025-205850132:PM20D1	1	1	1	1	1	1	1	617124	NA	NA	NA
1:205913048-205943460:SLC26A9	0	0	0	1	0	0	0	608481	NA	NA	NA
1:219968600-220046530:EPRS1	0	0	1	0	0	0	0	138295	Leukodystrophy, hypomyelinating, 15	617951	Autosomal recessive
2:27491883-27495200:FNDC4	0	0	0	0	0	0	1	611905	NA	NA	NA
2:27496839-27523684:GCKR	0	0	0	0	1	0	0	600842	[Fasting plasma glucose level QTL 5]	613463	NA
2:27650809-27663840:SUPT7L	0	0	0	0	1	0	0	612762	NA	NA	NA
2:197388515-197435079:SF3B1	0	0	0	0	1	0	0	605590	Myelodysplastic syndrome, somatic	614286	NA
2:232878701-233013256:NGEF	0	0	0	1	0	0	0	605991	NA	NA	NA
2:233210051-233295674:ATG16L1	0	0	0	1	0	0	0	610767	{Inflammatory bowel disease (Crohn disease) 10}	611081	NA
2:233354494-233472104:DGKD	1	0	0	0	0	0	0	601826	NA	NA	NA
2:233475526-233566782:USP40	1	1	1	1	0	0	0	610570	NA	NA	NA
2:233636448-233773300:UGT1A10	0	0	0	1	0	0	0	606435	NA	NA	NA
3:122183668-122291629:CASR	0	0	0	1	0	0	0	601199	Hyperparathyroidism, neonatal;Hypocalcemia, autosomal dominant;Hypocalcemia, autosomal dominant, with Bartter syndrome;Hypocalciuric hypercalcemia, type I;{?Epilepsy idiopathic generalized, susceptibility to, 8}	239200;601198;601198;145980;612899	Autosomal dominant; Autosomal recessive;Autosomal dominant;Autosomal dominant;Autosomal dominant;Autosomal dominant
4:3293021-3439913:RGS12	0	0	0	1	0	0	0	602512	NA	NA	NA
4:3441968-3449486:HGFAC	0	0	0	1	0	0	0	604552	NA	NA	NA
4:3463306-3501473:DOK7	0	0	0	1	0	0	0	610285	Fetal akinesia deformation sequence 3;Myasthenic syndrome, congenital, 10	618389;254300	Autosomal recessive;Autosomal recessive
4:3503612-3532446:LRPAP1	0	0	0	1	0	0	0	104225	Myopia 23, autosomal recessive	615431	Autosomal recessive
4:3766348-3768526:ADRA2C	1	1	1	1	0	1	1	104250	{Congestive heart failure and beta-blocker response, modifier of}	NA	NA
4:4235542-4248223:TMEM128	0	0	0	1	0	0	0	NA	NA	NA	NA
4:114598770-114678225:UGT8	0	1	1	1	0	1	0	601291	NA	NA	NA
5:177086905-177098144:FGFR4	0	0	0	1	0	0	0	134935	{Cancer progression/metastasis}	NA	NA
5:177301198-177303744:RAB24	0	1	1	1	0	0	0	612415	NA	NA	NA
5:177301461-177312757:MXD3	0	0	0	0	1	0	0	609450	NA	NA	NA
5:177303799-177306949:PRELID1	1	1	1	1	1	1	1	605733	NA	NA	NA
5:177357924-177372596:RGS14	1	1	1	1	1	1	1	602513	NA	NA	NA
5:177379235-177398848:SLC34A1	1	1	1	1	0	0	0	182309	?Fanconi renotubular syndrome 2;Hypercalcemia, infantile, 2;Nephrolithiasis/osteoporosis, hypophosphatemic, 1	613388;616963;612286	Autosomal recessive;Autosomal recessive;Autosomal dominant
5:177400109-177400661:PFN3	0	1	1	1	0	0	0	612812	NA	NA	NA
5:177402133-177416583:F12	1	1	1	1	0	0	0	610619	Angioedema, hereditary, 3;Factor XII deficiency	610618;234000	Autosomal dominant;Autosomal recessive
5:177403204-177442901:GRK6	0	0	0	1	0	0	0	600869	NA	NA	NA
5:177446445-177456286:PRR7	0	0	0	1	0	0	0	618306	NA	NA	NA
5:177456608-177474401:DBN1	0	0	0	1	0	0	0	126660	NA	NA	NA
5:177483394-177497606:PDLIM7	0	0	0	1	0	0	0	605903	NA	NA	NA
5:177519789-177554586:FAM193B	0	0	0	1	0	0	0	615813	NA	NA	NA
6:29672483-29681155:ZFP57	0	0	0	1	0	0	0	612192	Diabetes mellitus, transient neonatal 1	601410	Autosomal dominant; Autosomal recessive
6:29826967-29831125:HLA-G	0	0	0	1	0	0	0	142871	{Asthma, susceptibility to}	600807	Autosomal dominant
6:30070266-30075849:RNF39	0	0	0	1	0	0	0	607524	NA	NA	NA
6:30102897-30113090:TRIM31	0	0	0	1	0	0	0	609316	NA	NA	NA
6:30136124-30148735:TRIM40	0	0	0	1	0	0	0	616976	NA	NA	NA
6:30151943-30161211:TRIM10	0	0	0	1	0	0	0	605701	NA	NA	NA
6:30163206-30172693:TRIM15	0	0	0	1	0	0	0	NA	NA	NA	NA
6:30328907-30346854:TRIM39-RPP21	0	0	0	1	0	0	0	NA	NA	NA	NA
6:30541381-30556489:GNL1	0	0	0	1	0	0	0	143024	NA	NA	NA
6:30571393-30597179:ABCF1	0	0	0	1	0	0	0	603429	NA	NA	NA
6:30617840-30626395:MRPS18B	0	0	0	1	0	0	0	611982	NA	NA	NA
6:30647039-30653210:C6orf136	0	0	0	1	0	0	0	NA	NA	NA	NA
6:30688047-30691420:NRM	0	0	0	1	0	0	0	620017	NA	NA	NA
6:30717435-30725538:TUBB	0	0	0	1	0	0	0	191130	Cortical dysplasia, complex, with other brain malformations 6;Symmetric circumferential skin creases, congenital, 1	615771;156610	Autosomal dominant;Autosomal dominant
6:30727709-30742732:FLOT1	0	0	0	1	0	0	0	606998	NA	NA	NA
6:30743199-30744548:IER3	0	0	0	1	0	0	0	602996	NA	NA	NA
6:30876421-30900156:DDR1	0	0	0	1	0	0	0	600408	NA	NA	NA
6:30914205-30926459:VARS2	0	1	1	1	1	0	0	612802	Combined oxidative phosphorylation deficiency 20	615917	Autosomal recessive
6:30931353-30955636:SFTA2	0	0	0	1	0	0	0	NA	NA	NA	NA
6:31114750-31140092:PSORS1C1	1	1	1	1	0	0	0	613525	NA	NA	NA
6:31115087-31120446:CDSN	0	0	0	1	0	0	0	602593	Hypotrichosis 2;Peeling skin syndrome 1	146520;270300	Autosomal dominant;Autosomal recessive
6:31137534-31139066:PSORS1C2	0	0	0	1	0	0	0	613526	NA	NA	NA
6:31142439-31158238:CCHCR1	0	1	1	1	0	0	0	605310	NA	NA	NA
6:31158547-31167159:TCF19	0	0	0	1	0	0	0	600912	NA	NA	NA
6:31164337-31180731:POU5F1	0	0	1	1	0	0	0	164177	NA	NA	NA
6:31268749-31272130:HLA-C	1	1	1	1	0	0	0	142840	{HIV-1 viremia, susceptibility to};{Psoriasis susceptibility 1}	609423;177900	NA;Multifactorial
6:31353872-31367067:HLA-B	1	0	1	1	0	0	0	142830	{Abacavir hypersensitivity, susceptibility to};{Drug-induced liver injury due to flucloxacillin};{Spondyloarthropathy, susceptibility to, 1};{Stevens-Johnson syndrome, susceptibility to};{Synovitis, chronic, susceptibility to};{Toxic epidermal necrolysis, susceptibility to}	NA;NA;106300;608579;NA;608579	NA;NA;Multifactorial;NA;NA;NA
6:31399784-31415315:MICA	1	1	1	1	0	0	0	600169	NA	NA	NA
6:31494881-31511124:MICB	0	0	1	1	0	0	0	602436	NA	NA	NA
6:31528962-31530232:MCCD1	0	0	0	1	0	0	0	609624	NA	NA	NA
6:31530219-31546608:ATP6V1G2-DDX39B	0	0	0	1	0	0	0	NA	NA	NA	NA
6:31544444-31548427:ATP6V1G2	0	0	0	1	0	0	0	606853	NA	NA	NA
6:31572054-31574324:LTA	0	0	0	1	0	0	0	153440	{Leprosy, susceptibility to, 4};{Myocardial infarction, susceptibility to};{Psoriatic arthritis, susceptibility to}	610988;608446;607507	NA;NA;NA
6:31580525-31582522:LTB	0	0	0	1	0	0	0	600978	NA	NA	NA
6:31586124-31588909:LST1	0	0	0	1	0	0	0	109170	NA	NA	NA
6:31588895-31593006:NCR3	0	0	0	0	1	0	0	611550	{Malaria, mild, susceptibility to}	609148	NA
6:31620715-31637771:PRRC2A	0	0	0	1	0	0	0	142580	NA	NA	NA
6:31639028-31652705:BAG6	0	0	0	1	1	0	0	142590	NA	NA	NA
6:31652416-31658210:APOM	0	0	0	1	0	0	0	606907	NA	NA	NA
6:31658298-31660778:C6orf47	0	0	0	1	0	0	0	NA	NA	NA	NA
6:31661228-31666283:GPANK1	0	0	0	1	0	0	0	142610	NA	NA	NA
6:31665227-31670343:CSNK2B	0	0	0	1	0	0	0	115441	Poirier-Bienvenu neurodevelopmental syndrome	618732	Autosomal dominant
6:31686955-31703356:ABHD16A	0	0	0	1	1	0	0	142620	Spastic paraplegia 86, autosomal recessive	619735	Autosomal recessive
6:31718594-31726714:MPIG6B	0	0	0	1	0	0	0	606520	?Thrombocytopenia, anemia, and myelofibrosis	617441	Autosomal recessive
6:31718648-31721746:LY6G6C	0	0	0	1	0	0	0	610435	NA	NA	NA
6:31727038-31730617:DDAH2	0	0	0	1	0	0	0	604744	NA	NA	NA
6:31730581-31739763:CLIC1	0	0	0	1	0	0	0	602872	NA	NA	NA
6:31739677-31762676:MSH5	0	0	0	1	0	0	0	603382	?Premature ovarian failure 13;Spermatogenic failure 74	617442;619937	Autosomal recessive;Autosomal recessive
6:31740020-31764851:MSH5-SAPCD1	0	0	0	1	0	0	0	NA	NA	NA	NA
6:31762656-31764850:SAPCD1	0	0	0	1	0	0	0	NA	NA	NA	NA
6:31765590-31777328:VWA7	0	0	0	1	0	0	0	609693	NA	NA	NA
6:31797396-31806966:LSM2	0	0	0	1	0	0	0	607282	NA	NA	NA
6:31809619-31815283:HSPA1L	0	0	0	1	0	0	0	140559	NA	NA	NA
6:31815543-31817946:HSPA1A	0	0	0	1	0	0	0	140550	NA	NA	NA
6:31827738-31830254:HSPA1B	0	0	0	1	0	0	0	603012	NA	NA	NA
6:31857659-31862905:NEU1	0	0	0	1	0	0	0	608272	Sialidosis, type I;Sialidosis, type II	256550;256550	Autosomal recessive;Autosomal recessive
6:31863192-31879046:SLC44A4	0	0	0	1	0	0	0	606107	?Deafness, autosomal dominant 72	617606	Autosomal dominant
6:31879759-31897698:EHMT2	0	0	0	1	0	0	0	604599	NA	NA	NA
6:31897785-31945673:C2	0	0	0	1	0	0	0	613927	C2 deficiency;{Macular degeneration, age-related, 14, reduced risk of}	217000;615489	Autosomal recessive;Digenic dominant
6:31945650-31952086:CFB	0	0	1	1	0	0	0	138470	?Complement factor B deficiency;{Hemolytic uremic syndrome, atypical, susceptibility to, 4};{Macular degeneration, age-related, 14, reduced risk of}	615561;612924;615489	Autosomal recessive;Autosomal dominant;Digenic dominant
6:31959116-31969818:SKIV2L	0	0	0	1	0	0	0	NA	NA	NA	NA
6:31969810-31972290:DXO	0	0	0	1	0	0	0	605996	NA	NA	NA
6:31971091-31982821:STK19	0	0	0	1	0	0	0	604977	NA	NA	NA
6:31982057-32002681:C4A	1	1	1	1	1	0	0	120810	C4a deficiency;[Blood group, Rodgers]	614380;614374	Autosomal recessive;NA
6:32014795-32035418:C4B	0	0	0	1	0	0	0	120820	C4B deficiency	614379	NA
6:32038327-32041644:CYP21A2	0	0	0	1	0	0	0	613815	Adrenal hyperplasia, congenital, due to 21-hydroxylase deficiency;Hyperandrogenism, nonclassic type, due to 21-hydroxylase deficiency	201910;201910	Autosomal recessive;Autosomal recessive
6:32041153-32115334:TNXB	0	0	0	1	0	0	0	600985	Ehlers-Danlos syndrome, classic-like, 1;Vesicoureteral reflux 8	606408;615963	Autosomal recessive;Autosomal dominant
6:32115264-32128253:ATF6B	0	0	1	1	0	0	0	600984	NA	NA	NA
6:32148359-32153083:PRRT1	0	0	0	1	0	0	0	618297	NA	NA	NA
6:32153441-32163678:PPT2	0	0	0	1	0	0	0	603298	NA	NA	NA
6:32168212-32178096:AGPAT1	0	0	0	1	0	0	0	603099	NA	NA	NA
6:32178405-32180793:RNF5	1	1	1	1	0	0	0	602677	NA	NA	NA
6:32180968-32184322:AGER	0	0	0	1	0	0	0	600214	NA	NA	NA
6:32184733-32190202:PBX2	0	0	0	1	0	0	0	176311	NA	NA	NA
6:32190766-32195523:GPSM3	0	0	0	1	1	0	0	618558	NA	NA	NA
6:32194843-32224067:NOTCH4	1	1	1	1	0	0	0	164951	NA	NA	NA
6:32393339-32407181:BTNL2	0	0	0	1	0	0	0	606000	{Sarcoidosis, susceptibility to, 2}	612387	Autosomal dominant
6:32439878-32445046:HLA-DRA	0	0	0	1	0	0	0	142860	NA	NA	NA
6:32517353-32530287:HLA-DRB5	1	1	1	1	0	0	0	604776	NA	NA	NA
6:32577902-32589848:HLA-DRB1	0	0	0	1	0	0	0	142857	{Multiple sclerosis, susceptibility to, 1};{Sarcoidosis, susceptibility to, 1}	126200;181000	Multifactorial;Autosomal dominant
6:32628179-32647062:HLA-DQA1	0	0	0	1	0	0	0	146880	{Celiac disease, susceptibility to}	212750	Autosomal recessive; Multifactorial
6:32659467-32668383:HLA-DQB1	0	1	1	1	0	0	0	604305	{Celiac disease, susceptibility to};{Creutzfeldt-Jakob disease, variant, resistance to};{Multiple sclerosis, susceptibility to, 1}	212750;123400;126200	Autosomal recessive; Multifactorial;Autosomal dominant;Multifactorial
6:32741391-32747198:HLA-DQA2	0	0	0	1	0	0	0	613503	NA	NA	NA
6:32756098-32763532:HLA-DQB2	0	0	0	1	0	0	0	615161	NA	NA	NA
6:32934629-32941028:HLA-DMB	0	0	0	1	0	0	0	142856	NA	NA	NA
6:32948613-32969094:HLA-DMA	0	0	0	1	0	0	0	142855	NA	NA	NA
6:32968594-32981505:BRD2	0	0	0	1	0	0	0	601540	NA	NA	NA
6:33004182-33009591:HLA-DOA	0	0	0	1	0	0	0	142930	NA	NA	NA
6:33064569-33080775:HLA-DPA1	0	0	0	1	0	0	0	142880	NA	NA	NA
6:33075990-33089696:HLA-DPB1	0	0	0	1	0	0	0	142858	{Beryllium disease, chronic, susceptibility to}	NA	NA
6:33208500-33212722:RING1	0	0	0	1	0	0	0	602045	NA	NA	NA
6:33291654-33298942:RGL2	0	0	0	1	0	0	0	602306	NA	NA	NA
6:39048781-39091303:GLP1R	0	0	0	0	0	1	0	138032	NA	NA	NA
6:44270450-44307506:TMEM151B	0	0	0	0	1	0	0	NA	NA	NA	NA
6:50818723-50847619:TFAP2B	0	0	0	1	0	0	0	601601	Char syndrome;Patent ductus arteriosus 2	169100;617035	Autosomal dominant;Autosomal dominant
6:100508194-100881372:ASCC3	0	1	1	0	0	0	0	614217	NA	NA	NA
6:100962701-102081622:GRIK2	0	0	0	1	0	0	0	138244	Intellectual developmental disorder, autosomal recessive 6;Neurodevelopmental disorder with impaired language and ataxia and with or without seizures	611092;619580	Autosomal recessive;Autosomal dominant
7:27153716-27157936:HOXA7	0	0	0	1	0	0	0	142950	NA	NA	NA
7:27162438-27175180:HOXA9	0	0	0	1	0	0	0	142956	NA	NA	NA
7:27170605-27180261:HOXA10	0	0	0	1	0	0	0	142957	NA	NA	NA
7:27525442-27662883:HIBADH	1	1	1	1	0	0	0	608475	NA	NA	NA
7:27739331-27844564:TAX1BP1	1	0	0	0	0	0	0	605326	NA	NA	NA
7:28299321-28825894:CREB5	0	0	0	1	0	0	0	618262	NA	NA	NA
9:68328308-68531061:PGM5	0	0	0	1	0	0	0	600981	NA	NA	NA
9:68536580-68540883:TMEM252	0	0	0	1	0	0	0	NA	NA	NA	NA
9:94318198-94328644:NUTM2F	0	0	0	1	0	0	0	NA	NA	NA	NA
9:94374569-94461042:MFSD14B	0	0	0	1	0	0	0	620348	NA	NA	NA
9:94558720-94593824:FBP2	0	0	0	1	0	0	0	603027	?Leukodystrophy, childhood-onset, remitting	619864	Autosomal dominant
9:94603133-94640249:FBP1	0	0	0	1	0	0	0	611570	Fructose-1,6-bisphosphatase deficiency	229700	Autosomal recessive
9:94726699-95087159:AOPEP	0	0	0	1	0	0	0	619600	Dystonia 31	619565	Autosomal recessive
10:88802730-88820546:LIPM	0	0	0	1	0	0	0	613923	NA	NA	NA
13:42040036-42256578:DGKH	0	0	0	1	0	0	0	604071	NA	NA	NA
13:95433604-95579759:CLDN10	0	0	0	1	0	0	0	617579	HELIX syndrome	617671	Autosomal recessive
13:95578202-95644706:DZIP1	0	0	0	1	0	0	0	608671	?Mitral valve prolapse 3;Spermatogenic failure 47	610840;619102	Autosomal dominant;Autosomal recessive
13:95677139-95794988:DNAJC3	1	1	1	1	0	0	0	601184	Ataxia, combined cerebellar and peripheral, with hearing loss and diabetes mellitus	616192	Autosomal recessive
13:95801580-96053482:UGGT2	1	1	1	1	0	0	0	605898	NA	NA	NA
15:40978880-41116280:INO80	0	0	0	0	0	0	1	610169	NA	NA	NA
15:84600986-84627796:ZSCAN2	0	0	0	1	0	0	0	NA	NA	NA	NA
15:84655129-84658563:NMB	0	0	0	1	0	0	0	162340	NA	NA	NA
15:84817356-84873479:ALPK3	0	0	0	1	0	0	0	617608	Cardiomyopathy, familial hypertrophic 27	618052	Autosomal recessive
15:84884654-84945798:SLC28A1	0	0	0	1	0	0	0	606207	[Uridine-cytidineuria]	618477	Autosomal recessive
16:19856691-19886167:GPRC5B	0	0	0	1	0	0	0	605948	NA	NA	NA
16:20309574-20327808:GP2	1	1	1	1	0	0	0	602977	NA	NA	NA
16:20333051-20356301:UMOD	1	1	1	1	0	0	0	191845	Tubulointerstitial kidney disease, autosomal dominant, 1	162000	Autosomal dominant
16:20359175-20404737:PDILT	0	0	0	1	0	0	0	618588	NA	NA	NA
16:20409534-20441336:ACSM5	0	0	0	1	0	0	0	614361	NA	NA	NA
16:20451461-20487669:ACSM2A	0	0	0	1	0	0	0	614358	NA	NA	NA
16:20536226-20576427:ACSM2B	0	0	0	1	0	0	0	614359	NA	NA	NA
16:23278231-23381294:SCNN1B	0	0	0	0	1	0	0	600760	Bronchiectasis with or without elevated sweat chloride 1;Liddle syndrome 1;Pseudohypoaldosteronism, type IB2, autosomal recessive	211400;177200;620125	Autosomal dominant;Autosomal dominant;Autosomal recessive
16:71464555-71565089:ZNF19	0	0	0	0	0	0	1	194525	NA	NA	NA
16:75443054-75465497:TMEM170A	0	0	0	0	0	0	1	NA	NA	NA	NA
16:88453280-88537031:ZFPM1	0	0	0	1	0	0	0	601950	NA	NA	NA
16:88874858-88977207:CBFA2T3	0	0	0	1	0	0	0	603870	NA	NA	NA
17:39404285-39451272:MED1	0	0	0	0	0	1	0	604311	NA	NA	NA
17:44903159-44916937:GFAP	0	0	0	1	0	0	0	137780	Alexander disease	203450	Autosomal dominant
17:45023338-45061131:DCAKD	0	1	1	1	0	0	0	NA	NA	NA	NA
17:45160700-45170040:HEXIM2	0	0	0	1	0	0	0	615695	NA	NA	NA
17:45221444-45247319:FMNL1	0	0	0	1	0	0	0	604656	NA	NA	NA
17:45254393-45262094:SPATA32	0	0	0	1	0	0	0	NA	NA	NA	NA
17:45263119-45317029:MAP3K14	0	0	0	1	0	0	0	604655	NA	NA	NA
17:45393902-45434421:ARHGAP27	0	0	0	1	0	0	0	610591	NA	NA	NA
17:45435900-45490758:PLEKHM1	1	1	1	1	1	0	0	611466	?Osteopetrosis, autosomal recessive 6;Osteopetrosis, autosomal dominant 3	611497;618107	Autosomal recessive;Autosomal dominant
17:45784277-45835828:CRHR1	0	0	1	1	1	0	0	122561	NA	NA	NA
17:45894527-46028334:MAPT	1	1	1	1	1	0	0	157140	Dementia, frontotemporal, with or without parkinsonism;Pick disease;Supranuclear palsy, progressive;Supranuclear palsy, progressive atypical;{Parkinson disease, susceptibility to}	600274;172700;601104;260540;168600	Autosomal dominant;Autosomal dominant;Autosomal dominant;Autosomal recessive;Autosomal dominant; Multifactorial
17:45999250-45999694:STH	0	0	0	1	0	0	0	607067	NA	NA	NA
17:46029916-46225389:KANSL1	1	1	1	1	0	0	0	612452	Koolen-De Vries syndrome	610443	Autosomal dominant
17:46274784-46361766:ARL17B	1	0	1	1	0	0	0	NA	NA	NA	NA
17:46292733-46338077:LRRC37A	1	1	1	1	0	1	1	616555	NA	NA	NA
17:46499780-46579695:ARL17A	1	1	1	1	1	0	0	NA	NA	NA	NA
17:46511508-46556910:LRRC37A2	1	1	1	1	1	1	1	616556	NA	NA	NA
17:46590669-46757679:NSF	0	0	0	1	0	0	0	601633	Developmental and epileptic encephalopathy 96	619340	Autosomal dominant
17:46762506-46833154:WNT3	0	1	1	1	1	1	0	165330	?Tetra-amelia syndrome 1	273395	Autosomal recessive
17:61399843-61409466:TBX2	1	1	1	1	0	0	0	600747	Vertebral anomalies and variable endocrine and T-cell dysfunction	618223	Autosomal dominant
17:61452404-61485110:TBX4	0	0	0	1	0	0	0	601719	Amelia, posterior, with pelvic and pulmonary hypoplasia syndrome;Ischiocoxopodopatellar syndrome with or without pulmonary arterial hypertension	601360;147891	Autosomal recessive;Autosomal dominant
17:61679139-61863559:BRIP1	0	0	0	1	0	0	0	605882	Fanconi anemia, complementation group J;{Breast cancer, early-onset, susceptibility to}	609054;114480	NA;Autosomal dominant; Somatic mutation
19:4324043-4342786:STAP2	1	1	1	1	0	0	0	607881	NA	NA	NA
19:4343527-4360086:MPND	0	0	0	1	0	0	0	NA	NA	NA	NA
19:4360370-4400547:SH3GL1	0	0	0	1	0	0	0	601768	Leukemia, acute myeloid	601626	Autosomal dominant; Somatic mutation
19:4472297-4502208:HDGFL2	0	0	0	1	0	0	0	617884	NA	NA	NA
19:4815932-4831712:TICAM1	0	0	0	1	0	0	0	607601	{Encephalopathy, acute, infection-induced (herpes-specific), susceptibility to, 6}	614850	Autosomal dominant; Autosomal recessive
19:45379638-45406349:PPP1R13L	0	0	0	1	0	0	0	607463	NA	NA	NA
19:45606994-45645602:EML2	0	0	0	1	0	0	0	617494	NA	NA	NA
19:45764785-45769252:SIX5	0	0	0	1	0	0	0	600963	Branchiootorenal syndrome 2	610896	NA
19:45883608-45886141:IRF2BP1	0	0	0	1	0	0	0	615331	NA	NA	NA
19:45890023-45902613:MYPOP	0	0	0	1	0	0	0	617861	NA	NA	NA
19:45933734-45974044:NOVA2	0	0	0	1	0	0	0	601991	Neurodevelopmental disorder with or without autistic features and/or structural brain abnormalities	618859	Autosomal dominant
19:52838010-52857649:ZNF468	1	1	1	0	0	0	0	616841	NA	NA	NA
21:34787801-36004667:RUNX1	0	0	0	1	0	0	0	151385	Leukemia, acute myeloid;Platelet disorder, familial, with associated myeloid malignancy	601626;601399	Autosomal dominant; Somatic mutation;Autosomal dominant
21:36156782-36294274:DOP1B	0	0	0	0	1	0	0	604803	NA	NA	NA
21:36460621-36576569:CLDN14	1	0	0	1	0	0	0	605608	Deafness, autosomal recessive 29	614035	Autosomal recessive
21:36699115-36749917:SIM2	0	0	0	1	0	0	0	600892	NA	NA	NA
22:22644614-22647898:GGTLC2	0	0	0	1	0	0	0	612339	NA	NA	NA
22:22887780-22896111:IGLL5	0	0	0	1	0	0	0	NA	NA	NA	NA
22:23059415-23145021:RSPH14	0	0	0	1	0	0	0	605663	NA	NA	NA
22:23070519-23125032:GNAZ	0	1	1	1	0	0	0	139160	NA	NA	NA
22:23145366-23165663:RAB36	0	0	0	1	0	0	0	605662	NA	NA	NA
22:23179704-23318037:BCR	0	0	0	1	0	1	0	151410	Leukemia, acute lymphocytic, Philadelphia chromosome positive, somatic;Leukemia, chronic myeloid, Philadelphia chromosome positive, somatic	613065;608232	NA;NA
22:37697048-37776556:TRIOBP	0	0	0	0	0	0	1	609761	Deafness, autosomal recessive 28	609823	Autosomal recessive
22:41447830-41529273:ACO2	0	0	0	0	1	0	0	100850	Infantile cerebellar-retinal degeneration;Optic atrophy 9	614559;616289	Autosomal recessive;Autosomal dominant; Autosomal recessive

## Sheet: Supplementary Data 9
Supplementary Data 9 The prioritized genes mapped by kidney-specific eQTL
SNP	Position	GWAS.EA	GWAS.NEA	GWAS.Beta	GWAS.BetaSe	GWAS.P	eQTL.Gene	eQTL.Ref	eQTL.Alt	eQTL.Beta	eQTL.BetaSe	eQTL.P	eQTL.Compartment
rs267733	1:150958836	A	G	-0.0844	0.0151	2.072e-08	ANXA9	A	G	-0.315	0.057	7.811e-08	Glomeruli_NatGen2021
rs267733	1:150958836	A	G	-0.0844	0.0151	2.072e-08	ANXA9	A	G	-0.303	0.05	5.272e-09	Tubule_NatGen2021
rs267733	1:150958836	A	G	-0.0844	0.0151	2.072e-08	ANXA9	A	G	-0.287	0.0451	1.922e-10	KidneyMeta_NatGen2022
rs11582805	1:205653056	T	C	0.062	0.0112	2.785e-08	PM20D1	C	T	-0.747	0.064	7.566e-25	Glomeruli_NatGen2021
rs11582805	1:205653056	T	C	0.062	0.0112	2.785e-08	PM20D1	C	T	-0.833	0.105	2.043e-12	Glomeruli_NatMed2018
rs11582805	1:205653056	T	C	0.062	0.0112	2.785e-08	PM20D1	C	T	-0.685	0.055	1.111e-28	Tubule_NatGen2021
rs11582805	1:205653056	T	C	0.062	0.0112	2.785e-08	PM20D1	C	T	-0.939	0.103	3.524e-15	Tubule_NatMed2018
rs11582805	1:205653056	T	C	0.062	0.0112	2.785e-08	PM20D1	C	T	-0.6845	0.0476	8.452e-47	KidneyMeta_NatGen2022
rs11582805	1:205653056	T	C	0.062	0.0112	2.785e-08	RAB29	C	T	0.1281	0.0246	1.872e-07	KidneyMeta_NatGen2022
rs11582805	1:205653056	T	C	0.062	0.0112	2.785e-08	NUCKS1	C	T	-0.0712	0.0169	2.528e-05	KidneyMeta_NatGen2022
rs34881148	1:205653978	A	T	0.0617	0.0112	3.28e-08	PM20D1	T	A	-0.728	0.065	8.639e-24	Glomeruli_NatGen2021
rs34881148	1:205653978	A	T	0.0617	0.0112	3.28e-08	PM20D1	T	A	-0.835	0.105	1.914e-12	Glomeruli_NatMed2018
rs34881148	1:205653978	A	T	0.0617	0.0112	3.28e-08	PM20D1	T	A	-0.652	0.055	9.518e-27	Tubule_NatGen2021
rs34881148	1:205653978	A	T	0.0617	0.0112	3.28e-08	PM20D1	T	A	-0.941	0.103	3.315e-15	Tubule_NatMed2018
rs34881148	1:205653978	A	T	0.0617	0.0112	3.28e-08	PM20D1	T	A	-0.6466	0.0538	3.233e-33	KidneyMeta_NatGen2022
rs34881148	1:205653978	A	T	0.0617	0.0112	3.28e-08	RAB29	T	A	0.1237	0.026	1.991e-06	KidneyMeta_NatGen2022
rs1094647	1:205655378	A	G	0.062	0.0112	2.812e-08	PM20D1	G	A	-0.749	0.065	6.713e-25	Glomeruli_NatGen2021
rs1094647	1:205655378	A	G	0.062	0.0112	2.812e-08	PM20D1	G	A	-0.837	0.105	1.729e-12	Glomeruli_NatMed2018
rs1094647	1:205655378	A	G	0.062	0.0112	2.812e-08	PM20D1	G	A	-0.687	0.055	9.094e-29	Tubule_NatGen2021
rs1094647	1:205655378	A	G	0.062	0.0112	2.812e-08	PM20D1	G	A	-0.942	0.103	3.048e-15	Tubule_NatMed2018
rs1094647	1:205655378	A	G	0.062	0.0112	2.812e-08	PM20D1	G	A	-0.6859	0.0477	6.428e-47	KidneyMeta_NatGen2022
rs1094647	1:205655378	A	G	0.062	0.0112	2.812e-08	RAB29	G	A	0.1282	0.0246	1.893e-07	KidneyMeta_NatGen2022
rs1094647	1:205655378	A	G	0.062	0.0112	2.812e-08	NUCKS1	G	A	-0.0717	0.0169	2.286e-05	KidneyMeta_NatGen2022
rs823105	1:205657570	A	G	0.0638	0.0112	1.132e-08	PM20D1	G	A	-0.75	0.065	5.698e-25	Glomeruli_NatGen2021
rs823105	1:205657570	A	G	0.0638	0.0112	1.132e-08	PM20D1	G	A	-0.841	0.105	1.464e-12	Glomeruli_NatMed2018
rs823105	1:205657570	A	G	0.0638	0.0112	1.132e-08	PM20D1	G	A	-0.689	0.055	6.741e-29	Tubule_NatGen2021
rs823105	1:205657570	A	G	0.0638	0.0112	1.132e-08	PM20D1	G	A	-0.946	0.103	2.584e-15	Tubule_NatMed2018
rs823105	1:205657570	A	G	0.0638	0.0112	1.132e-08	PM20D1	G	A	-0.6932	0.0474	2.148e-48	KidneyMeta_NatGen2022
rs823105	1:205657570	A	G	0.0638	0.0112	1.132e-08	RAB29	G	A	0.1287	0.0246	1.709e-07	KidneyMeta_NatGen2022
rs823105	1:205657570	A	G	0.0638	0.0112	1.132e-08	NUCKS1	G	A	-0.0731	0.0169	1.581e-05	KidneyMeta_NatGen2022
rs1172198	1:205662718	A	G	0.0635	0.0112	1.27e-08	PM20D1	G	A	-0.757	0.065	3.43e-25	Glomeruli_NatGen2021
rs1172198	1:205662718	A	G	0.0635	0.0112	1.27e-08	PM20D1	G	A	-0.855	0.106	8.191e-13	Glomeruli_NatMed2018
rs1172198	1:205662718	A	G	0.0635	0.0112	1.27e-08	PM20D1	G	A	-0.694	0.055	3.161e-29	Tubule_NatGen2021
rs1172198	1:205662718	A	G	0.0635	0.0112	1.27e-08	PM20D1	G	A	-0.952	0.103	1.874e-15	Tubule_NatMed2018
rs1172198	1:205662718	A	G	0.0635	0.0112	1.27e-08	PM20D1	G	A	-0.7235	0.0444	1.32e-59	KidneyMeta_NatGen2022
rs1172198	1:205662718	A	G	0.0635	0.0112	1.27e-08	RAB29	G	A	0.1405	0.0244	8.138e-09	KidneyMeta_NatGen2022
rs1172198	1:205662718	A	G	0.0635	0.0112	1.27e-08	NUCKS1	G	A	-0.0728	0.0169	1.579e-05	KidneyMeta_NatGen2022
rs823101	1:205667006	T	C	-0.0637	0.0112	1.18e-08	PM20D1	T	C	-0.758	0.065	3.079e-25	Glomeruli_NatGen2021
rs823101	1:205667006	T	C	-0.0637	0.0112	1.18e-08	PM20D1	T	C	-0.857	0.106	7.622e-13	Glomeruli_NatMed2018
rs823101	1:205667006	T	C	-0.0637	0.0112	1.18e-08	PM20D1	T	C	-0.695	0.055	2.91e-29	Tubule_NatGen2021
rs823101	1:205667006	T	C	-0.0637	0.0112	1.18e-08	PM20D1	T	C	-0.952	0.103	1.924e-15	Tubule_NatMed2018
rs823101	1:205667006	T	C	-0.0637	0.0112	1.18e-08	PM20D1	T	C	-0.7153	0.0445	4.743e-58	KidneyMeta_NatGen2022
rs823101	1:205667006	T	C	-0.0637	0.0112	1.18e-08	RAB29	T	C	0.1403	0.0244	8.53e-09	KidneyMeta_NatGen2022
rs823101	1:205667006	T	C	-0.0637	0.0112	1.18e-08	NUCKS1	T	C	-0.0729	0.0169	1.559e-05	KidneyMeta_NatGen2022
rs823099	1:205669322	A	C	0.0625	0.0112	2.44e-08	PM20D1	C	A	-0.818	0.063	4.398e-29	Glomeruli_NatGen2021
rs823099	1:205669322	A	C	0.0625	0.0112	2.44e-08	PM20D1	C	A	-0.879	0.105	1.638e-13	Glomeruli_NatMed2018
rs823099	1:205669322	A	C	0.0625	0.0112	2.44e-08	PM20D1	C	A	-0.739	0.053	8.622e-34	Tubule_NatGen2021
rs823099	1:205669322	A	C	0.0625	0.0112	2.44e-08	PM20D1	C	A	-1.02	0.099	6.999e-18	Tubule_NatMed2018
rs823099	1:205669322	A	C	0.0625	0.0112	2.44e-08	PM20D1	C	A	-0.7585	0.0437	1.599e-67	KidneyMeta_NatGen2022
rs823099	1:205669322	A	C	0.0625	0.0112	2.44e-08	RAB29	C	A	0.1561	0.0243	1.388e-10	KidneyMeta_NatGen2022
rs823099	1:205669322	A	C	0.0625	0.0112	2.44e-08	NUCKS1	C	A	-0.0738	0.0169	1.338e-05	KidneyMeta_NatGen2022
rs72750964	1:205675240	T	C	0.0619	0.0112	3.003e-08	PM20D1	C	T	-0.83	0.062	9.014e-31	Glomeruli_NatGen2021
rs72750964	1:205675240	T	C	0.0619	0.0112	3.003e-08	PM20D1	C	T	-0.912	0.1	4.429e-15	Glomeruli_NatMed2018
rs72750964	1:205675240	T	C	0.0619	0.0112	3.003e-08	PM20D1	C	T	-0.755	0.052	4.873e-36	Tubule_NatGen2021
rs72750964	1:205675240	T	C	0.0619	0.0112	3.003e-08	PM20D1	C	T	-1.027	0.095	3.53e-19	Tubule_NatMed2018
rs72750964	1:205675240	T	C	0.0619	0.0112	3.003e-08	PM20D1	C	T	-0.765	0.0432	3.565e-70	KidneyMeta_NatGen2022
rs72750964	1:205675240	T	C	0.0619	0.0112	3.003e-08	RAB29	C	T	0.1496	0.0243	7.621e-10	KidneyMeta_NatGen2022
rs72750964	1:205675240	T	C	0.0619	0.0112	3.003e-08	NUCKS1	C	T	-0.0769	0.0169	5.116e-06	KidneyMeta_NatGen2022
rs11580015	1:205676088	C	G	0.0639	0.0112	1.062e-08	PM20D1	G	C	-0.851	0.061	1.484e-32	Glomeruli_NatGen2021
rs11580015	1:205676088	C	G	0.0639	0.0112	1.062e-08	PM20D1	G	C	-0.944	0.099	4.637e-16	Glomeruli_NatMed2018
rs11580015	1:205676088	C	G	0.0639	0.0112	1.062e-08	PM20D1	G	C	-0.775	0.051	5.526e-38	Tubule_NatGen2021
rs11580015	1:205676088	C	G	0.0639	0.0112	1.062e-08	PM20D1	G	C	-1.027	0.095	3.513e-19	Tubule_NatMed2018
rs11580015	1:205676088	C	G	0.0639	0.0112	1.062e-08	PM20D1	G	C	-0.7749	0.0428	2.6e-73	KidneyMeta_NatGen2022
rs11580015	1:205676088	C	G	0.0639	0.0112	1.062e-08	RAB29	G	C	0.15	0.0244	7.566e-10	KidneyMeta_NatGen2022
rs11580015	1:205676088	C	G	0.0639	0.0112	1.062e-08	NUCKS1	G	C	-0.0769	0.0169	5.749e-06	KidneyMeta_NatGen2022
rs823095	1:205679239	A	G	0.0646	0.0112	7.975e-09	PM20D1	G	A	-0.754	0.061	3.414e-27	Glomeruli_NatGen2021
rs823095	1:205679239	A	G	0.0646	0.0112	7.975e-09	PM20D1	G	A	-0.928	0.099	8.756e-16	Glomeruli_NatMed2018
rs823095	1:205679239	A	G	0.0646	0.0112	7.975e-09	PM20D1	G	A	-0.719	0.05	9.822e-36	Tubule_NatGen2021
rs823095	1:205679239	A	G	0.0646	0.0112	7.975e-09	PM20D1	G	A	-1.034	0.095	3.565e-19	Tubule_NatMed2018
rs823095	1:205679239	A	G	0.0646	0.0112	7.975e-09	PM20D1	G	A	-0.7274	0.0415	1.232e-68	KidneyMeta_NatGen2022
rs823095	1:205679239	A	G	0.0646	0.0112	7.975e-09	RAB29	G	A	0.1575	0.0229	5.646e-12	KidneyMeta_NatGen2022
rs823097	1:205681370	A	G	0.0648	0.0112	6.932e-09	PM20D1	G	A	-0.758	0.061	1.906e-27	Glomeruli_NatGen2021
rs823097	1:205681370	A	G	0.0648	0.0112	6.932e-09	PM20D1	G	A	-0.931	0.099	7.484e-16	Glomeruli_NatMed2018
rs823097	1:205681370	A	G	0.0648	0.0112	6.932e-09	PM20D1	G	A	-0.722	0.05	5.614e-36	Tubule_NatGen2021
rs823097	1:205681370	A	G	0.0648	0.0112	6.932e-09	PM20D1	G	A	-1.033	0.096	4.014e-19	Tubule_NatMed2018
rs823097	1:205681370	A	G	0.0648	0.0112	6.932e-09	PM20D1	G	A	-0.7292	0.0415	4.061e-69	KidneyMeta_NatGen2022
rs823097	1:205681370	A	G	0.0648	0.0112	6.932e-09	RAB29	G	A	0.1601	0.0229	2.474e-12	KidneyMeta_NatGen2022
rs823094	1:205689807	T	G	-0.0624	0.0112	2.474e-08	PM20D1	T	G	-0.769	0.063	4.248e-27	Glomeruli_NatGen2021
rs823094	1:205689807	T	G	-0.0624	0.0112	2.474e-08	PM20D1	T	G	-0.942	0.1	6.482e-16	Glomeruli_NatMed2018
rs823094	1:205689807	T	G	-0.0624	0.0112	2.474e-08	NUCKS1	T	G	-0.07	0.016	1.228e-05	Tubule_NatGen2021
rs823094	1:205689807	T	G	-0.0624	0.0112	2.474e-08	PM20D1	T	G	-0.703	0.051	7.974e-34	Tubule_NatGen2021
rs823094	1:205689807	T	G	-0.0624	0.0112	2.474e-08	PM20D1	T	G	-1.034	0.101	8.091e-18	Tubule_NatMed2018
rs823094	1:205689807	T	G	-0.0624	0.0112	2.474e-08	PM20D1	T	G	-0.7092	0.0413	5.257e-66	KidneyMeta_NatGen2022
rs823094	1:205689807	T	G	-0.0624	0.0112	2.474e-08	RAB29	T	G	0.1607	0.0226	1.201e-12	KidneyMeta_NatGen2022
rs823094	1:205689807	T	G	-0.0624	0.0112	2.474e-08	NUCKS1	T	G	-0.0816	0.0159	3.063e-07	KidneyMeta_NatGen2022
rs823110	1:205701078	C	G	0.0653	0.0112	5.16e-09	PM20D1	G	C	-0.763	0.061	9.347e-28	Glomeruli_NatGen2021
rs823110	1:205701078	C	G	0.0653	0.0112	5.16e-09	PM20D1	G	C	-0.94	0.099	4.774e-16	Glomeruli_NatMed2018
rs823110	1:205701078	C	G	0.0653	0.0112	5.16e-09	PM20D1	G	C	-0.726	0.05	3.151e-36	Tubule_NatGen2021
rs823110	1:205701078	C	G	0.0653	0.0112	5.16e-09	PM20D1	G	C	-1.028	0.096	6.438e-19	Tubule_NatMed2018
rs823110	1:205701078	C	G	0.0653	0.0112	5.16e-09	PM20D1	G	C	-0.7292	0.0436	7.369e-63	KidneyMeta_NatGen2022
rs823110	1:205701078	C	G	0.0653	0.0112	5.16e-09	RAB29	G	C	0.1677	0.0234	7.124e-13	KidneyMeta_NatGen2022
rs1772148	1:205704580	A	T	-0.0652	0.0112	5.637e-09	PM20D1	A	T	-0.763	0.061	9.038e-28	Glomeruli_NatGen2021
rs1772148	1:205704580	A	T	-0.0652	0.0112	5.637e-09	PM20D1	A	T	-0.94	0.099	4.712e-16	Glomeruli_NatMed2018
rs1772148	1:205704580	A	T	-0.0652	0.0112	5.637e-09	PM20D1	A	T	-0.726	0.05	3.076e-36	Tubule_NatGen2021
rs1772148	1:205704580	A	T	-0.0652	0.0112	5.637e-09	PM20D1	A	T	-1.028	0.096	6.606e-19	Tubule_NatMed2018
rs1772148	1:205704580	A	T	-0.0652	0.0112	5.637e-09	PM20D1	A	T	-0.7308	0.0415	2.094e-69	KidneyMeta_NatGen2022
rs1772148	1:205704580	A	T	-0.0652	0.0112	5.637e-09	RAB29	A	T	0.161	0.0229	1.979e-12	KidneyMeta_NatGen2022
rs7536483	1:205718858	A	T	-0.0655	0.0112	4.679e-09	PM20D1	A	T	-0.764	0.061	5.698e-28	Glomeruli_NatGen2021
rs7536483	1:205718858	A	T	-0.0655	0.0112	4.679e-09	PM20D1	A	T	-0.941	0.099	4.459e-16	Glomeruli_NatMed2018
rs7536483	1:205718858	A	T	-0.0655	0.0112	4.679e-09	PM20D1	A	T	-0.727	0.05	2.462e-36	Tubule_NatGen2021
rs7536483	1:205718858	A	T	-0.0655	0.0112	4.679e-09	PM20D1	A	T	-1.028	0.096	7.369e-19	Tubule_NatMed2018
rs7536483	1:205718858	A	T	-0.0655	0.0112	4.679e-09	PM20D1	A	T	-0.7314	0.0415	1.48e-69	KidneyMeta_NatGen2022
rs7536483	1:205718858	A	T	-0.0655	0.0112	4.679e-09	RAB29	A	T	0.1623	0.0229	1.226e-12	KidneyMeta_NatGen2022
rs823121	1:205724302	A	G	0.066	0.0112	3.479e-09	PM20D1	G	A	-0.765	0.061	4.712e-28	Glomeruli_NatGen2021
rs823121	1:205724302	A	G	0.066	0.0112	3.479e-09	PM20D1	G	A	-0.942	0.099	4.285e-16	Glomeruli_NatMed2018
rs823121	1:205724302	A	G	0.066	0.0112	3.479e-09	PM20D1	G	A	-0.723	0.05	3.91e-36	Tubule_NatGen2021
rs823121	1:205724302	A	G	0.066	0.0112	3.479e-09	PM20D1	G	A	-1.028	0.096	7.601e-19	Tubule_NatMed2018
rs823121	1:205724302	A	G	0.066	0.0112	3.479e-09	PM20D1	G	A	-0.7288	0.0415	5e-69	KidneyMeta_NatGen2022
rs823121	1:205724302	A	G	0.066	0.0112	3.479e-09	RAB29	G	A	0.1616	0.0228	1.362e-12	KidneyMeta_NatGen2022
rs823137	1:205738302	A	G	0.065	0.0112	5.965e-09	PM20D1	G	A	-0.771	0.061	1.288e-28	Glomeruli_NatGen2021
rs823137	1:205738302	A	G	0.065	0.0112	5.965e-09	PM20D1	G	A	-0.961	0.1	2.401e-16	Glomeruli_NatMed2018
rs823137	1:205738302	A	G	0.065	0.0112	5.965e-09	PM20D1	G	A	-0.728	0.05	2.304e-36	Tubule_NatGen2021
rs823137	1:205738302	A	G	0.065	0.0112	5.965e-09	PM20D1	G	A	-1.034	0.098	1.489e-18	Tubule_NatMed2018
rs823137	1:205738302	A	G	0.065	0.0112	5.965e-09	PM20D1	G	A	-0.7563	0.0412	4.009e-75	KidneyMeta_NatGen2022
rs823137	1:205738302	A	G	0.065	0.0112	5.965e-09	RAB29	G	A	0.1601	0.023	3.146e-12	KidneyMeta_NatGen2022
rs823141	1:205741426	T	C	-0.0632	0.0112	1.561e-08	PM20D1	T	C	-0.773	0.06	5.543e-29	Glomeruli_NatGen2021
rs823141	1:205741426	T	C	-0.0632	0.0112	1.561e-08	PM20D1	T	C	-0.967	0.1	2.139e-16	Glomeruli_NatMed2018
rs823141	1:205741426	T	C	-0.0632	0.0112	1.561e-08	PM20D1	T	C	-0.727	0.05	1.444e-36	Tubule_NatGen2021
rs823141	1:205741426	T	C	-0.0632	0.0112	1.561e-08	PM20D1	T	C	-1.024	0.1	6.987e-18	Tubule_NatMed2018
rs823141	1:205741426	T	C	-0.0632	0.0112	1.561e-08	PM20D1	T	C	-0.765	0.0408	1.481e-78	KidneyMeta_NatGen2022
rs823141	1:205741426	T	C	-0.0632	0.0112	1.561e-08	RAB29	T	C	0.1648	0.0228	4.742e-13	KidneyMeta_NatGen2022
rs823143	1:205743425	A	C	-0.0629	0.0112	1.773e-08	PM20D1	A	C	-0.773	0.06	6.2e-29	Glomeruli_NatGen2021
rs823143	1:205743425	A	C	-0.0629	0.0112	1.773e-08	PM20D1	A	C	-0.967	0.101	3.203e-16	Glomeruli_NatMed2018
rs823143	1:205743425	A	C	-0.0629	0.0112	1.773e-08	PM20D1	A	C	-0.726	0.05	1.824e-36	Tubule_NatGen2021
rs823143	1:205743425	A	C	-0.0629	0.0112	1.773e-08	PM20D1	A	C	-1.022	0.1	1.076e-17	Tubule_NatMed2018
rs823143	1:205743425	A	C	-0.0629	0.0112	1.773e-08	PM20D1	A	C	-0.7585	0.0407	1.986e-77	KidneyMeta_NatGen2022
rs823143	1:205743425	A	C	-0.0629	0.0112	1.773e-08	RAB29	A	C	0.1655	0.0227	3.104e-13	KidneyMeta_NatGen2022
rs708724	1:205743663	A	C	-0.0628	0.0112	1.883e-08	PM20D1	A	C	-0.773	0.06	6.962e-29	Glomeruli_NatGen2021
rs708724	1:205743663	A	C	-0.0628	0.0112	1.883e-08	PM20D1	A	C	-0.966	0.101	3.404e-16	Glomeruli_NatMed2018
rs708724	1:205743663	A	C	-0.0628	0.0112	1.883e-08	PM20D1	A	C	-0.726	0.05	2.071e-36	Tubule_NatGen2021
rs708724	1:205743663	A	C	-0.0628	0.0112	1.883e-08	PM20D1	A	C	-1.022	0.1	1.149e-17	Tubule_NatMed2018
rs708724	1:205743663	A	C	-0.0628	0.0112	1.883e-08	PM20D1	A	C	-0.7573	0.0409	1.537e-76	KidneyMeta_NatGen2022
rs708724	1:205743663	A	C	-0.0628	0.0112	1.883e-08	RAB29	A	C	0.1655	0.0227	3.351e-13	KidneyMeta_NatGen2022
rs708725	1:205744138	T	G	0.0627	0.0112	1.994e-08	PM20D1	G	T	-0.774	0.06	5.832e-29	Glomeruli_NatGen2021
rs708725	1:205744138	T	G	0.0627	0.0112	1.994e-08	PM20D1	G	T	-0.966	0.101	3.877e-16	Glomeruli_NatMed2018
rs708725	1:205744138	T	G	0.0627	0.0112	1.994e-08	PM20D1	G	T	-0.727	0.05	1.757e-36	Tubule_NatGen2021
rs708725	1:205744138	T	G	0.0627	0.0112	1.994e-08	PM20D1	G	T	-1.021	0.101	1.322e-17	Tubule_NatMed2018
rs708725	1:205744138	T	G	0.0627	0.0112	1.994e-08	PM20D1	G	T	-0.7563	0.0407	3.768e-77	KidneyMeta_NatGen2022
rs708725	1:205744138	T	G	0.0627	0.0112	1.994e-08	RAB29	G	T	0.166	0.0227	2.37e-13	KidneyMeta_NatGen2022
rs72659158	1:21833509	T	C	0.1707	0.0165	4.805e-25	ALPL	C	T	0.1323	0.0326	5.046e-05	KidneyMeta_NatGen2022
rs12066162	1:21833925	T	C	0.1704	0.0165	5.895e-25	ALPL	C	T	0.1344	0.0329	4.321e-05	KidneyMeta_NatGen2022
rs6656120	1:21891931	T	C	0.1162	0.0191	1.14e-09	ALPL	C	T	0.1723	0.0405	2.118e-05	KidneyMeta_NatGen2022
rs1256332	1:21893344	A	C	0.1258	0.0157	1.035e-15	ALPL	C	A	0.197	0.037	1.658e-07	Tubule_NatGen2021
rs1256332	1:21893344	A	C	0.1258	0.0157	1.035e-15	ALPL	C	A	0.1799	0.0337	8.998e-08	KidneyMeta_NatGen2022
rs1256328	1:21896767	T	C	0.1253	0.0157	1.356e-15	ALPL	C	T	0.195	0.036	1.762e-07	Tubule_NatGen2021
rs1256328	1:21896767	T	C	0.1253	0.0157	1.356e-15	ALPL	C	T	0.1776	0.0335	1.153e-07	KidneyMeta_NatGen2022
rs6656758	1:21897961	T	C	0.0868	0.0136	1.625e-10	ALPL	T	C	-0.1202	0.0286	2.706e-05	KidneyMeta_NatGen2022
rs12741655	1:21898205	A	G	0.0728	0.0116	3.674e-10	ALPL	A	G	-0.115	0.0274	2.691e-05	KidneyMeta_NatGen2022
rs2275370	1:21900420	A	G	0.0879	0.0135	8.455e-11	ALPL	A	G	-0.1142	0.0279	4.423e-05	KidneyMeta_NatGen2022
rs2795312	1:220129357	T	G	0.0678	0.0119	1.222e-08	EPRS1	T	G	-0.0798	0.0145	3.895e-08	KidneyMeta_NatGen2022
rs1624678	1:220153121	A	G	-0.0657	0.0119	3.642e-08	EPRS1	G	A	-0.0787	0.0146	7.625e-08	KidneyMeta_NatGen2022
rs2647463	1:220155228	T	C	0.0659	0.0119	3.258e-08	EPRS1	T	C	-0.0778	0.0147	1.223e-07	KidneyMeta_NatGen2022
rs9525016	13:96193271	A	G	-0.0643	0.0117	3.891e-08	DNAJC3	G	A	0.131	0.026	9.382e-07	Glomeruli_NatGen2021
rs9525016	13:96193271	A	G	-0.0643	0.0117	3.891e-08	DNAJC3	G	A	0.081	0.0183	9.463e-06	KidneyMeta_NatGen2022
rs9525017	13:96194528	A	G	0.0649	0.0117	3.007e-08	DNAJC3	A	G	0.124	0.025	1.415e-06	Glomeruli_NatGen2021
rs9525017	13:96194528	A	G	0.0649	0.0117	3.007e-08	DNAJC3	A	G	0.089	0.018	7.753e-07	Tubule_NatGen2021
rs9525017	13:96194528	A	G	0.0649	0.0117	3.007e-08	DNAJC3	A	G	0.088	0.0175	5.223e-07	KidneyMeta_NatGen2022
rs9516600	13:96194882	A	G	-0.0648	0.0117	3.049e-08	DNAJC3	G	A	0.131	0.026	6.902e-07	Glomeruli_NatGen2021
rs9516600	13:96194882	A	G	-0.0648	0.0117	3.049e-08	DNAJC3	G	A	0.0813	0.0183	8.586e-06	KidneyMeta_NatGen2022
rs9525018	13:96194997	A	G	0.0648	0.0117	3.137e-08	DNAJC3	A	G	0.123	0.025	1.683e-06	Glomeruli_NatGen2021
rs9525018	13:96194997	A	G	0.0648	0.0117	3.137e-08	DNAJC3	A	G	0.089	0.017	6.883e-07	Tubule_NatGen2021
rs9525018	13:96194997	A	G	0.0648	0.0117	3.137e-08	DNAJC3	A	G	0.0876	0.0175	5.19e-07	KidneyMeta_NatGen2022
rs9525020	13:96196220	T	G	0.0642	0.0117	4.009e-08	DNAJC3	T	G	0.088	0.018	9.746e-07	Tubule_NatGen2021
rs9525020	13:96196220	T	G	0.0642	0.0117	4.009e-08	DNAJC3	T	G	0.0865	0.0176	8.4e-07	KidneyMeta_NatGen2022
rs9516601	13:96198576	T	C	-0.0649	0.0117	2.908e-08	DNAJC3	C	T	0.129	0.025	4.508e-07	Glomeruli_NatGen2021
rs9516601	13:96198576	T	C	-0.0649	0.0117	2.908e-08	DNAJC3	C	T	0.087	0.018	1.268e-06	Tubule_NatGen2021
rs9516601	13:96198576	T	C	-0.0649	0.0117	2.908e-08	DNAJC3	C	T	0.0853	0.0175	1.183e-06	KidneyMeta_NatGen2022
rs9516602	13:96199409	A	G	-0.0658	0.0117	1.926e-08	DNAJC3	G	A	0.0795	0.0174	4.89e-06	KidneyMeta_NatGen2022
rs4771920	13:96200552	A	G	-0.0654	0.0117	2.363e-08	DNAJC3	G	A	0.126	0.026	1.5e-06	Glomeruli_NatGen2021
rs4771920	13:96200552	A	G	-0.0654	0.0117	2.363e-08	DNAJC3	G	A	0.083	0.0182	4.95e-06	KidneyMeta_NatGen2022
rs4771921	13:96201513	T	C	-0.0658	0.0117	1.858e-08	DNAJC3	C	T	0.127	0.026	1.325e-06	Glomeruli_NatGen2021
rs4771921	13:96201513	T	C	-0.0658	0.0117	1.858e-08	DNAJC3	C	T	0.0818	0.0182	6.649e-06	KidneyMeta_NatGen2022
rs1952107	13:96202195	A	G	-0.0653	0.0117	2.385e-08	DNAJC3	G	A	0.127	0.026	1.224e-06	Glomeruli_NatGen2021
rs1952107	13:96202195	A	G	-0.0653	0.0117	2.385e-08	DNAJC3	G	A	0.0818	0.0181	6.442e-06	KidneyMeta_NatGen2022
rs9525170	13:96908217	A	C	-0.0611	0.0112	4.684e-08	UGGT2	C	A	-0.121	0.023	3.425e-07	Glomeruli_NatGen2021
rs9525170	13:96908217	A	C	-0.0611	0.0112	4.684e-08	DNAJC3	C	A	0.126	0.024	5.507e-07	Glomeruli_NatGen2021
rs9525170	13:96908217	A	C	-0.0611	0.0112	4.684e-08	DNAJC3	C	A	0.579	0.116	2.299e-06	Glomeruli_NatMed2018
rs9525170	13:96908217	A	C	-0.0611	0.0112	4.684e-08	UGGT2	C	A	-0.142	0.02	2.768e-11	Tubule_NatGen2021
rs9525170	13:96908217	A	C	-0.0611	0.0112	4.684e-08	DNAJC3	C	A	0.094	0.016	1.416e-08	Tubule_NatGen2021
rs9525170	13:96908217	A	C	-0.0611	0.0112	4.684e-08	UGGT2	C	A	-0.1295	0.0201	1.292e-10	KidneyMeta_NatGen2022
rs9525170	13:96908217	A	C	-0.0611	0.0112	4.684e-08	DNAJC3	C	A	0.09	0.0161	2.391e-08	KidneyMeta_NatGen2022
rs9525173	13:96908498	A	C	-0.0611	0.0112	4.62e-08	UGGT2	C	A	-0.121	0.023	3.425e-07	Glomeruli_NatGen2021
rs9525173	13:96908498	A	C	-0.0611	0.0112	4.62e-08	DNAJC3	C	A	0.126	0.024	5.507e-07	Glomeruli_NatGen2021
rs9525173	13:96908498	A	C	-0.0611	0.0112	4.62e-08	DNAJC3	C	A	0.579	0.116	2.331e-06	Glomeruli_NatMed2018
rs9525173	13:96908498	A	C	-0.0611	0.0112	4.62e-08	UGGT2	C	A	-0.142	0.02	2.774e-11	Tubule_NatGen2021
rs9525173	13:96908498	A	C	-0.0611	0.0112	4.62e-08	DNAJC3	C	A	0.094	0.016	1.415e-08	Tubule_NatGen2021
rs9525173	13:96908498	A	C	-0.0611	0.0112	4.62e-08	UGGT2	C	A	-0.1303	0.0201	9.734e-11	KidneyMeta_NatGen2022
rs9525173	13:96908498	A	C	-0.0611	0.0112	4.62e-08	DNAJC3	C	A	0.0896	0.0161	2.669e-08	KidneyMeta_NatGen2022
rs71384446	16:20350459	A	C	-0.0862	0.0127	1.001e-11	UMOD	A	C	-0.1394	0.0275	3.985e-07	KidneyMeta_NatGen2022
rs9928936	16:20353049	A	G	0.0953	0.0136	2.195e-12	UMOD	G	A	-0.271	0.054	9.829e-07	Glomeruli_NatGen2021
rs9928936	16:20353049	A	G	0.0953	0.0136	2.195e-12	UMOD	G	A	-0.1646	0.0282	5.477e-09	KidneyMeta_NatGen2022
rs60136849	16:20353815	T	C	-0.0953	0.0136	2.172e-12	UMOD	T	C	-0.271	0.054	9.829e-07	Glomeruli_NatGen2021
rs60136849	16:20353815	T	C	-0.0953	0.0136	2.172e-12	UMOD	T	C	-0.1656	0.0282	4.33e-09	KidneyMeta_NatGen2022
rs11647727	16:20356165	A	G	0.0726	0.0124	4.545e-09	UMOD	A	G	0.1302	0.0245	1.125e-07	KidneyMeta_NatGen2022
rs34356953	16:20356326	T	G	0.0955	0.0136	1.94e-12	UMOD	G	T	-0.271	0.054	9.829e-07	Glomeruli_NatGen2021
rs34356953	16:20356326	T	G	0.0955	0.0136	1.94e-12	UMOD	G	T	-0.1656	0.0282	4.484e-09	KidneyMeta_NatGen2022
rs12934320	16:20357255	T	C	0.0956	0.0136	1.842e-12	UMOD	C	T	-0.275	0.055	9.973e-07	Glomeruli_NatGen2021
rs12934320	16:20357255	T	C	0.0956	0.0136	1.842e-12	UMOD	C	T	-0.1665	0.0284	4.692e-09	KidneyMeta_NatGen2022
rs12934455	16:20357281	T	C	0.1045	0.0138	3.95e-14	UMOD	C	T	-0.346	0.06	2.755e-08	Glomeruli_NatGen2021
rs12934455	16:20357281	T	C	0.1045	0.0138	3.95e-14	UMOD	C	T	-0.191	0.033	2.596e-08	Tubule_NatGen2021
rs12934455	16:20357281	T	C	0.1045	0.0138	3.95e-14	UMOD	C	T	-0.2025	0.0327	5.922e-10	KidneyMeta_NatGen2022
rs9928003	16:20358248	A	C	-0.0957	0.0136	1.803e-12	UMOD	A	C	-0.287	0.056	7.402e-07	Glomeruli_NatGen2021
rs9928003	16:20358248	A	C	-0.0957	0.0136	1.803e-12	UMOD	A	C	-0.1713	0.0294	5.436e-09	KidneyMeta_NatGen2022
rs28640218	16:20359267	T	G	0.097	0.0133	3.562e-13	UMOD	G	T	-0.26	0.051	8.499e-07	Glomeruli_NatGen2021
rs28640218	16:20359267	T	G	0.097	0.0133	3.562e-13	UMOD	G	T	-0.1445	0.0272	1.063e-07	KidneyMeta_NatGen2022
rs28544423	16:20359633	T	C	0.0959	0.0135	1.468e-12	UMOD	C	T	-0.287	0.056	7.402e-07	Glomeruli_NatGen2021
rs28544423	16:20359633	T	C	0.0959	0.0135	1.468e-12	UMOD	C	T	-0.1713	0.0294	5.436e-09	KidneyMeta_NatGen2022
rs13335818	16:20359831	T	C	0.096	0.0136	1.403e-12	UMOD	C	T	-0.281	0.055	7.644e-07	Glomeruli_NatGen2021
rs13335818	16:20359831	T	C	0.096	0.0136	1.403e-12	UMOD	C	T	-0.1629	0.029	2.018e-08	KidneyMeta_NatGen2022
rs71149135	16:20360993	G	GCCACATTC	-0.0971	0.0136	7.73e-13	UMOD	G	GCCACATTC	-0.2952	0.0702	2.609e-05	KidneyMeta_NatGen2022
rs34882080	16:20361441	A	G	-0.0964	0.0135	1.041e-12	UMOD	A	G	-0.281	0.055	7.644e-07	Glomeruli_NatGen2021
rs34882080	16:20361441	A	G	-0.0964	0.0135	1.041e-12	UMOD	A	G	-0.1673	0.029	7.651e-09	KidneyMeta_NatGen2022
rs35650857	16:20361491	T	C	0.0962	0.0135	1.184e-12	UMOD	C	T	-0.284	0.056	9.448e-07	Glomeruli_NatGen2021
rs35650857	16:20361491	T	C	0.0962	0.0135	1.184e-12	UMOD	C	T	-0.16	0.03	1.542e-07	Tubule_NatGen2021
rs35650857	16:20361491	T	C	0.0962	0.0135	1.184e-12	UMOD	C	T	-0.1849	0.0289	1.612e-10	KidneyMeta_NatGen2022
rs36060036	16:20361950	T	C	0.1056	0.0138	1.854e-14	UMOD	C	T	-0.346	0.06	2.713e-08	Glomeruli_NatGen2021
rs36060036	16:20361950	T	C	0.1056	0.0138	1.854e-14	UMOD	C	T	-0.191	0.033	2.573e-08	Tubule_NatGen2021
rs36060036	16:20361950	T	C	0.1056	0.0138	1.854e-14	UMOD	C	T	-0.2025	0.0327	5.869e-10	KidneyMeta_NatGen2022
rs4293393	16:20364588	A	G	-0.0974	0.0135	5.264e-13	UMOD	A	G	-0.284	0.053	2.381e-07	Glomeruli_NatGen2021
rs4293393	16:20364588	A	G	-0.0974	0.0135	5.264e-13	UMOD	A	G	-0.1555	0.0283	3.984e-08	KidneyMeta_NatGen2022
rs28362063	16:20365012	T	C	-0.098	0.0135	4.361e-13	UMOD	T	C	-0.323	0.057	3.888e-08	Glomeruli_NatGen2021
rs28362063	16:20365012	T	C	-0.098	0.0135	4.361e-13	UMOD	T	C	-0.171	0.032	1.641e-07	Tubule_NatGen2021
rs28362063	16:20365012	T	C	-0.098	0.0135	4.361e-13	UMOD	T	C	-0.1919	0.0306	3.644e-10	KidneyMeta_NatGen2022
rs4997081	16:20365234	C	G	0.0983	0.0133	1.516e-13	UMOD	G	C	-0.25	0.05	9.863e-07	Glomeruli_NatGen2021
rs4997081	16:20365234	C	G	0.0983	0.0133	1.516e-13	UMOD	G	C	-0.1414	0.0267	1.141e-07	KidneyMeta_NatGen2022
rs4997081	16:20365234	C	G	0.0983	0.0133	1.516e-13	GP2	G	C	-0.142	0.0337	2.517e-05	KidneyMeta_NatGen2022
rs13333226	16:20365654	A	G	-0.0972	0.0135	5.719e-13	UMOD	A	G	-0.271	0.05	1.428e-07	Glomeruli_NatGen2021
rs13333226	16:20365654	A	G	-0.0972	0.0135	5.719e-13	UMOD	A	G	-0.144	0.0269	8.29e-08	KidneyMeta_NatGen2022
rs13334589	16:20366459	A	T	-0.0982	0.0135	4.099e-13	UMOD	A	T	-0.323	0.057	3.888e-08	Glomeruli_NatGen2021
rs13334589	16:20366459	A	T	-0.0982	0.0135	4.099e-13	UMOD	A	T	-0.171	0.032	1.505e-07	Tubule_NatGen2021
rs13334589	16:20366459	A	T	-0.0982	0.0135	4.099e-13	UMOD	A	T	-0.1925	0.0306	3.189e-10	KidneyMeta_NatGen2022
rs13329952	16:20366507	T	C	-0.0984	0.0133	1.599e-13	UMOD	T	C	-0.251	0.048	2.854e-07	Glomeruli_NatGen2021
rs13329952	16:20366507	T	C	-0.0984	0.0133	1.599e-13	UMOD	T	C	-0.1308	0.0263	6.361e-07	KidneyMeta_NatGen2022
rs13329952	16:20366507	T	C	-0.0984	0.0133	1.599e-13	GP2	T	C	-0.1389	0.0331	2.775e-05	KidneyMeta_NatGen2022
rs9933330	16:20366810	T	C	0.0983	0.0135	3.975e-13	UMOD	C	T	-0.323	0.057	3.888e-08	Glomeruli_NatGen2021
rs9933330	16:20366810	T	C	0.0983	0.0135	3.975e-13	UMOD	C	T	-0.172	0.032	1.445e-07	Tubule_NatGen2021
rs9933330	16:20366810	T	C	0.0983	0.0135	3.975e-13	UMOD	C	T	-0.1903	0.0306	5.154e-10	KidneyMeta_NatGen2022
rs7204775	16:20366949	T	C	-0.0975	0.0133	2.523e-13	UMOD	T	C	-0.247	0.048	5.717e-07	Glomeruli_NatGen2021
rs7204775	16:20366949	T	C	-0.0975	0.0133	2.523e-13	UMOD	T	C	-0.1294	0.0261	7.14e-07	KidneyMeta_NatGen2022
rs7203642	16:20367130	A	G	-0.0984	0.0133	1.602e-13	UMOD	A	G	-0.247	0.048	5.441e-07	Glomeruli_NatGen2021
rs7203642	16:20367130	A	G	-0.0984	0.0133	1.602e-13	UMOD	A	G	-0.1317	0.0262	4.779e-07	KidneyMeta_NatGen2022
rs7203642	16:20367130	A	G	-0.0984	0.0133	1.602e-13	GP2	A	G	-0.1325	0.0331	6.195e-05	KidneyMeta_NatGen2022
rs28688991	16:20367550	T	C	0.0984	0.0133	1.552e-13	UMOD	C	T	-0.249	0.048	4.3e-07	Glomeruli_NatGen2021
rs28688991	16:20367550	T	C	0.0984	0.0133	1.552e-13	UMOD	C	T	-0.1295	0.0264	9.673e-07	KidneyMeta_NatGen2022
rs62034970	16:20383049	C	G	0.0741	0.0119	4.691e-10	UMOD	G	C	-0.1093	0.0236	3.646e-06	KidneyMeta_NatGen2022
rs34495073	16:20385144	T	C	-0.0741	0.0119	4.761e-10	UMOD	T	C	-0.1065	0.0238	7.498e-06	KidneyMeta_NatGen2022
rs34532024	16:20385148	C	G	-0.0741	0.0119	4.776e-10	UMOD	C	G	-0.1065	0.0238	7.498e-06	KidneyMeta_NatGen2022
rs35449439	16:20385182	C	G	0.0741	0.0119	4.668e-10	UMOD	G	C	-0.1065	0.0238	7.498e-06	KidneyMeta_NatGen2022
rs77924615	16:20392332	A	G	0.112	0.0134	5.918e-17	GP2	G	A	-0.246	0.053	5.929e-06	Glomeruli_NatGen2021
rs77924615	16:20392332	A	G	0.112	0.0134	5.918e-17	UMOD	G	A	-0.272	0.054	8.353e-07	Glomeruli_NatGen2021
rs77924615	16:20392332	A	G	0.112	0.0134	5.918e-17	GP2	G	A	-0.162	0.038	2.677e-05	Tubule_NatGen2021
rs77924615	16:20392332	A	G	0.112	0.0134	5.918e-17	UMOD	G	A	-0.154	0.029	1.95e-07	Tubule_NatGen2021
rs77924615	16:20392332	A	G	0.112	0.0134	5.918e-17	UMOD	G	A	-0.1672	0.0276	1.463e-09	KidneyMeta_NatGen2022
rs77924615	16:20392332	A	G	0.112	0.0134	5.918e-17	GP2	G	A	-0.1678	0.0352	1.841e-06	KidneyMeta_NatGen2022
rs35747824	16:20393308	A	T	-0.0772	0.0119	1.043e-10	UMOD	A	T	-0.1062	0.024	9.719e-06	KidneyMeta_NatGen2022
rs11864909	16:20400839	T	C	0.081	0.012	1.583e-11	UMOD	C	T	-0.1197	0.0244	8.966e-07	KidneyMeta_NatGen2022
rs12921916	16:20407196	T	C	-0.0862	0.0124	3.061e-12	UMOD	T	C	-0.1156	0.0248	3.226e-06	KidneyMeta_NatGen2022
rs62065453	17:43573419	T	C	0.083	0.0152	4.784e-08	PLEKHM1	C	T	0.378	0.032	1.622e-25	Glomeruli_NatGen2021
rs62065453	17:43573419	T	C	0.083	0.0152	4.784e-08	LRRC37A	C	T	0.97	0.087	2.283e-23	Glomeruli_NatGen2021
rs62065453	17:43573419	T	C	0.083	0.0152	4.784e-08	MAPT	C	T	-0.59	0.056	1.317e-21	Glomeruli_NatGen2021
rs62065453	17:43573419	T	C	0.083	0.0152	4.784e-08	KANSL1	C	T	0.256	0.032	7.052e-14	Glomeruli_NatGen2021
rs62065453	17:43573419	T	C	0.083	0.0152	4.784e-08	PLEKHM1	C	T	-0.899	0.127	1.437e-10	Glomeruli_NatMed2018
rs62065453	17:43573419	T	C	0.083	0.0152	4.784e-08	MAPT	C	T	-1.308	0.091	4.753e-27	Glomeruli_NatMed2018
rs62065453	17:43573419	T	C	0.083	0.0152	4.784e-08	KANSL1	C	T	-1.317	0.088	2.685e-28	Glomeruli_NatMed2018
rs62065453	17:43573419	T	C	0.083	0.0152	4.784e-08	ARL17B	C	T	-0.759	0.136	1.761e-07	Glomeruli_NatMed2018
rs62065453	17:43573419	T	C	0.083	0.0152	4.784e-08	LRRC37A	C	T	0.696	0.068	5.248e-21	Tubule_NatGen2021
rs62065453	17:43573419	T	C	0.083	0.0152	4.784e-08	PLEKHM1	C	T	0.147	0.024	3.573e-09	Tubule_NatGen2021
rs62065453	17:43573419	T	C	0.083	0.0152	4.784e-08	KANSL1	C	T	0.102	0.02	4.956e-07	Tubule_NatGen2021
rs62065453	17:43573419	T	C	0.083	0.0152	4.784e-08	MAPT	C	T	-0.171	0.035	1.905e-06	Tubule_NatGen2021
rs62065453	17:43573419	T	C	0.083	0.0152	4.784e-08	PLEKHM1	C	T	-1.121	0.121	1.542e-15	Tubule_NatMed2018
rs62065453	17:43573419	T	C	0.083	0.0152	4.784e-08	MAPT	C	T	-1.351	0.099	1.612e-25	Tubule_NatMed2018
rs62065453	17:43573419	T	C	0.083	0.0152	4.784e-08	KANSL1	C	T	-1.42	0.094	5.973e-29	Tubule_NatMed2018
rs62065453	17:43573419	T	C	0.083	0.0152	4.784e-08	LRRC37A	C	T	0.7124	0.0675	4.93e-26	KidneyMeta_NatGen2022
rs62065453	17:43573419	T	C	0.083	0.0152	4.784e-08	PLEKHM1	C	T	0.1465	0.0245	2.279e-09	KidneyMeta_NatGen2022
rs62065453	17:43573419	T	C	0.083	0.0152	4.784e-08	CRHR1	C	T	0.4017	0.0799	4.898e-07	KidneyMeta_NatGen2022
rs62065453	17:43573419	T	C	0.083	0.0152	4.784e-08	KANSL1	C	T	0.1046	0.0209	5.297e-07	KidneyMeta_NatGen2022
rs1724390	17:43663247	A	C	0.083	0.0151	4.209e-08	LRRC37A2	C	A	0.7269	0.043	3.728e-64	KidneyMeta_NatGen2022
rs1724390	17:43663247	A	C	0.083	0.0151	4.209e-08	LRRC37A	C	A	0.7016	0.0671	1.407e-25	KidneyMeta_NatGen2022
rs1724390	17:43663247	A	C	0.083	0.0151	4.209e-08	CRHR1	C	A	0.3952	0.0795	6.666e-07	KidneyMeta_NatGen2022
rs593720	17:43707848	T	G	0.085	0.0153	2.762e-08	LRRC37A2	G	T	0.881	0.054	8.949e-41	Glomeruli_NatGen2021
rs593720	17:43707848	T	G	0.085	0.0153	2.762e-08	PLEKHM1	G	T	0.374	0.032	2.425e-25	Glomeruli_NatGen2021
rs593720	17:43707848	T	G	0.085	0.0153	2.762e-08	LRRC37A	G	T	0.965	0.086	1.706e-23	Glomeruli_NatGen2021
rs593720	17:43707848	T	G	0.085	0.0153	2.762e-08	MAPT	G	T	-0.587	0.055	1.042e-21	Glomeruli_NatGen2021
rs593720	17:43707848	T	G	0.085	0.0153	2.762e-08	KANSL1	G	T	0.254	0.032	7.467e-14	Glomeruli_NatGen2021
rs593720	17:43707848	T	G	0.085	0.0153	2.762e-08	PLEKHM1	G	T	-0.89	0.126	1.618e-10	Glomeruli_NatMed2018
rs593720	17:43707848	T	G	0.085	0.0153	2.762e-08	MAPT	G	T	-1.298	0.09	4.911e-27	Glomeruli_NatMed2018
rs593720	17:43707848	T	G	0.085	0.0153	2.762e-08	KANSL1	G	T	-1.308	0.087	2.251e-28	Glomeruli_NatMed2018
rs593720	17:43707848	T	G	0.085	0.0153	2.762e-08	ARL17B	G	T	-0.754	0.135	1.74e-07	Glomeruli_NatMed2018
rs593720	17:43707848	T	G	0.085	0.0153	2.762e-08	LRRC37A2	G	T	0.668	0.045	1.813e-37	Tubule_NatGen2021
rs593720	17:43707848	T	G	0.085	0.0153	2.762e-08	LRRC37A	G	T	0.694	0.068	3.661e-21	Tubule_NatGen2021
rs593720	17:43707848	T	G	0.085	0.0153	2.762e-08	ARL17A	G	T	0.31	0.047	2.929e-10	Tubule_NatGen2021
rs593720	17:43707848	T	G	0.085	0.0153	2.762e-08	PLEKHM1	G	T	0.145	0.024	4.809e-09	Tubule_NatGen2021
rs593720	17:43707848	T	G	0.085	0.0153	2.762e-08	KANSL1	G	T	0.101	0.02	6.06e-07	Tubule_NatGen2021
rs593720	17:43707848	T	G	0.085	0.0153	2.762e-08	MAPT	G	T	-0.17	0.035	1.858e-06	Tubule_NatGen2021
rs593720	17:43707848	T	G	0.085	0.0153	2.762e-08	PLEKHM1	G	T	-1.108	0.121	2.691e-15	Tubule_NatMed2018
rs593720	17:43707848	T	G	0.085	0.0153	2.762e-08	MAPT	G	T	-1.348	0.099	1.041e-25	Tubule_NatMed2018
rs593720	17:43707848	T	G	0.085	0.0153	2.762e-08	KANSL1	G	T	-1.418	0.093	2.737e-29	Tubule_NatMed2018
rs593720	17:43707848	T	G	0.085	0.0153	2.762e-08	LRRC37A2	G	T	0.7228	0.0435	5.454e-62	KidneyMeta_NatGen2022
rs593720	17:43707848	T	G	0.085	0.0153	2.762e-08	LRRC37A	G	T	0.7106	0.0671	3.208e-26	KidneyMeta_NatGen2022
rs593720	17:43707848	T	G	0.085	0.0153	2.762e-08	ARL17A	G	T	0.3422	0.0481	1.174e-12	KidneyMeta_NatGen2022
rs593720	17:43707848	T	G	0.085	0.0153	2.762e-08	PLEKHM1	G	T	0.1435	0.0244	4.073e-09	KidneyMeta_NatGen2022
rs593720	17:43707848	T	G	0.085	0.0153	2.762e-08	CRHR1	G	T	0.4117	0.0799	2.575e-07	KidneyMeta_NatGen2022
rs406400	17:43723930	A	G	-0.0836	0.0153	4.897e-08	LRRC37A2	A	G	0.7232	0.0435	5.589e-62	KidneyMeta_NatGen2022
rs406400	17:43723930	A	G	-0.0836	0.0153	4.897e-08	LRRC37A	A	G	0.711	0.0671	3.228e-26	KidneyMeta_NatGen2022
rs406400	17:43723930	A	G	-0.0836	0.0153	4.897e-08	CRHR1	A	G	0.4218	0.081	1.914e-07	KidneyMeta_NatGen2022
rs406400	17:43723930	A	G	-0.0836	0.0153	4.897e-08	CRHR1	A	G	0.4218	0.081	1.914e-07	KidneyMeta_NatGen2022
rs1724407	17:43747615	T	C	-0.0835	0.0146	1.045e-08	LRRC37A2	C	T	-0.585	0.052	9.464e-24	Glomeruli_NatGen2021
rs1724407	17:43747615	T	C	-0.0835	0.0146	1.045e-08	PLEKHM1	C	T	-0.28	0.027	1.762e-20	Glomeruli_NatGen2021
rs1724407	17:43747615	T	C	-0.0835	0.0146	1.045e-08	LRRC37A	C	T	-0.699	0.075	7.975e-18	Glomeruli_NatGen2021
rs1724407	17:43747615	T	C	-0.0835	0.0146	1.045e-08	MAPT	C	T	0.355	0.05	1.538e-11	Glomeruli_NatGen2021
rs1724407	17:43747615	T	C	-0.0835	0.0146	1.045e-08	KANSL1	C	T	-0.16	0.028	1.816e-08	Glomeruli_NatGen2021
rs1724407	17:43747615	T	C	-0.0835	0.0146	1.045e-08	PLEKHM1	C	T	0.901	0.127	1.22e-10	Glomeruli_NatMed2018
rs1724407	17:43747615	T	C	-0.0835	0.0146	1.045e-08	MAPT	C	T	1.279	0.094	2.971e-25	Glomeruli_NatMed2018
rs1724407	17:43747615	T	C	-0.0835	0.0146	1.045e-08	KANSL1	C	T	1.292	0.091	1.107e-26	Glomeruli_NatMed2018
rs1724407	17:43747615	T	C	-0.0835	0.0146	1.045e-08	ARL17B	C	T	0.728	0.138	6.24e-07	Glomeruli_NatMed2018
rs1724407	17:43747615	T	C	-0.0835	0.0146	1.045e-08	LRRC37A2	C	T	-0.447	0.041	6.515e-23	Tubule_NatGen2021
rs1724407	17:43747615	T	C	-0.0835	0.0146	1.045e-08	LRRC37A	C	T	-0.418	0.06	2.679e-11	Tubule_NatGen2021
rs1724407	17:43747615	T	C	-0.0835	0.0146	1.045e-08	ARL17A	C	T	-0.215	0.04	1.451e-07	Tubule_NatGen2021
rs1724407	17:43747615	T	C	-0.0835	0.0146	1.045e-08	PLEKHM1	C	T	-0.097	0.02	2.639e-06	Tubule_NatGen2021
rs1724407	17:43747615	T	C	-0.0835	0.0146	1.045e-08	PLEKHM1	C	T	1.081	0.123	1.951e-14	Tubule_NatMed2018
rs1724407	17:43747615	T	C	-0.0835	0.0146	1.045e-08	MAPT	C	T	1.317	0.102	5.935e-24	Tubule_NatMed2018
rs1724407	17:43747615	T	C	-0.0835	0.0146	1.045e-08	KANSL1	C	T	1.356	0.101	2.914e-25	Tubule_NatMed2018
rs1724407	17:43747615	T	C	-0.0835	0.0146	1.045e-08	LRRC37A2	C	T	-0.4896	0.0413	1.855e-32	KidneyMeta_NatGen2022
rs1724407	17:43747615	T	C	-0.0835	0.0146	1.045e-08	LRRC37A	C	T	-0.4446	0.0603	1.642e-13	KidneyMeta_NatGen2022
rs1724407	17:43747615	T	C	-0.0835	0.0146	1.045e-08	ARL17A	C	T	-0.2389	0.0408	4.869e-09	KidneyMeta_NatGen2022
rs1724407	17:43747615	T	C	-0.0835	0.0146	1.045e-08	PLEKHM1	C	T	-0.1002	0.0205	1.049e-06	KidneyMeta_NatGen2022
rs1631850	17:43749942	A	G	0.0836	0.0146	1.042e-08	LRRC37A2	A	G	-0.589	0.052	5.216e-24	Glomeruli_NatGen2021
rs1631850	17:43749942	A	G	0.0836	0.0146	1.042e-08	PLEKHM1	A	G	-0.286	0.027	2.167e-21	Glomeruli_NatGen2021
rs1631850	17:43749942	A	G	0.0836	0.0146	1.042e-08	LRRC37A	A	G	-0.708	0.075	3.151e-18	Glomeruli_NatGen2021
rs1631850	17:43749942	A	G	0.0836	0.0146	1.042e-08	MAPT	A	G	0.353	0.05	2.367e-11	Glomeruli_NatGen2021
rs1631850	17:43749942	A	G	0.0836	0.0146	1.042e-08	KANSL1	A	G	-0.16	0.028	2.189e-08	Glomeruli_NatGen2021
rs1631850	17:43749942	A	G	0.0836	0.0146	1.042e-08	PLEKHM1	A	G	0.901	0.127	1.218e-10	Glomeruli_NatMed2018
rs1631850	17:43749942	A	G	0.0836	0.0146	1.042e-08	MAPT	A	G	1.279	0.094	2.97e-25	Glomeruli_NatMed2018
rs1631850	17:43749942	A	G	0.0836	0.0146	1.042e-08	KANSL1	A	G	1.293	0.091	1.106e-26	Glomeruli_NatMed2018
rs1631850	17:43749942	A	G	0.0836	0.0146	1.042e-08	ARL17B	A	G	0.728	0.138	6.239e-07	Glomeruli_NatMed2018
rs1631850	17:43749942	A	G	0.0836	0.0146	1.042e-08	LRRC37A2	A	G	-0.45	0.042	6.051e-23	Tubule_NatGen2021
rs1631850	17:43749942	A	G	0.0836	0.0146	1.042e-08	LRRC37A	A	G	-0.425	0.06	1.538e-11	Tubule_NatGen2021
rs1631850	17:43749942	A	G	0.0836	0.0146	1.042e-08	ARL17A	A	G	-0.216	0.04	1.591e-07	Tubule_NatGen2021
rs1631850	17:43749942	A	G	0.0836	0.0146	1.042e-08	PLEKHM1	A	G	-0.1	0.02	1.379e-06	Tubule_NatGen2021
rs1631850	17:43749942	A	G	0.0836	0.0146	1.042e-08	PLEKHM1	A	G	1.081	0.123	1.951e-14	Tubule_NatMed2018
rs1631850	17:43749942	A	G	0.0836	0.0146	1.042e-08	MAPT	A	G	1.317	0.102	5.935e-24	Tubule_NatMed2018
rs1631850	17:43749942	A	G	0.0836	0.0146	1.042e-08	KANSL1	A	G	1.356	0.101	2.914e-25	Tubule_NatMed2018
rs1631850	17:43749942	A	G	0.0836	0.0146	1.042e-08	LRRC37A2	A	G	-0.4865	0.0415	8.925e-32	KidneyMeta_NatGen2022
rs1631850	17:43749942	A	G	0.0836	0.0146	1.042e-08	LRRC37A	A	G	-0.4502	0.0603	7.979e-14	KidneyMeta_NatGen2022
rs1631850	17:43749942	A	G	0.0836	0.0146	1.042e-08	ARL17A	A	G	-0.2354	0.041	9.653e-09	KidneyMeta_NatGen2022
rs1631850	17:43749942	A	G	0.0836	0.0146	1.042e-08	PLEKHM1	A	G	-0.1027	0.0206	6.083e-07	KidneyMeta_NatGen2022
rs1630095	17:43750172	A	G	-0.0833	0.0146	1.123e-08	LRRC37A2	G	A	-0.588	0.052	5.368e-24	Glomeruli_NatGen2021
rs1630095	17:43750172	A	G	-0.0833	0.0146	1.123e-08	PLEKHM1	G	A	-0.281	0.027	1.234e-20	Glomeruli_NatGen2021
rs1630095	17:43750172	A	G	-0.0833	0.0146	1.123e-08	LRRC37A	G	A	-0.703	0.075	5.437e-18	Glomeruli_NatGen2021
rs1630095	17:43750172	A	G	-0.0833	0.0146	1.123e-08	MAPT	G	A	0.355	0.05	1.623e-11	Glomeruli_NatGen2021
rs1630095	17:43750172	A	G	-0.0833	0.0146	1.123e-08	KANSL1	G	A	-0.161	0.028	1.788e-08	Glomeruli_NatGen2021
rs1630095	17:43750172	A	G	-0.0833	0.0146	1.123e-08	PLEKHM1	G	A	0.901	0.127	1.218e-10	Glomeruli_NatMed2018
rs1630095	17:43750172	A	G	-0.0833	0.0146	1.123e-08	MAPT	G	A	1.279	0.094	2.97e-25	Glomeruli_NatMed2018
rs1630095	17:43750172	A	G	-0.0833	0.0146	1.123e-08	KANSL1	G	A	1.293	0.091	1.106e-26	Glomeruli_NatMed2018
rs1630095	17:43750172	A	G	-0.0833	0.0146	1.123e-08	ARL17B	G	A	0.728	0.138	6.239e-07	Glomeruli_NatMed2018
rs1630095	17:43750172	A	G	-0.0833	0.0146	1.123e-08	LRRC37A2	G	A	-0.449	0.041	4.148e-23	Tubule_NatGen2021
rs1630095	17:43750172	A	G	-0.0833	0.0146	1.123e-08	LRRC37A	G	A	-0.423	0.06	1.734e-11	Tubule_NatGen2021
rs1630095	17:43750172	A	G	-0.0833	0.0146	1.123e-08	ARL17A	G	A	-0.216	0.04	1.321e-07	Tubule_NatGen2021
rs1630095	17:43750172	A	G	-0.0833	0.0146	1.123e-08	PLEKHM1	G	A	-0.097	0.02	2.351e-06	Tubule_NatGen2021
rs1630095	17:43750172	A	G	-0.0833	0.0146	1.123e-08	PLEKHM1	G	A	1.081	0.123	1.951e-14	Tubule_NatMed2018
rs1630095	17:43750172	A	G	-0.0833	0.0146	1.123e-08	MAPT	G	A	1.317	0.102	5.935e-24	Tubule_NatMed2018
rs1630095	17:43750172	A	G	-0.0833	0.0146	1.123e-08	KANSL1	G	A	1.356	0.101	2.914e-25	Tubule_NatMed2018
rs1630095	17:43750172	A	G	-0.0833	0.0146	1.123e-08	LRRC37A2	G	A	-0.492	0.0413	9.951e-33	KidneyMeta_NatGen2022
rs1630095	17:43750172	A	G	-0.0833	0.0146	1.123e-08	LRRC37A	G	A	-0.4486	0.0603	1.017e-13	KidneyMeta_NatGen2022
rs1630095	17:43750172	A	G	-0.0833	0.0146	1.123e-08	ARL17A	G	A	-0.24	0.0409	4.378e-09	KidneyMeta_NatGen2022
rs1630095	17:43750172	A	G	-0.0833	0.0146	1.123e-08	PLEKHM1	G	A	-0.1016	0.0206	7.908e-07	KidneyMeta_NatGen2022
rs1635291	17:43751913	A	G	-0.0827	0.0146	1.469e-08	LRRC37A2	G	A	-0.4903	0.0413	1.69e-32	KidneyMeta_NatGen2022
rs1635291	17:43751913	A	G	-0.0827	0.0146	1.469e-08	LRRC37A	G	A	-0.4461	0.0603	1.391e-13	KidneyMeta_NatGen2022
rs1724401	17:43755857	A	C	-0.0833	0.0146	1.125e-08	LRRC37A2	C	A	-0.589	0.052	9.004e-24	Glomeruli_NatGen2021
rs1724401	17:43755857	A	C	-0.0833	0.0146	1.125e-08	PLEKHM1	C	A	-0.28	0.028	3.06e-20	Glomeruli_NatGen2021
rs1724401	17:43755857	A	C	-0.0833	0.0146	1.125e-08	LRRC37A	C	A	-0.716	0.075	1.756e-18	Glomeruli_NatGen2021
rs1724401	17:43755857	A	C	-0.0833	0.0146	1.125e-08	MAPT	C	A	0.356	0.05	1.819e-11	Glomeruli_NatGen2021
rs1724401	17:43755857	A	C	-0.0833	0.0146	1.125e-08	KANSL1	C	A	-0.162	0.028	1.613e-08	Glomeruli_NatGen2021
rs1724401	17:43755857	A	C	-0.0833	0.0146	1.125e-08	PLEKHM1	C	A	0.901	0.127	1.22e-10	Glomeruli_NatMed2018
rs1724401	17:43755857	A	C	-0.0833	0.0146	1.125e-08	MAPT	C	A	1.279	0.094	2.97e-25	Glomeruli_NatMed2018
rs1724401	17:43755857	A	C	-0.0833	0.0146	1.125e-08	KANSL1	C	A	1.293	0.091	1.1e-26	Glomeruli_NatMed2018
rs1724401	17:43755857	A	C	-0.0833	0.0146	1.125e-08	ARL17B	C	A	0.728	0.138	6.227e-07	Glomeruli_NatMed2018
rs1724401	17:43755857	A	C	-0.0833	0.0146	1.125e-08	LRRC37A2	C	A	-0.46	0.041	4.92e-24	Tubule_NatGen2021
rs1724401	17:43755857	A	C	-0.0833	0.0146	1.125e-08	LRRC37A	C	A	-0.445	0.06	1.515e-12	Tubule_NatGen2021
rs1724401	17:43755857	A	C	-0.0833	0.0146	1.125e-08	ARL17A	C	A	-0.231	0.04	1.822e-08	Tubule_NatGen2021
rs1724401	17:43755857	A	C	-0.0833	0.0146	1.125e-08	PLEKHM1	C	A	-0.102	0.02	8.451e-07	Tubule_NatGen2021
rs1724401	17:43755857	A	C	-0.0833	0.0146	1.125e-08	PLEKHM1	C	A	1.081	0.123	1.949e-14	Tubule_NatMed2018
rs1724401	17:43755857	A	C	-0.0833	0.0146	1.125e-08	MAPT	C	A	1.317	0.102	5.914e-24	Tubule_NatMed2018
rs1724401	17:43755857	A	C	-0.0833	0.0146	1.125e-08	KANSL1	C	A	1.356	0.101	2.909e-25	Tubule_NatMed2018
rs1724401	17:43755857	A	C	-0.0833	0.0146	1.125e-08	LRRC37A2	C	A	-0.501	0.0412	5.413e-34	KidneyMeta_NatGen2022
rs1724401	17:43755857	A	C	-0.0833	0.0146	1.125e-08	LRRC37A	C	A	-0.4683	0.0601	6.965e-15	KidneyMeta_NatGen2022
rs1724401	17:43755857	A	C	-0.0833	0.0146	1.125e-08	ARL17A	C	A	-0.2538	0.0408	5.179e-10	KidneyMeta_NatGen2022
rs1724401	17:43755857	A	C	-0.0833	0.0146	1.125e-08	PLEKHM1	C	A	-0.1051	0.0206	3.422e-07	KidneyMeta_NatGen2022
rs1724401	17:43755857	A	C	-0.0833	0.0146	1.125e-08	CRHR1	C	A	-0.2674	0.0665	5.728e-05	KidneyMeta_NatGen2022
rs1724400	17:43755871	A	C	0.0833	0.0146	1.114e-08	LRRC37A2	A	C	-0.59	0.052	8.842e-24	Glomeruli_NatGen2021
rs1724400	17:43755871	A	C	0.0833	0.0146	1.114e-08	PLEKHM1	A	C	-0.28	0.028	2.91e-20	Glomeruli_NatGen2021
rs1724400	17:43755871	A	C	0.0833	0.0146	1.114e-08	LRRC37A	A	C	-0.717	0.075	1.646e-18	Glomeruli_NatGen2021
rs1724400	17:43755871	A	C	0.0833	0.0146	1.114e-08	MAPT	A	C	0.357	0.05	1.615e-11	Glomeruli_NatGen2021
rs1724400	17:43755871	A	C	0.0833	0.0146	1.114e-08	KANSL1	A	C	-0.162	0.028	1.682e-08	Glomeruli_NatGen2021
rs1724400	17:43755871	A	C	0.0833	0.0146	1.114e-08	PLEKHM1	A	C	0.901	0.127	1.22e-10	Glomeruli_NatMed2018
rs1724400	17:43755871	A	C	0.0833	0.0146	1.114e-08	MAPT	A	C	1.279	0.094	2.97e-25	Glomeruli_NatMed2018
rs1724400	17:43755871	A	C	0.0833	0.0146	1.114e-08	KANSL1	A	C	1.293	0.091	1.1e-26	Glomeruli_NatMed2018
rs1724400	17:43755871	A	C	0.0833	0.0146	1.114e-08	ARL17B	A	C	0.728	0.138	6.227e-07	Glomeruli_NatMed2018
rs1724400	17:43755871	A	C	0.0833	0.0146	1.114e-08	LRRC37A2	A	C	-0.461	0.041	4.577e-24	Tubule_NatGen2021
rs1724400	17:43755871	A	C	0.0833	0.0146	1.114e-08	LRRC37A	A	C	-0.446	0.06	1.481e-12	Tubule_NatGen2021
rs1724400	17:43755871	A	C	0.0833	0.0146	1.114e-08	ARL17A	A	C	-0.231	0.04	1.813e-08	Tubule_NatGen2021
rs1724400	17:43755871	A	C	0.0833	0.0146	1.114e-08	PLEKHM1	A	C	-0.102	0.02	8.415e-07	Tubule_NatGen2021
rs1724400	17:43755871	A	C	0.0833	0.0146	1.114e-08	PLEKHM1	A	C	1.081	0.123	1.949e-14	Tubule_NatMed2018
rs1724400	17:43755871	A	C	0.0833	0.0146	1.114e-08	MAPT	A	C	1.317	0.102	5.914e-24	Tubule_NatMed2018
rs1724400	17:43755871	A	C	0.0833	0.0146	1.114e-08	KANSL1	A	C	1.356	0.101	2.909e-25	Tubule_NatMed2018
rs1724400	17:43755871	A	C	0.0833	0.0146	1.114e-08	LRRC37A2	A	C	-0.5017	0.0412	4.862e-34	KidneyMeta_NatGen2022
rs1724400	17:43755871	A	C	0.0833	0.0146	1.114e-08	LRRC37A	A	C	-0.4688	0.0602	6.776e-15	KidneyMeta_NatGen2022
rs1724400	17:43755871	A	C	0.0833	0.0146	1.114e-08	ARL17A	A	C	-0.2541	0.0409	5.135e-10	KidneyMeta_NatGen2022
rs1724400	17:43755871	A	C	0.0833	0.0146	1.114e-08	PLEKHM1	A	C	-0.1052	0.0206	3.406e-07	KidneyMeta_NatGen2022
rs1724400	17:43755871	A	C	0.0833	0.0146	1.114e-08	CRHR1	A	C	-0.2677	0.0665	5.677e-05	KidneyMeta_NatGen2022
rs1635288	17:43756969	A	G	0.0832	0.0145	1.085e-08	LRRC37A2	A	G	-0.587	0.052	1.063e-23	Glomeruli_NatGen2021
rs1635288	17:43756969	A	G	0.0832	0.0145	1.085e-08	PLEKHM1	A	G	-0.279	0.028	3.317e-20	Glomeruli_NatGen2021
rs1635288	17:43756969	A	G	0.0832	0.0145	1.085e-08	LRRC37A	A	G	-0.699	0.075	1.125e-17	Glomeruli_NatGen2021
rs1635288	17:43756969	A	G	0.0832	0.0145	1.085e-08	MAPT	A	G	0.354	0.05	2.157e-11	Glomeruli_NatGen2021
rs1635288	17:43756969	A	G	0.0832	0.0145	1.085e-08	KANSL1	A	G	-0.161	0.028	1.746e-08	Glomeruli_NatGen2021
rs1635288	17:43756969	A	G	0.0832	0.0145	1.085e-08	PLEKHM1	A	G	0.901	0.127	1.226e-10	Glomeruli_NatMed2018
rs1635288	17:43756969	A	G	0.0832	0.0145	1.085e-08	MAPT	A	G	1.279	0.094	2.984e-25	Glomeruli_NatMed2018
rs1635288	17:43756969	A	G	0.0832	0.0145	1.085e-08	KANSL1	A	G	1.293	0.091	1.084e-26	Glomeruli_NatMed2018
rs1635288	17:43756969	A	G	0.0832	0.0145	1.085e-08	ARL17B	A	G	0.728	0.138	6.193e-07	Glomeruli_NatMed2018
rs1635288	17:43756969	A	G	0.0832	0.0145	1.085e-08	LRRC37A2	A	G	-0.454	0.041	1.061e-23	Tubule_NatGen2021
rs1635288	17:43756969	A	G	0.0832	0.0145	1.085e-08	LRRC37A	A	G	-0.412	0.061	6.017e-11	Tubule_NatGen2021
rs1635288	17:43756969	A	G	0.0832	0.0145	1.085e-08	ARL17A	A	G	-0.215	0.04	1.608e-07	Tubule_NatGen2021
rs1635288	17:43756969	A	G	0.0832	0.0145	1.085e-08	PLEKHM1	A	G	-0.099	0.02	1.536e-06	Tubule_NatGen2021
rs1635288	17:43756969	A	G	0.0832	0.0145	1.085e-08	PLEKHM1	A	G	1.081	0.123	1.939e-14	Tubule_NatMed2018
rs1635288	17:43756969	A	G	0.0832	0.0145	1.085e-08	MAPT	A	G	1.318	0.102	5.797e-24	Tubule_NatMed2018
rs1635288	17:43756969	A	G	0.0832	0.0145	1.085e-08	KANSL1	A	G	1.356	0.101	2.872e-25	Tubule_NatMed2018
rs1635288	17:43756969	A	G	0.0832	0.0145	1.085e-08	LRRC37A2	A	G	-0.496	0.0411	1.614e-33	KidneyMeta_NatGen2022
rs1635288	17:43756969	A	G	0.0832	0.0145	1.085e-08	LRRC37A	A	G	-0.4394	0.0605	3.93e-13	KidneyMeta_NatGen2022
rs1635288	17:43756969	A	G	0.0832	0.0145	1.085e-08	ARL17A	A	G	-0.2387	0.0409	5.401e-09	KidneyMeta_NatGen2022
rs1635288	17:43756969	A	G	0.0832	0.0145	1.085e-08	PLEKHM1	A	G	-0.1033	0.0206	4.943e-07	KidneyMeta_NatGen2022
rs16941035	17:43761519	T	G	-0.0828	0.0146	1.39e-08	LRRC37A2	T	G	0.581	0.052	1.181e-23	Glomeruli_NatGen2021
rs16941035	17:43761519	T	G	-0.0828	0.0146	1.39e-08	PLEKHM1	T	G	0.273	0.027	1.109e-19	Glomeruli_NatGen2021
rs16941035	17:43761519	T	G	-0.0828	0.0146	1.39e-08	LRRC37A	T	G	0.693	0.075	1.088e-17	Glomeruli_NatGen2021
rs16941035	17:43761519	T	G	-0.0828	0.0146	1.39e-08	MAPT	T	G	-0.347	0.05	3.627e-11	Glomeruli_NatGen2021
rs16941035	17:43761519	T	G	-0.0828	0.0146	1.39e-08	KANSL1	T	G	0.149	0.028	1.818e-07	Glomeruli_NatGen2021
rs16941035	17:43761519	T	G	-0.0828	0.0146	1.39e-08	PLEKHM1	T	G	-0.901	0.127	1.233e-10	Glomeruli_NatMed2018
rs16941035	17:43761519	T	G	-0.0828	0.0146	1.39e-08	MAPT	T	G	-1.28	0.094	2.935e-25	Glomeruli_NatMed2018
rs16941035	17:43761519	T	G	-0.0828	0.0146	1.39e-08	KANSL1	T	G	-1.293	0.091	1.027e-26	Glomeruli_NatMed2018
rs16941035	17:43761519	T	G	-0.0828	0.0146	1.39e-08	ARL17B	T	G	-0.728	0.138	6.145e-07	Glomeruli_NatMed2018
rs16941035	17:43761519	T	G	-0.0828	0.0146	1.39e-08	LRRC37A2	T	G	0.45	0.041	5.324e-24	Tubule_NatGen2021
rs16941035	17:43761519	T	G	-0.0828	0.0146	1.39e-08	LRRC37A	T	G	0.43	0.059	3.391e-12	Tubule_NatGen2021
rs16941035	17:43761519	T	G	-0.0828	0.0146	1.39e-08	ARL17A	T	G	0.226	0.039	1.888e-08	Tubule_NatGen2021
rs16941035	17:43761519	T	G	-0.0828	0.0146	1.39e-08	PLEKHM1	T	G	0.105	0.02	2.076e-07	Tubule_NatGen2021
rs16941035	17:43761519	T	G	-0.0828	0.0146	1.39e-08	PLEKHM1	T	G	-1.081	0.123	1.94e-14	Tubule_NatMed2018
rs16941035	17:43761519	T	G	-0.0828	0.0146	1.39e-08	MAPT	T	G	-1.318	0.102	5.816e-24	Tubule_NatMed2018
rs16941035	17:43761519	T	G	-0.0828	0.0146	1.39e-08	KANSL1	T	G	-1.356	0.101	2.891e-25	Tubule_NatMed2018
rs16941035	17:43761519	T	G	-0.0828	0.0146	1.39e-08	LRRC37A2	T	G	0.49	0.0405	9.112e-34	KidneyMeta_NatGen2022
rs16941035	17:43761519	T	G	-0.0828	0.0146	1.39e-08	LRRC37A	T	G	0.4546	0.0591	1.462e-14	KidneyMeta_NatGen2022
rs16941035	17:43761519	T	G	-0.0828	0.0146	1.39e-08	ARL17A	T	G	0.2496	0.04	4.488e-10	KidneyMeta_NatGen2022
rs16941035	17:43761519	T	G	-0.0828	0.0146	1.39e-08	PLEKHM1	T	G	0.1067	0.0202	1.199e-07	KidneyMeta_NatGen2022
rs16941035	17:43761519	T	G	-0.0828	0.0146	1.39e-08	CRHR1	T	G	0.2938	0.066	8.628e-06	KidneyMeta_NatGen2022
rs6503443	17:43765881	T	C	-0.0833	0.0146	1.154e-08	LRRC37A2	T	C	0.592	0.052	5.62e-24	Glomeruli_NatGen2021
rs6503443	17:43765881	T	C	-0.0833	0.0146	1.154e-08	LRRC37A	T	C	0.727	0.075	4.07e-19	Glomeruli_NatGen2021
rs6503443	17:43765881	T	C	-0.0833	0.0146	1.154e-08	PLEKHM1	T	C	0.27	0.028	1.314e-18	Glomeruli_NatGen2021
rs6503443	17:43765881	T	C	-0.0833	0.0146	1.154e-08	MAPT	T	C	-0.35	0.051	4.236e-11	Glomeruli_NatGen2021
rs6503443	17:43765881	T	C	-0.0833	0.0146	1.154e-08	KANSL1	T	C	0.151	0.028	1.687e-07	Glomeruli_NatGen2021
rs6503443	17:43765881	T	C	-0.0833	0.0146	1.154e-08	PLEKHM1	T	C	-0.901	0.127	1.24e-10	Glomeruli_NatMed2018
rs6503443	17:43765881	T	C	-0.0833	0.0146	1.154e-08	MAPT	T	C	-1.28	0.094	2.915e-25	Glomeruli_NatMed2018
rs6503443	17:43765881	T	C	-0.0833	0.0146	1.154e-08	KANSL1	T	C	-1.293	0.091	1.003e-26	Glomeruli_NatMed2018
rs6503443	17:43765881	T	C	-0.0833	0.0146	1.154e-08	ARL17B	T	C	-0.728	0.138	6.114e-07	Glomeruli_NatMed2018
rs6503443	17:43765881	T	C	-0.0833	0.0146	1.154e-08	LRRC37A2	T	C	0.446	0.041	2.319e-23	Tubule_NatGen2021
rs6503443	17:43765881	T	C	-0.0833	0.0146	1.154e-08	LRRC37A	T	C	0.467	0.058	2.953e-14	Tubule_NatGen2021
rs6503443	17:43765881	T	C	-0.0833	0.0146	1.154e-08	ARL17A	T	C	0.214	0.039	1.23e-07	Tubule_NatGen2021
rs6503443	17:43765881	T	C	-0.0833	0.0146	1.154e-08	PLEKHM1	T	C	0.102	0.02	5.573e-07	Tubule_NatGen2021
rs6503443	17:43765881	T	C	-0.0833	0.0146	1.154e-08	PLEKHM1	T	C	-1.081	0.123	1.941e-14	Tubule_NatMed2018
rs6503443	17:43765881	T	C	-0.0833	0.0146	1.154e-08	MAPT	T	C	-1.318	0.102	5.799e-24	Tubule_NatMed2018
rs6503443	17:43765881	T	C	-0.0833	0.0146	1.154e-08	KANSL1	T	C	-1.356	0.101	2.883e-25	Tubule_NatMed2018
rs6503443	17:43765881	T	C	-0.0833	0.0146	1.154e-08	LRRC37A2	T	C	0.5006	0.0407	8.075e-35	KidneyMeta_NatGen2022
rs6503443	17:43765881	T	C	-0.0833	0.0146	1.154e-08	LRRC37A	T	C	0.4888	0.0588	8.822e-17	KidneyMeta_NatGen2022
rs6503443	17:43765881	T	C	-0.0833	0.0146	1.154e-08	ARL17A	T	C	0.2401	0.0405	3.106e-09	KidneyMeta_NatGen2022
rs6503443	17:43765881	T	C	-0.0833	0.0146	1.154e-08	PLEKHM1	T	C	0.1049	0.0203	2.447e-07	KidneyMeta_NatGen2022
rs6503443	17:43765881	T	C	-0.0833	0.0146	1.154e-08	CRHR1	T	C	0.2928	0.0669	1.192e-05	KidneyMeta_NatGen2022
rs6503443	17:43765881	T	C	-0.0833	0.0146	1.154e-08	DCAKD	T	C	0.1257	0.0312	5.686e-05	KidneyMeta_NatGen2022
rs7215239	17:43767773	T	C	-0.0832	0.0146	1.213e-08	LRRC37A2	T	C	0.583	0.052	1.161e-23	Glomeruli_NatGen2021
rs7215239	17:43767773	T	C	-0.0832	0.0146	1.213e-08	PLEKHM1	T	C	0.277	0.027	3.874e-20	Glomeruli_NatGen2021
rs7215239	17:43767773	T	C	-0.0832	0.0146	1.213e-08	LRRC37A	T	C	0.697	0.075	8.638e-18	Glomeruli_NatGen2021
rs7215239	17:43767773	T	C	-0.0832	0.0146	1.213e-08	MAPT	T	C	-0.349	0.05	3.148e-11	Glomeruli_NatGen2021
rs7215239	17:43767773	T	C	-0.0832	0.0146	1.213e-08	KANSL1	T	C	0.149	0.028	2.02e-07	Glomeruli_NatGen2021
rs7215239	17:43767773	T	C	-0.0832	0.0146	1.213e-08	PLEKHM1	T	C	-0.901	0.127	1.243e-10	Glomeruli_NatMed2018
rs7215239	17:43767773	T	C	-0.0832	0.0146	1.213e-08	MAPT	T	C	-1.28	0.094	2.904e-25	Glomeruli_NatMed2018
rs7215239	17:43767773	T	C	-0.0832	0.0146	1.213e-08	KANSL1	T	C	-1.294	0.091	9.942e-27	Glomeruli_NatMed2018
rs7215239	17:43767773	T	C	-0.0832	0.0146	1.213e-08	ARL17B	T	C	-0.728	0.138	6.103e-07	Glomeruli_NatMed2018
rs7215239	17:43767773	T	C	-0.0832	0.0146	1.213e-08	LRRC37A2	T	C	0.453	0.041	3.902e-24	Tubule_NatGen2021
rs7215239	17:43767773	T	C	-0.0832	0.0146	1.213e-08	LRRC37A	T	C	0.432	0.059	3.262e-12	Tubule_NatGen2021
rs7215239	17:43767773	T	C	-0.0832	0.0146	1.213e-08	ARL17A	T	C	0.226	0.039	2.211e-08	Tubule_NatGen2021
rs7215239	17:43767773	T	C	-0.0832	0.0146	1.213e-08	PLEKHM1	T	C	0.106	0.02	1.862e-07	Tubule_NatGen2021
rs7215239	17:43767773	T	C	-0.0832	0.0146	1.213e-08	PLEKHM1	T	C	-1.081	0.123	1.94e-14	Tubule_NatMed2018
rs7215239	17:43767773	T	C	-0.0832	0.0146	1.213e-08	MAPT	T	C	-1.318	0.102	5.789e-24	Tubule_NatMed2018
rs7215239	17:43767773	T	C	-0.0832	0.0146	1.213e-08	KANSL1	T	C	-1.356	0.101	2.881e-25	Tubule_NatMed2018
rs7215239	17:43767773	T	C	-0.0832	0.0146	1.213e-08	LRRC37A2	T	C	0.4939	0.0406	4.726e-34	KidneyMeta_NatGen2022
rs7215239	17:43767773	T	C	-0.0832	0.0146	1.213e-08	LRRC37A	T	C	0.4559	0.0594	1.69e-14	KidneyMeta_NatGen2022
rs7215239	17:43767773	T	C	-0.0832	0.0146	1.213e-08	ARL17A	T	C	0.2485	0.0403	6.72e-10	KidneyMeta_NatGen2022
rs7215239	17:43767773	T	C	-0.0832	0.0146	1.213e-08	PLEKHM1	T	C	0.1083	0.0202	8.436e-08	KidneyMeta_NatGen2022
rs7215239	17:43767773	T	C	-0.0832	0.0146	1.213e-08	CRHR1	T	C	0.2967	0.0662	7.497e-06	KidneyMeta_NatGen2022
rs7207373	17:43770712	T	C	0.0831	0.0146	1.293e-08	LRRC37A2	C	T	0.584	0.052	6.939e-24	Glomeruli_NatGen2021
rs7207373	17:43770712	T	C	0.0831	0.0146	1.293e-08	PLEKHM1	C	T	0.275	0.027	6.246e-20	Glomeruli_NatGen2021
rs7207373	17:43770712	T	C	0.0831	0.0146	1.293e-08	LRRC37A	C	T	0.697	0.074	6.612e-18	Glomeruli_NatGen2021
rs7207373	17:43770712	T	C	0.0831	0.0146	1.293e-08	MAPT	C	T	-0.363	0.05	3.797e-12	Glomeruli_NatGen2021
rs7207373	17:43770712	T	C	0.0831	0.0146	1.293e-08	KANSL1	C	T	0.15	0.028	1.489e-07	Glomeruli_NatGen2021
rs7207373	17:43770712	T	C	0.0831	0.0146	1.293e-08	PLEKHM1	C	T	-0.901	0.127	1.248e-10	Glomeruli_NatMed2018
rs7207373	17:43770712	T	C	0.0831	0.0146	1.293e-08	MAPT	C	T	-1.28	0.094	2.903e-25	Glomeruli_NatMed2018
rs7207373	17:43770712	T	C	0.0831	0.0146	1.293e-08	KANSL1	C	T	-1.294	0.091	9.77e-27	Glomeruli_NatMed2018
rs7207373	17:43770712	T	C	0.0831	0.0146	1.293e-08	ARL17B	C	T	-0.728	0.138	6.077e-07	Glomeruli_NatMed2018
rs7207373	17:43770712	T	C	0.0831	0.0146	1.293e-08	LRRC37A2	C	T	0.456	0.041	2.103e-24	Tubule_NatGen2021
rs7207373	17:43770712	T	C	0.0831	0.0146	1.293e-08	LRRC37A	C	T	0.433	0.059	2.836e-12	Tubule_NatGen2021
rs7207373	17:43770712	T	C	0.0831	0.0146	1.293e-08	ARL17A	C	T	0.232	0.039	8.795e-09	Tubule_NatGen2021
rs7207373	17:43770712	T	C	0.0831	0.0146	1.293e-08	PLEKHM1	C	T	0.104	0.02	3.07e-07	Tubule_NatGen2021
rs7207373	17:43770712	T	C	0.0831	0.0146	1.293e-08	PLEKHM1	C	T	-1.081	0.123	1.944e-14	Tubule_NatMed2018
rs7207373	17:43770712	T	C	0.0831	0.0146	1.293e-08	MAPT	C	T	-1.318	0.102	5.784e-24	Tubule_NatMed2018
rs7207373	17:43770712	T	C	0.0831	0.0146	1.293e-08	KANSL1	C	T	-1.356	0.101	2.878e-25	Tubule_NatMed2018
rs7207373	17:43770712	T	C	0.0831	0.0146	1.293e-08	LRRC37A2	C	T	0.4958	0.0405	2.049e-34	KidneyMeta_NatGen2022
rs7207373	17:43770712	T	C	0.0831	0.0146	1.293e-08	LRRC37A	C	T	0.4569	0.0594	1.449e-14	KidneyMeta_NatGen2022
rs7207373	17:43770712	T	C	0.0831	0.0146	1.293e-08	ARL17A	C	T	0.2539	0.0401	2.502e-10	KidneyMeta_NatGen2022
rs7207373	17:43770712	T	C	0.0831	0.0146	1.293e-08	PLEKHM1	C	T	0.1065	0.0203	1.454e-07	KidneyMeta_NatGen2022
rs7207373	17:43770712	T	C	0.0831	0.0146	1.293e-08	CRHR1	C	T	0.2968	0.0665	8.119e-06	KidneyMeta_NatGen2022
rs71363552	17:43834671	A	AC	-0.0829	0.0152	4.514e-08	PLEKHM1	A	AC	-0.89	0.126	1.621e-10	Glomeruli_NatMed2018
rs71363552	17:43834671	A	AC	-0.0829	0.0152	4.514e-08	MAPT	A	AC	-1.298	0.09	4.913e-27	Glomeruli_NatMed2018
rs71363552	17:43834671	A	AC	-0.0829	0.0152	4.514e-08	KANSL1	A	AC	-1.308	0.087	2.255e-28	Glomeruli_NatMed2018
rs71363552	17:43834671	A	AC	-0.0829	0.0152	4.514e-08	ARL17B	A	AC	-0.754	0.135	1.74e-07	Glomeruli_NatMed2018
rs71363552	17:43834671	A	AC	-0.0829	0.0152	4.514e-08	PLEKHM1	A	AC	-1.108	0.121	2.669e-15	Tubule_NatMed2018
rs71363552	17:43834671	A	AC	-0.0829	0.0152	4.514e-08	MAPT	A	AC	-1.348	0.099	1.045e-25	Tubule_NatMed2018
rs71363552	17:43834671	A	AC	-0.0829	0.0152	4.514e-08	KANSL1	A	AC	-1.418	0.093	2.705e-29	Tubule_NatMed2018
rs71363552	17:43834671	A	AC	-0.0829	0.0152	4.514e-08	LRRC37A2	A	AC	1.0007	0.1069	8.035e-21	KidneyMeta_NatGen2022
rs11079719	17:43840006	T	G	-0.0837	0.0152	4.01e-08	LRRC37A2	T	G	0.838	0.056	1.839e-36	Glomeruli_NatGen2021
rs11079719	17:43840006	T	G	-0.0837	0.0152	4.01e-08	PLEKHM1	T	G	0.367	0.032	7.476e-25	Glomeruli_NatGen2021
rs11079719	17:43840006	T	G	-0.0837	0.0152	4.01e-08	LRRC37A	T	G	0.914	0.088	3.341e-21	Glomeruli_NatGen2021
rs11079719	17:43840006	T	G	-0.0837	0.0152	4.01e-08	MAPT	T	G	-0.571	0.055	6.85e-21	Glomeruli_NatGen2021
rs11079719	17:43840006	T	G	-0.0837	0.0152	4.01e-08	KANSL1	T	G	0.247	0.032	2.016e-13	Glomeruli_NatGen2021
rs11079719	17:43840006	T	G	-0.0837	0.0152	4.01e-08	PLEKHM1	T	G	-0.89	0.127	1.866e-10	Glomeruli_NatMed2018
rs11079719	17:43840006	T	G	-0.0837	0.0152	4.01e-08	MAPT	T	G	-1.303	0.09	3.704e-27	Glomeruli_NatMed2018
rs11079719	17:43840006	T	G	-0.0837	0.0152	4.01e-08	KANSL1	T	G	-1.312	0.087	1.856e-28	Glomeruli_NatMed2018
rs11079719	17:43840006	T	G	-0.0837	0.0152	4.01e-08	ARL17B	T	G	-0.769	0.135	9.804e-08	Glomeruli_NatMed2018
rs11079719	17:43840006	T	G	-0.0837	0.0152	4.01e-08	LRRC37A2	T	G	0.634	0.046	8.531e-34	Tubule_NatGen2021
rs11079719	17:43840006	T	G	-0.0837	0.0152	4.01e-08	LRRC37A	T	G	0.644	0.068	1.874e-18	Tubule_NatGen2021
rs11079719	17:43840006	T	G	-0.0837	0.0152	4.01e-08	PLEKHM1	T	G	0.146	0.024	2.703e-09	Tubule_NatGen2021
rs11079719	17:43840006	T	G	-0.0837	0.0152	4.01e-08	ARL17A	T	G	0.279	0.048	1.334e-08	Tubule_NatGen2021
rs11079719	17:43840006	T	G	-0.0837	0.0152	4.01e-08	MAPT	T	G	-0.167	0.035	2.24e-06	Tubule_NatGen2021
rs11079719	17:43840006	T	G	-0.0837	0.0152	4.01e-08	KANSL1	T	G	0.093	0.02	3.724e-06	Tubule_NatGen2021
rs11079719	17:43840006	T	G	-0.0837	0.0152	4.01e-08	PLEKHM1	T	G	-1.066	0.119	9.052e-15	Tubule_NatMed2018
rs11079719	17:43840006	T	G	-0.0837	0.0152	4.01e-08	MAPT	T	G	-1.311	0.097	2.341e-25	Tubule_NatMed2018
rs11079719	17:43840006	T	G	-0.0837	0.0152	4.01e-08	KANSL1	T	G	-1.378	0.091	8.696e-29	Tubule_NatMed2018
rs11079719	17:43840006	T	G	-0.0837	0.0152	4.01e-08	LRRC37A2	T	G	0.6971	0.0442	5.347e-56	KidneyMeta_NatGen2022
rs11079719	17:43840006	T	G	-0.0837	0.0152	4.01e-08	LRRC37A	T	G	0.6679	0.0678	6.373e-23	KidneyMeta_NatGen2022
rs11079719	17:43840006	T	G	-0.0837	0.0152	4.01e-08	ARL17A	T	G	0.3136	0.0483	8.155e-11	KidneyMeta_NatGen2022
rs11079719	17:43840006	T	G	-0.0837	0.0152	4.01e-08	PLEKHM1	T	G	0.1461	0.0241	1.418e-09	KidneyMeta_NatGen2022
rs11079719	17:43840006	T	G	-0.0837	0.0152	4.01e-08	CRHR1	T	G	0.4086	0.0797	2.91e-07	KidneyMeta_NatGen2022
rs878887	17:43912582	T	C	0.0833	0.0152	3.936e-08	LRRC37A2	C	T	0.884	0.053	1.204e-41	Glomeruli_NatGen2021
rs878887	17:43912582	T	C	0.0833	0.0152	3.936e-08	PLEKHM1	C	T	0.371	0.032	4.192e-25	Glomeruli_NatGen2021
rs878887	17:43912582	T	C	0.0833	0.0152	3.936e-08	LRRC37A	C	T	0.962	0.086	1.424e-23	Glomeruli_NatGen2021
rs878887	17:43912582	T	C	0.0833	0.0152	3.936e-08	MAPT	C	T	-0.583	0.055	1.289e-21	Glomeruli_NatGen2021
rs878887	17:43912582	T	C	0.0833	0.0152	3.936e-08	KANSL1	C	T	0.25	0.032	1.422e-13	Glomeruli_NatGen2021
rs878887	17:43912582	T	C	0.0833	0.0152	3.936e-08	PLEKHM1	C	T	-0.89	0.126	1.618e-10	Glomeruli_NatMed2018
rs878887	17:43912582	T	C	0.0833	0.0152	3.936e-08	MAPT	C	T	-1.298	0.09	4.911e-27	Glomeruli_NatMed2018
rs878887	17:43912582	T	C	0.0833	0.0152	3.936e-08	KANSL1	C	T	-1.308	0.087	2.251e-28	Glomeruli_NatMed2018
rs878887	17:43912582	T	C	0.0833	0.0152	3.936e-08	ARL17B	C	T	-0.754	0.135	1.74e-07	Glomeruli_NatMed2018
rs878887	17:43912582	T	C	0.0833	0.0152	3.936e-08	LRRC37A2	C	T	0.668	0.044	2.692e-38	Tubule_NatGen2021
rs878887	17:43912582	T	C	0.0833	0.0152	3.936e-08	LRRC37A	C	T	0.676	0.068	2.271e-20	Tubule_NatGen2021
rs878887	17:43912582	T	C	0.0833	0.0152	3.936e-08	ARL17A	C	T	0.309	0.047	2.556e-10	Tubule_NatGen2021
rs878887	17:43912582	T	C	0.0833	0.0152	3.936e-08	PLEKHM1	C	T	0.147	0.024	1.888e-09	Tubule_NatGen2021
rs878887	17:43912582	T	C	0.0833	0.0152	3.936e-08	KANSL1	C	T	0.099	0.02	7.931e-07	Tubule_NatGen2021
rs878887	17:43912582	T	C	0.0833	0.0152	3.936e-08	WNT3	C	T	0.317	0.065	1.787e-06	Tubule_NatGen2021
rs878887	17:43912582	T	C	0.0833	0.0152	3.936e-08	MAPT	C	T	-0.166	0.035	2.537e-06	Tubule_NatGen2021
rs878887	17:43912582	T	C	0.0833	0.0152	3.936e-08	PLEKHM1	C	T	-1.108	0.121	2.691e-15	Tubule_NatMed2018
rs878887	17:43912582	T	C	0.0833	0.0152	3.936e-08	MAPT	C	T	-1.348	0.099	1.041e-25	Tubule_NatMed2018
rs878887	17:43912582	T	C	0.0833	0.0152	3.936e-08	KANSL1	C	T	-1.418	0.093	2.737e-29	Tubule_NatMed2018
rs878887	17:43912582	T	C	0.0833	0.0152	3.936e-08	LRRC37A2	C	T	0.7217	0.043	2.651e-63	KidneyMeta_NatGen2022
rs878887	17:43912582	T	C	0.0833	0.0152	3.936e-08	LRRC37A	C	T	0.6953	0.067	3.076e-25	KidneyMeta_NatGen2022
rs878887	17:43912582	T	C	0.0833	0.0152	3.936e-08	ARL17A	C	T	0.3403	0.0478	1.045e-12	KidneyMeta_NatGen2022
rs878887	17:43912582	T	C	0.0833	0.0152	3.936e-08	PLEKHM1	C	T	0.1452	0.0241	1.802e-09	KidneyMeta_NatGen2022
rs878887	17:43912582	T	C	0.0833	0.0152	3.936e-08	WNT3	C	T	0.3223	0.0617	1.726e-07	KidneyMeta_NatGen2022
rs878887	17:43912582	T	C	0.0833	0.0152	3.936e-08	CRHR1	C	T	0.3876	0.0792	9.844e-07	KidneyMeta_NatGen2022
rs878887	17:43912582	T	C	0.0833	0.0152	3.936e-08	DCAKD	C	T	0.1516	0.0378	5.999e-05	KidneyMeta_NatGen2022
rs62621252	17:43922942	T	C	-0.083	0.0152	4.362e-08	LRRC37A2	T	C	0.71	0.0424	7.287e-63	KidneyMeta_NatGen2022
rs62621252	17:43922942	T	C	-0.083	0.0152	4.362e-08	LRRC37A	T	C	0.6786	0.0662	1.279e-24	KidneyMeta_NatGen2022
rs62621252	17:43922942	T	C	-0.083	0.0152	4.362e-08	CRHR1	T	C	0.4029	0.0784	2.708e-07	KidneyMeta_NatGen2022
rs62621252	17:43922942	T	C	-0.083	0.0152	4.362e-08	WNT3	T	C	0.3112	0.061	3.308e-07	KidneyMeta_NatGen2022
rs62621252	17:43922942	T	C	-0.083	0.0152	4.362e-08	DCAKD	T	C	0.1514	0.0371	4.61e-05	KidneyMeta_NatGen2022
rs17769552	17:43927290	A	G	0.0833	0.0152	4.622e-08	LRRC37A2	G	A	0.894	0.054	4.96e-41	Glomeruli_NatGen2021
rs17769552	17:43927290	A	G	0.0833	0.0152	4.622e-08	PLEKHM1	G	A	0.375	0.032	9.905e-25	Glomeruli_NatGen2021
rs17769552	17:43927290	A	G	0.0833	0.0152	4.622e-08	LRRC37A	G	A	0.989	0.087	3.726e-24	Glomeruli_NatGen2021
rs17769552	17:43927290	A	G	0.0833	0.0152	4.622e-08	MAPT	G	A	-0.591	0.056	1.651e-21	Glomeruli_NatGen2021
rs17769552	17:43927290	A	G	0.0833	0.0152	4.622e-08	KANSL1	G	A	0.254	0.032	1.437e-13	Glomeruli_NatGen2021
rs17769552	17:43927290	A	G	0.0833	0.0152	4.622e-08	ARL17A	G	A	0.327	0.069	4.327e-06	Glomeruli_NatGen2021
rs17769552	17:43927290	A	G	0.0833	0.0152	4.622e-08	PLEKHM1	G	A	-0.9	0.129	2.413e-10	Glomeruli_NatMed2018
rs17769552	17:43927290	A	G	0.0833	0.0152	4.622e-08	MAPT	G	A	-1.323	0.092	5.005e-27	Glomeruli_NatMed2018
rs17769552	17:43927290	A	G	0.0833	0.0152	4.622e-08	KANSL1	G	A	-1.332	0.089	3.014e-28	Glomeruli_NatMed2018
rs17769552	17:43927290	A	G	0.0833	0.0152	4.622e-08	ARL17B	G	A	-0.766	0.138	1.937e-07	Glomeruli_NatMed2018
rs17769552	17:43927290	A	G	0.0833	0.0152	4.622e-08	LRRC37A2	G	A	0.675	0.045	4.043e-38	Tubule_NatGen2021
rs17769552	17:43927290	A	G	0.0833	0.0152	4.622e-08	LRRC37A	G	A	0.686	0.068	2.015e-20	Tubule_NatGen2021
rs17769552	17:43927290	A	G	0.0833	0.0152	4.622e-08	ARL17A	G	A	0.314	0.048	2.053e-10	Tubule_NatGen2021
rs17769552	17:43927290	A	G	0.0833	0.0152	4.622e-08	PLEKHM1	G	A	0.145	0.024	5.802e-09	Tubule_NatGen2021
rs17769552	17:43927290	A	G	0.0833	0.0152	4.622e-08	KANSL1	G	A	0.1	0.02	9.53e-07	Tubule_NatGen2021
rs17769552	17:43927290	A	G	0.0833	0.0152	4.622e-08	WNT3	G	A	0.324	0.066	1.431e-06	Tubule_NatGen2021
rs17769552	17:43927290	A	G	0.0833	0.0152	4.622e-08	PLEKHM1	G	A	-1.133	0.123	2.347e-15	Tubule_NatMed2018
rs17769552	17:43927290	A	G	0.0833	0.0152	4.622e-08	MAPT	G	A	-1.37	0.101	2.336e-25	Tubule_NatMed2018
rs17769552	17:43927290	A	G	0.0833	0.0152	4.622e-08	KANSL1	G	A	-1.45	0.094	1.587e-29	Tubule_NatMed2018
rs17769552	17:43927290	A	G	0.0833	0.0152	4.622e-08	LRRC37A2	G	A	0.7383	0.0437	4.165e-64	KidneyMeta_NatGen2022
rs17769552	17:43927290	A	G	0.0833	0.0152	4.622e-08	LRRC37A	G	A	0.7006	0.0684	1.3e-24	KidneyMeta_NatGen2022
rs17769552	17:43927290	A	G	0.0833	0.0152	4.622e-08	ARL17A	G	A	0.3524	0.0484	3.357e-13	KidneyMeta_NatGen2022
rs17769552	17:43927290	A	G	0.0833	0.0152	4.622e-08	PLEKHM1	G	A	0.1434	0.0246	5.717e-09	KidneyMeta_NatGen2022
rs17769552	17:43927290	A	G	0.0833	0.0152	4.622e-08	WNT3	G	A	0.3384	0.0628	7.021e-08	KidneyMeta_NatGen2022
rs17769552	17:43927290	A	G	0.0833	0.0152	4.622e-08	CRHR1	G	A	0.4147	0.0805	2.543e-07	KidneyMeta_NatGen2022
rs17769552	17:43927290	A	G	0.0833	0.0152	4.622e-08	DCAKD	G	A	0.1551	0.0383	5.21e-05	KidneyMeta_NatGen2022
rs56323304	17:43932129	T	C	0.0834	0.0152	3.865e-08	LRRC37A2	C	T	0.886	0.053	8.345e-42	Glomeruli_NatGen2021
rs56323304	17:43932129	T	C	0.0834	0.0152	3.865e-08	PLEKHM1	C	T	0.371	0.032	4.735e-25	Glomeruli_NatGen2021
rs56323304	17:43932129	T	C	0.0834	0.0152	3.865e-08	LRRC37A	C	T	0.956	0.086	3.575e-23	Glomeruli_NatGen2021
rs56323304	17:43932129	T	C	0.0834	0.0152	3.865e-08	MAPT	C	T	-0.581	0.055	2.005e-21	Glomeruli_NatGen2021
rs56323304	17:43932129	T	C	0.0834	0.0152	3.865e-08	KANSL1	C	T	0.251	0.032	1.053e-13	Glomeruli_NatGen2021
rs56323304	17:43932129	T	C	0.0834	0.0152	3.865e-08	ARL17A	C	T	0.32	0.068	4.694e-06	Glomeruli_NatGen2021
rs56323304	17:43932129	T	C	0.0834	0.0152	3.865e-08	PLEKHM1	C	T	-0.891	0.126	1.582e-10	Glomeruli_NatMed2018
rs56323304	17:43932129	T	C	0.0834	0.0152	3.865e-08	MAPT	C	T	-1.298	0.091	4.903e-27	Glomeruli_NatMed2018
rs56323304	17:43932129	T	C	0.0834	0.0152	3.865e-08	KANSL1	C	T	-1.308	0.087	2.265e-28	Glomeruli_NatMed2018
rs56323304	17:43932129	T	C	0.0834	0.0152	3.865e-08	ARL17B	C	T	-0.754	0.135	1.74e-07	Glomeruli_NatMed2018
rs56323304	17:43932129	T	C	0.0834	0.0152	3.865e-08	LRRC37A2	C	T	0.669	0.044	2.063e-38	Tubule_NatGen2021
rs56323304	17:43932129	T	C	0.0834	0.0152	3.865e-08	LRRC37A	C	T	0.679	0.068	1.563e-20	Tubule_NatGen2021
rs56323304	17:43932129	T	C	0.0834	0.0152	3.865e-08	ARL17A	C	T	0.308	0.047	2.864e-10	Tubule_NatGen2021
rs56323304	17:43932129	T	C	0.0834	0.0152	3.865e-08	PLEKHM1	C	T	0.147	0.024	2.111e-09	Tubule_NatGen2021
rs56323304	17:43932129	T	C	0.0834	0.0152	3.865e-08	KANSL1	C	T	0.1	0.02	5.691e-07	Tubule_NatGen2021
rs56323304	17:43932129	T	C	0.0834	0.0152	3.865e-08	WNT3	C	T	0.318	0.065	1.6e-06	Tubule_NatGen2021
rs56323304	17:43932129	T	C	0.0834	0.0152	3.865e-08	MAPT	C	T	-0.167	0.035	2.354e-06	Tubule_NatGen2021
rs56323304	17:43932129	T	C	0.0834	0.0152	3.865e-08	PLEKHM1	C	T	-1.108	0.121	2.665e-15	Tubule_NatMed2018
rs56323304	17:43932129	T	C	0.0834	0.0152	3.865e-08	MAPT	C	T	-1.348	0.099	1.039e-25	Tubule_NatMed2018
rs56323304	17:43932129	T	C	0.0834	0.0152	3.865e-08	KANSL1	C	T	-1.418	0.093	2.726e-29	Tubule_NatMed2018
rs56323304	17:43932129	T	C	0.0834	0.0152	3.865e-08	LRRC37A2	C	T	0.7226	0.043	1.686e-63	KidneyMeta_NatGen2022
rs56323304	17:43932129	T	C	0.0834	0.0152	3.865e-08	LRRC37A	C	T	0.6977	0.0669	1.946e-25	KidneyMeta_NatGen2022
rs56323304	17:43932129	T	C	0.0834	0.0152	3.865e-08	ARL17A	C	T	0.3398	0.0478	1.183e-12	KidneyMeta_NatGen2022
rs56323304	17:43932129	T	C	0.0834	0.0152	3.865e-08	PLEKHM1	C	T	0.1473	0.0242	1.105e-09	KidneyMeta_NatGen2022
rs56323304	17:43932129	T	C	0.0834	0.0152	3.865e-08	WNT3	C	T	0.3235	0.0617	1.55e-07	KidneyMeta_NatGen2022
rs56323304	17:43932129	T	C	0.0834	0.0152	3.865e-08	CRHR1	C	T	0.4105	0.0798	2.664e-07	KidneyMeta_NatGen2022
rs56323304	17:43932129	T	C	0.0834	0.0152	3.865e-08	DCAKD	C	T	0.1521	0.0378	5.681e-05	KidneyMeta_NatGen2022
rs4627402	17:43932741	T	C	0.0841	0.0154	4.423e-08	LRRC37A2	C	T	0.874	0.054	3.557e-40	Glomeruli_NatGen2021
rs4627402	17:43932741	T	C	0.0841	0.0154	4.423e-08	PLEKHM1	C	T	0.372	0.032	3.557e-25	Glomeruli_NatGen2021
rs4627402	17:43932741	T	C	0.0841	0.0154	4.423e-08	LRRC37A	C	T	0.944	0.087	1.971e-22	Glomeruli_NatGen2021
rs4627402	17:43932741	T	C	0.0841	0.0154	4.423e-08	MAPT	C	T	-0.57	0.056	1.847e-20	Glomeruli_NatGen2021
rs4627402	17:43932741	T	C	0.0841	0.0154	4.423e-08	KANSL1	C	T	0.248	0.032	2.618e-13	Glomeruli_NatGen2021
rs4627402	17:43932741	T	C	0.0841	0.0154	4.423e-08	PLEKHM1	C	T	-0.892	0.128	2.482e-10	Glomeruli_NatMed2018
rs4627402	17:43932741	T	C	0.0841	0.0154	4.423e-08	MAPT	C	T	-1.3	0.093	2.924e-26	Glomeruli_NatMed2018
rs4627402	17:43932741	T	C	0.0841	0.0154	4.423e-08	KANSL1	C	T	-1.322	0.088	2.024e-28	Glomeruli_NatMed2018
rs4627402	17:43932741	T	C	0.0841	0.0154	4.423e-08	ARL17B	C	T	-0.768	0.136	1.316e-07	Glomeruli_NatMed2018
rs4627402	17:43932741	T	C	0.0841	0.0154	4.423e-08	LRRC37A2	C	T	0.662	0.044	1.379e-37	Tubule_NatGen2021
rs4627402	17:43932741	T	C	0.0841	0.0154	4.423e-08	LRRC37A	C	T	0.669	0.068	5.641e-20	Tubule_NatGen2021
rs4627402	17:43932741	T	C	0.0841	0.0154	4.423e-08	ARL17A	C	T	0.302	0.047	5.756e-10	Tubule_NatGen2021
rs4627402	17:43932741	T	C	0.0841	0.0154	4.423e-08	PLEKHM1	C	T	0.144	0.024	4.564e-09	Tubule_NatGen2021
rs4627402	17:43932741	T	C	0.0841	0.0154	4.423e-08	KANSL1	C	T	0.097	0.02	1.276e-06	Tubule_NatGen2021
rs4627402	17:43932741	T	C	0.0841	0.0154	4.423e-08	WNT3	C	T	0.319	0.065	1.375e-06	Tubule_NatGen2021
rs4627402	17:43932741	T	C	0.0841	0.0154	4.423e-08	PLEKHM1	C	T	-1.12	0.122	2.936e-15	Tubule_NatMed2018
rs4627402	17:43932741	T	C	0.0841	0.0154	4.423e-08	MAPT	C	T	-1.355	0.101	3.251e-25	Tubule_NatMed2018
rs4627402	17:43932741	T	C	0.0841	0.0154	4.423e-08	KANSL1	C	T	-1.431	0.094	4.699e-29	Tubule_NatMed2018
rs4627402	17:43932741	T	C	0.0841	0.0154	4.423e-08	LRRC37A2	C	T	0.7073	0.044	4.498e-58	KidneyMeta_NatGen2022
rs4627402	17:43932741	T	C	0.0841	0.0154	4.423e-08	LRRC37A	C	T	0.6905	0.0677	2.047e-24	KidneyMeta_NatGen2022
rs4627402	17:43932741	T	C	0.0841	0.0154	4.423e-08	ARL17A	C	T	0.3327	0.0481	4.72e-12	KidneyMeta_NatGen2022
rs4627402	17:43932741	T	C	0.0841	0.0154	4.423e-08	PLEKHM1	C	T	0.1441	0.0243	2.879e-09	KidneyMeta_NatGen2022
rs4627402	17:43932741	T	C	0.0841	0.0154	4.423e-08	WNT3	C	T	0.3163	0.0626	4.288e-07	KidneyMeta_NatGen2022
rs4627402	17:43932741	T	C	0.0841	0.0154	4.423e-08	CRHR1	C	T	0.3843	0.0807	1.902e-06	KidneyMeta_NatGen2022
rs4627402	17:43932741	T	C	0.0841	0.0154	4.423e-08	DCAKD	C	T	0.1506	0.0378	6.786e-05	KidneyMeta_NatGen2022
rs76563578	17:43933879	C	G	-0.0833	0.0152	3.904e-08	LRRC37A2	C	G	0.884	0.053	1.204e-41	Glomeruli_NatGen2021
rs76563578	17:43933879	C	G	-0.0833	0.0152	3.904e-08	PLEKHM1	C	G	0.371	0.032	4.192e-25	Glomeruli_NatGen2021
rs76563578	17:43933879	C	G	-0.0833	0.0152	3.904e-08	LRRC37A	C	G	0.962	0.086	1.424e-23	Glomeruli_NatGen2021
rs76563578	17:43933879	C	G	-0.0833	0.0152	3.904e-08	MAPT	C	G	-0.583	0.055	1.289e-21	Glomeruli_NatGen2021
rs76563578	17:43933879	C	G	-0.0833	0.0152	3.904e-08	KANSL1	C	G	0.25	0.032	1.422e-13	Glomeruli_NatGen2021
rs76563578	17:43933879	C	G	-0.0833	0.0152	3.904e-08	PLEKHM1	C	G	-0.89	0.126	1.618e-10	Glomeruli_NatMed2018
rs76563578	17:43933879	C	G	-0.0833	0.0152	3.904e-08	MAPT	C	G	-1.298	0.09	4.911e-27	Glomeruli_NatMed2018
rs76563578	17:43933879	C	G	-0.0833	0.0152	3.904e-08	KANSL1	C	G	-1.308	0.087	2.251e-28	Glomeruli_NatMed2018
rs76563578	17:43933879	C	G	-0.0833	0.0152	3.904e-08	ARL17B	C	G	-0.754	0.135	1.74e-07	Glomeruli_NatMed2018
rs76563578	17:43933879	C	G	-0.0833	0.0152	3.904e-08	LRRC37A2	C	G	0.668	0.044	2.692e-38	Tubule_NatGen2021
rs76563578	17:43933879	C	G	-0.0833	0.0152	3.904e-08	LRRC37A	C	G	0.676	0.068	2.271e-20	Tubule_NatGen2021
rs76563578	17:43933879	C	G	-0.0833	0.0152	3.904e-08	ARL17A	C	G	0.309	0.047	2.556e-10	Tubule_NatGen2021
rs76563578	17:43933879	C	G	-0.0833	0.0152	3.904e-08	PLEKHM1	C	G	0.147	0.024	1.888e-09	Tubule_NatGen2021
rs76563578	17:43933879	C	G	-0.0833	0.0152	3.904e-08	KANSL1	C	G	0.099	0.02	7.931e-07	Tubule_NatGen2021
rs76563578	17:43933879	C	G	-0.0833	0.0152	3.904e-08	WNT3	C	G	0.317	0.065	1.787e-06	Tubule_NatGen2021
rs76563578	17:43933879	C	G	-0.0833	0.0152	3.904e-08	MAPT	C	G	-0.166	0.035	2.537e-06	Tubule_NatGen2021
rs76563578	17:43933879	C	G	-0.0833	0.0152	3.904e-08	PLEKHM1	C	G	-1.108	0.121	2.691e-15	Tubule_NatMed2018
rs76563578	17:43933879	C	G	-0.0833	0.0152	3.904e-08	MAPT	C	G	-1.348	0.099	1.041e-25	Tubule_NatMed2018
rs76563578	17:43933879	C	G	-0.0833	0.0152	3.904e-08	KANSL1	C	G	-1.418	0.093	2.737e-29	Tubule_NatMed2018
rs76563578	17:43933879	C	G	-0.0833	0.0152	3.904e-08	LRRC37A2	C	G	0.7217	0.043	2.651e-63	KidneyMeta_NatGen2022
rs76563578	17:43933879	C	G	-0.0833	0.0152	3.904e-08	LRRC37A	C	G	0.6953	0.067	3.076e-25	KidneyMeta_NatGen2022
rs76563578	17:43933879	C	G	-0.0833	0.0152	3.904e-08	ARL17A	C	G	0.3403	0.0478	1.045e-12	KidneyMeta_NatGen2022
rs76563578	17:43933879	C	G	-0.0833	0.0152	3.904e-08	PLEKHM1	C	G	0.1471	0.0241	1.112e-09	KidneyMeta_NatGen2022
rs76563578	17:43933879	C	G	-0.0833	0.0152	3.904e-08	WNT3	C	G	0.3223	0.0617	1.726e-07	KidneyMeta_NatGen2022
rs76563578	17:43933879	C	G	-0.0833	0.0152	3.904e-08	CRHR1	C	G	0.4	0.0792	4.342e-07	KidneyMeta_NatGen2022
rs76563578	17:43933879	C	G	-0.0833	0.0152	3.904e-08	DCAKD	C	G	0.1516	0.0378	5.999e-05	KidneyMeta_NatGen2022
rs111962225	17:43934016	C	G	0.0832	0.0152	4.096e-08	LRRC37A2	G	C	0.884	0.053	1.204e-41	Glomeruli_NatGen2021
rs111962225	17:43934016	C	G	0.0832	0.0152	4.096e-08	PLEKHM1	G	C	0.371	0.032	4.192e-25	Glomeruli_NatGen2021
rs111962225	17:43934016	C	G	0.0832	0.0152	4.096e-08	LRRC37A	G	C	0.962	0.086	1.424e-23	Glomeruli_NatGen2021
rs111962225	17:43934016	C	G	0.0832	0.0152	4.096e-08	MAPT	G	C	-0.583	0.055	1.289e-21	Glomeruli_NatGen2021
rs111962225	17:43934016	C	G	0.0832	0.0152	4.096e-08	KANSL1	G	C	0.25	0.032	1.422e-13	Glomeruli_NatGen2021
rs111962225	17:43934016	C	G	0.0832	0.0152	4.096e-08	PLEKHM1	G	C	-0.89	0.126	1.618e-10	Glomeruli_NatMed2018
rs111962225	17:43934016	C	G	0.0832	0.0152	4.096e-08	MAPT	G	C	-1.298	0.09	4.911e-27	Glomeruli_NatMed2018
rs111962225	17:43934016	C	G	0.0832	0.0152	4.096e-08	KANSL1	G	C	-1.308	0.087	2.251e-28	Glomeruli_NatMed2018
rs111962225	17:43934016	C	G	0.0832	0.0152	4.096e-08	ARL17B	G	C	-0.754	0.135	1.74e-07	Glomeruli_NatMed2018
rs111962225	17:43934016	C	G	0.0832	0.0152	4.096e-08	LRRC37A2	G	C	0.668	0.044	2.692e-38	Tubule_NatGen2021
rs111962225	17:43934016	C	G	0.0832	0.0152	4.096e-08	LRRC37A	G	C	0.676	0.068	2.271e-20	Tubule_NatGen2021
rs111962225	17:43934016	C	G	0.0832	0.0152	4.096e-08	ARL17A	G	C	0.309	0.047	2.556e-10	Tubule_NatGen2021
rs111962225	17:43934016	C	G	0.0832	0.0152	4.096e-08	PLEKHM1	G	C	0.147	0.024	1.888e-09	Tubule_NatGen2021
rs111962225	17:43934016	C	G	0.0832	0.0152	4.096e-08	KANSL1	G	C	0.099	0.02	7.931e-07	Tubule_NatGen2021
rs111962225	17:43934016	C	G	0.0832	0.0152	4.096e-08	WNT3	G	C	0.317	0.065	1.787e-06	Tubule_NatGen2021
rs111962225	17:43934016	C	G	0.0832	0.0152	4.096e-08	MAPT	G	C	-0.166	0.035	2.537e-06	Tubule_NatGen2021
rs111962225	17:43934016	C	G	0.0832	0.0152	4.096e-08	PLEKHM1	G	C	-1.108	0.121	2.691e-15	Tubule_NatMed2018
rs111962225	17:43934016	C	G	0.0832	0.0152	4.096e-08	MAPT	G	C	-1.348	0.099	1.041e-25	Tubule_NatMed2018
rs111962225	17:43934016	C	G	0.0832	0.0152	4.096e-08	KANSL1	G	C	-1.418	0.093	2.737e-29	Tubule_NatMed2018
rs111962225	17:43934016	C	G	0.0832	0.0152	4.096e-08	LRRC37A2	G	C	0.7217	0.043	2.651e-63	KidneyMeta_NatGen2022
rs111962225	17:43934016	C	G	0.0832	0.0152	4.096e-08	LRRC37A	G	C	0.6953	0.067	3.076e-25	KidneyMeta_NatGen2022
rs111962225	17:43934016	C	G	0.0832	0.0152	4.096e-08	ARL17A	G	C	0.3403	0.0478	1.045e-12	KidneyMeta_NatGen2022
rs111962225	17:43934016	C	G	0.0832	0.0152	4.096e-08	PLEKHM1	G	C	0.1471	0.0241	1.112e-09	KidneyMeta_NatGen2022
rs111962225	17:43934016	C	G	0.0832	0.0152	4.096e-08	WNT3	G	C	0.3223	0.0617	1.726e-07	KidneyMeta_NatGen2022
rs111962225	17:43934016	C	G	0.0832	0.0152	4.096e-08	CRHR1	G	C	0.4	0.0792	4.342e-07	KidneyMeta_NatGen2022
rs111962225	17:43934016	C	G	0.0832	0.0152	4.096e-08	DCAKD	G	C	0.1516	0.0378	5.999e-05	KidneyMeta_NatGen2022
rs113093579	17:43934116	T	G	-0.0834	0.0152	3.907e-08	LRRC37A2	T	G	0.884	0.053	1.204e-41	Glomeruli_NatGen2021
rs113093579	17:43934116	T	G	-0.0834	0.0152	3.907e-08	PLEKHM1	T	G	0.371	0.032	4.192e-25	Glomeruli_NatGen2021
rs113093579	17:43934116	T	G	-0.0834	0.0152	3.907e-08	LRRC37A	T	G	0.962	0.086	1.424e-23	Glomeruli_NatGen2021
rs113093579	17:43934116	T	G	-0.0834	0.0152	3.907e-08	MAPT	T	G	-0.583	0.055	1.289e-21	Glomeruli_NatGen2021
rs113093579	17:43934116	T	G	-0.0834	0.0152	3.907e-08	KANSL1	T	G	0.25	0.032	1.422e-13	Glomeruli_NatGen2021
rs113093579	17:43934116	T	G	-0.0834	0.0152	3.907e-08	PLEKHM1	T	G	-0.89	0.126	1.618e-10	Glomeruli_NatMed2018
rs113093579	17:43934116	T	G	-0.0834	0.0152	3.907e-08	MAPT	T	G	-1.298	0.09	4.911e-27	Glomeruli_NatMed2018
rs113093579	17:43934116	T	G	-0.0834	0.0152	3.907e-08	KANSL1	T	G	-1.308	0.087	2.251e-28	Glomeruli_NatMed2018
rs113093579	17:43934116	T	G	-0.0834	0.0152	3.907e-08	ARL17B	T	G	-0.754	0.135	1.74e-07	Glomeruli_NatMed2018
rs113093579	17:43934116	T	G	-0.0834	0.0152	3.907e-08	LRRC37A2	T	G	0.668	0.044	2.692e-38	Tubule_NatGen2021
rs113093579	17:43934116	T	G	-0.0834	0.0152	3.907e-08	LRRC37A	T	G	0.676	0.068	2.271e-20	Tubule_NatGen2021
rs113093579	17:43934116	T	G	-0.0834	0.0152	3.907e-08	ARL17A	T	G	0.309	0.047	2.556e-10	Tubule_NatGen2021
rs113093579	17:43934116	T	G	-0.0834	0.0152	3.907e-08	PLEKHM1	T	G	0.147	0.024	1.888e-09	Tubule_NatGen2021
rs113093579	17:43934116	T	G	-0.0834	0.0152	3.907e-08	KANSL1	T	G	0.099	0.02	7.931e-07	Tubule_NatGen2021
rs113093579	17:43934116	T	G	-0.0834	0.0152	3.907e-08	WNT3	T	G	0.317	0.065	1.787e-06	Tubule_NatGen2021
rs113093579	17:43934116	T	G	-0.0834	0.0152	3.907e-08	MAPT	T	G	-0.166	0.035	2.537e-06	Tubule_NatGen2021
rs113093579	17:43934116	T	G	-0.0834	0.0152	3.907e-08	PLEKHM1	T	G	-1.108	0.121	2.691e-15	Tubule_NatMed2018
rs113093579	17:43934116	T	G	-0.0834	0.0152	3.907e-08	MAPT	T	G	-1.348	0.099	1.041e-25	Tubule_NatMed2018
rs113093579	17:43934116	T	G	-0.0834	0.0152	3.907e-08	KANSL1	T	G	-1.418	0.093	2.737e-29	Tubule_NatMed2018
rs113093579	17:43934116	T	G	-0.0834	0.0152	3.907e-08	LRRC37A2	T	G	0.7217	0.043	2.651e-63	KidneyMeta_NatGen2022
rs113093579	17:43934116	T	G	-0.0834	0.0152	3.907e-08	LRRC37A	T	G	0.6953	0.067	3.076e-25	KidneyMeta_NatGen2022
rs113093579	17:43934116	T	G	-0.0834	0.0152	3.907e-08	ARL17A	T	G	0.3403	0.0478	1.045e-12	KidneyMeta_NatGen2022
rs113093579	17:43934116	T	G	-0.0834	0.0152	3.907e-08	PLEKHM1	T	G	0.1471	0.0241	1.112e-09	KidneyMeta_NatGen2022
rs113093579	17:43934116	T	G	-0.0834	0.0152	3.907e-08	WNT3	T	G	0.3223	0.0617	1.726e-07	KidneyMeta_NatGen2022
rs113093579	17:43934116	T	G	-0.0834	0.0152	3.907e-08	CRHR1	T	G	0.4	0.0792	4.342e-07	KidneyMeta_NatGen2022
rs113093579	17:43934116	T	G	-0.0834	0.0152	3.907e-08	DCAKD	T	G	0.1516	0.0378	5.999e-05	KidneyMeta_NatGen2022
rs62054834	17:43934314	T	C	-0.0832	0.0152	4.071e-08	LRRC37A2	T	C	0.884	0.053	1.204e-41	Glomeruli_NatGen2021
rs62054834	17:43934314	T	C	-0.0832	0.0152	4.071e-08	PLEKHM1	T	C	0.371	0.032	4.192e-25	Glomeruli_NatGen2021
rs62054834	17:43934314	T	C	-0.0832	0.0152	4.071e-08	LRRC37A	T	C	0.962	0.086	1.424e-23	Glomeruli_NatGen2021
rs62054834	17:43934314	T	C	-0.0832	0.0152	4.071e-08	MAPT	T	C	-0.583	0.055	1.289e-21	Glomeruli_NatGen2021
rs62054834	17:43934314	T	C	-0.0832	0.0152	4.071e-08	KANSL1	T	C	0.25	0.032	1.422e-13	Glomeruli_NatGen2021
rs62054834	17:43934314	T	C	-0.0832	0.0152	4.071e-08	PLEKHM1	T	C	-0.89	0.126	1.618e-10	Glomeruli_NatMed2018
rs62054834	17:43934314	T	C	-0.0832	0.0152	4.071e-08	MAPT	T	C	-1.298	0.09	4.911e-27	Glomeruli_NatMed2018
rs62054834	17:43934314	T	C	-0.0832	0.0152	4.071e-08	KANSL1	T	C	-1.308	0.087	2.251e-28	Glomeruli_NatMed2018
rs62054834	17:43934314	T	C	-0.0832	0.0152	4.071e-08	ARL17B	T	C	-0.754	0.135	1.74e-07	Glomeruli_NatMed2018
rs62054834	17:43934314	T	C	-0.0832	0.0152	4.071e-08	LRRC37A2	T	C	0.668	0.044	2.692e-38	Tubule_NatGen2021
rs62054834	17:43934314	T	C	-0.0832	0.0152	4.071e-08	LRRC37A	T	C	0.676	0.068	2.271e-20	Tubule_NatGen2021
rs62054834	17:43934314	T	C	-0.0832	0.0152	4.071e-08	ARL17A	T	C	0.309	0.047	2.556e-10	Tubule_NatGen2021
rs62054834	17:43934314	T	C	-0.0832	0.0152	4.071e-08	PLEKHM1	T	C	0.147	0.024	1.888e-09	Tubule_NatGen2021
rs62054834	17:43934314	T	C	-0.0832	0.0152	4.071e-08	KANSL1	T	C	0.099	0.02	7.931e-07	Tubule_NatGen2021
rs62054834	17:43934314	T	C	-0.0832	0.0152	4.071e-08	WNT3	T	C	0.317	0.065	1.787e-06	Tubule_NatGen2021
rs62054834	17:43934314	T	C	-0.0832	0.0152	4.071e-08	MAPT	T	C	-0.166	0.035	2.537e-06	Tubule_NatGen2021
rs62054834	17:43934314	T	C	-0.0832	0.0152	4.071e-08	PLEKHM1	T	C	-1.108	0.121	2.691e-15	Tubule_NatMed2018
rs62054834	17:43934314	T	C	-0.0832	0.0152	4.071e-08	MAPT	T	C	-1.348	0.099	1.041e-25	Tubule_NatMed2018
rs62054834	17:43934314	T	C	-0.0832	0.0152	4.071e-08	KANSL1	T	C	-1.418	0.093	2.737e-29	Tubule_NatMed2018
rs62054834	17:43934314	T	C	-0.0832	0.0152	4.071e-08	LRRC37A2	T	C	0.7217	0.043	2.651e-63	KidneyMeta_NatGen2022
rs62054834	17:43934314	T	C	-0.0832	0.0152	4.071e-08	LRRC37A	T	C	0.6953	0.067	3.076e-25	KidneyMeta_NatGen2022
rs62054834	17:43934314	T	C	-0.0832	0.0152	4.071e-08	ARL17A	T	C	0.3403	0.0478	1.045e-12	KidneyMeta_NatGen2022
rs62054834	17:43934314	T	C	-0.0832	0.0152	4.071e-08	PLEKHM1	T	C	0.1471	0.0241	1.112e-09	KidneyMeta_NatGen2022
rs62054834	17:43934314	T	C	-0.0832	0.0152	4.071e-08	WNT3	T	C	0.3223	0.0617	1.726e-07	KidneyMeta_NatGen2022
rs62054834	17:43934314	T	C	-0.0832	0.0152	4.071e-08	CRHR1	T	C	0.4	0.0792	4.342e-07	KidneyMeta_NatGen2022
rs62054834	17:43934314	T	C	-0.0832	0.0152	4.071e-08	DCAKD	T	C	0.1516	0.0378	5.999e-05	KidneyMeta_NatGen2022
rs62054835	17:43934672	A	C	-0.0833	0.0152	3.947e-08	LRRC37A2	A	C	0.884	0.053	1.204e-41	Glomeruli_NatGen2021
rs62054835	17:43934672	A	C	-0.0833	0.0152	3.947e-08	PLEKHM1	A	C	0.371	0.032	4.192e-25	Glomeruli_NatGen2021
rs62054835	17:43934672	A	C	-0.0833	0.0152	3.947e-08	LRRC37A	A	C	0.962	0.086	1.424e-23	Glomeruli_NatGen2021
rs62054835	17:43934672	A	C	-0.0833	0.0152	3.947e-08	MAPT	A	C	-0.583	0.055	1.289e-21	Glomeruli_NatGen2021
rs62054835	17:43934672	A	C	-0.0833	0.0152	3.947e-08	KANSL1	A	C	0.25	0.032	1.422e-13	Glomeruli_NatGen2021
rs62054835	17:43934672	A	C	-0.0833	0.0152	3.947e-08	PLEKHM1	A	C	-0.89	0.126	1.618e-10	Glomeruli_NatMed2018
rs62054835	17:43934672	A	C	-0.0833	0.0152	3.947e-08	MAPT	A	C	-1.298	0.09	4.911e-27	Glomeruli_NatMed2018
rs62054835	17:43934672	A	C	-0.0833	0.0152	3.947e-08	KANSL1	A	C	-1.308	0.087	2.251e-28	Glomeruli_NatMed2018
rs62054835	17:43934672	A	C	-0.0833	0.0152	3.947e-08	ARL17B	A	C	-0.754	0.135	1.74e-07	Glomeruli_NatMed2018
rs62054835	17:43934672	A	C	-0.0833	0.0152	3.947e-08	LRRC37A2	A	C	0.668	0.044	2.692e-38	Tubule_NatGen2021
rs62054835	17:43934672	A	C	-0.0833	0.0152	3.947e-08	LRRC37A	A	C	0.676	0.068	2.271e-20	Tubule_NatGen2021
rs62054835	17:43934672	A	C	-0.0833	0.0152	3.947e-08	ARL17A	A	C	0.309	0.047	2.556e-10	Tubule_NatGen2021
rs62054835	17:43934672	A	C	-0.0833	0.0152	3.947e-08	PLEKHM1	A	C	0.147	0.024	1.888e-09	Tubule_NatGen2021
rs62054835	17:43934672	A	C	-0.0833	0.0152	3.947e-08	KANSL1	A	C	0.099	0.02	7.931e-07	Tubule_NatGen2021
rs62054835	17:43934672	A	C	-0.0833	0.0152	3.947e-08	WNT3	A	C	0.317	0.065	1.787e-06	Tubule_NatGen2021
rs62054835	17:43934672	A	C	-0.0833	0.0152	3.947e-08	MAPT	A	C	-0.166	0.035	2.537e-06	Tubule_NatGen2021
rs62054835	17:43934672	A	C	-0.0833	0.0152	3.947e-08	PLEKHM1	A	C	-1.108	0.121	2.691e-15	Tubule_NatMed2018
rs62054835	17:43934672	A	C	-0.0833	0.0152	3.947e-08	MAPT	A	C	-1.348	0.099	1.041e-25	Tubule_NatMed2018
rs62054835	17:43934672	A	C	-0.0833	0.0152	3.947e-08	KANSL1	A	C	-1.418	0.093	2.737e-29	Tubule_NatMed2018
rs62054835	17:43934672	A	C	-0.0833	0.0152	3.947e-08	LRRC37A2	A	C	0.7217	0.043	2.651e-63	KidneyMeta_NatGen2022
rs62054835	17:43934672	A	C	-0.0833	0.0152	3.947e-08	LRRC37A	A	C	0.6953	0.067	3.076e-25	KidneyMeta_NatGen2022
rs62054835	17:43934672	A	C	-0.0833	0.0152	3.947e-08	ARL17A	A	C	0.3403	0.0478	1.045e-12	KidneyMeta_NatGen2022
rs62054835	17:43934672	A	C	-0.0833	0.0152	3.947e-08	PLEKHM1	A	C	0.1471	0.0241	1.112e-09	KidneyMeta_NatGen2022
rs62054835	17:43934672	A	C	-0.0833	0.0152	3.947e-08	WNT3	A	C	0.3223	0.0617	1.726e-07	KidneyMeta_NatGen2022
rs62054835	17:43934672	A	C	-0.0833	0.0152	3.947e-08	CRHR1	A	C	0.4	0.0792	4.342e-07	KidneyMeta_NatGen2022
rs62054835	17:43934672	A	C	-0.0833	0.0152	3.947e-08	DCAKD	A	C	0.1516	0.0378	5.999e-05	KidneyMeta_NatGen2022
rs10445369	17:43934776	A	G	-0.0833	0.0152	3.909e-08	LRRC37A2	A	G	0.884	0.053	1.204e-41	Glomeruli_NatGen2021
rs10445369	17:43934776	A	G	-0.0833	0.0152	3.909e-08	PLEKHM1	A	G	0.371	0.032	4.192e-25	Glomeruli_NatGen2021
rs10445369	17:43934776	A	G	-0.0833	0.0152	3.909e-08	LRRC37A	A	G	0.962	0.086	1.424e-23	Glomeruli_NatGen2021
rs10445369	17:43934776	A	G	-0.0833	0.0152	3.909e-08	MAPT	A	G	-0.583	0.055	1.289e-21	Glomeruli_NatGen2021
rs10445369	17:43934776	A	G	-0.0833	0.0152	3.909e-08	KANSL1	A	G	0.25	0.032	1.422e-13	Glomeruli_NatGen2021
rs10445369	17:43934776	A	G	-0.0833	0.0152	3.909e-08	PLEKHM1	A	G	-0.89	0.126	1.618e-10	Glomeruli_NatMed2018
rs10445369	17:43934776	A	G	-0.0833	0.0152	3.909e-08	MAPT	A	G	-1.298	0.09	4.911e-27	Glomeruli_NatMed2018
rs10445369	17:43934776	A	G	-0.0833	0.0152	3.909e-08	KANSL1	A	G	-1.308	0.087	2.251e-28	Glomeruli_NatMed2018
rs10445369	17:43934776	A	G	-0.0833	0.0152	3.909e-08	ARL17B	A	G	-0.754	0.135	1.74e-07	Glomeruli_NatMed2018
rs10445369	17:43934776	A	G	-0.0833	0.0152	3.909e-08	LRRC37A2	A	G	0.668	0.044	2.692e-38	Tubule_NatGen2021
rs10445369	17:43934776	A	G	-0.0833	0.0152	3.909e-08	LRRC37A	A	G	0.676	0.068	2.271e-20	Tubule_NatGen2021
rs10445369	17:43934776	A	G	-0.0833	0.0152	3.909e-08	ARL17A	A	G	0.309	0.047	2.556e-10	Tubule_NatGen2021
rs10445369	17:43934776	A	G	-0.0833	0.0152	3.909e-08	PLEKHM1	A	G	0.147	0.024	1.888e-09	Tubule_NatGen2021
rs10445369	17:43934776	A	G	-0.0833	0.0152	3.909e-08	KANSL1	A	G	0.099	0.02	7.931e-07	Tubule_NatGen2021
rs10445369	17:43934776	A	G	-0.0833	0.0152	3.909e-08	WNT3	A	G	0.317	0.065	1.787e-06	Tubule_NatGen2021
rs10445369	17:43934776	A	G	-0.0833	0.0152	3.909e-08	MAPT	A	G	-0.166	0.035	2.537e-06	Tubule_NatGen2021
rs10445369	17:43934776	A	G	-0.0833	0.0152	3.909e-08	PLEKHM1	A	G	-1.108	0.121	2.691e-15	Tubule_NatMed2018
rs10445369	17:43934776	A	G	-0.0833	0.0152	3.909e-08	MAPT	A	G	-1.348	0.099	1.041e-25	Tubule_NatMed2018
rs10445369	17:43934776	A	G	-0.0833	0.0152	3.909e-08	KANSL1	A	G	-1.418	0.093	2.737e-29	Tubule_NatMed2018
rs10445369	17:43934776	A	G	-0.0833	0.0152	3.909e-08	LRRC37A2	A	G	0.7217	0.043	2.651e-63	KidneyMeta_NatGen2022
rs10445369	17:43934776	A	G	-0.0833	0.0152	3.909e-08	LRRC37A	A	G	0.6953	0.067	3.076e-25	KidneyMeta_NatGen2022
rs10445369	17:43934776	A	G	-0.0833	0.0152	3.909e-08	ARL17A	A	G	0.3403	0.0478	1.045e-12	KidneyMeta_NatGen2022
rs10445369	17:43934776	A	G	-0.0833	0.0152	3.909e-08	PLEKHM1	A	G	0.1471	0.0241	1.112e-09	KidneyMeta_NatGen2022
rs10445369	17:43934776	A	G	-0.0833	0.0152	3.909e-08	WNT3	A	G	0.3223	0.0617	1.726e-07	KidneyMeta_NatGen2022
rs10445369	17:43934776	A	G	-0.0833	0.0152	3.909e-08	CRHR1	A	G	0.4	0.0792	4.342e-07	KidneyMeta_NatGen2022
rs10445369	17:43934776	A	G	-0.0833	0.0152	3.909e-08	DCAKD	A	G	0.1516	0.0378	5.999e-05	KidneyMeta_NatGen2022
rs10445334	17:43934826	T	G	-0.0832	0.0152	4.072e-08	LRRC37A2	T	G	0.884	0.053	1.204e-41	Glomeruli_NatGen2021
rs10445334	17:43934826	T	G	-0.0832	0.0152	4.072e-08	PLEKHM1	T	G	0.371	0.032	4.192e-25	Glomeruli_NatGen2021
rs10445334	17:43934826	T	G	-0.0832	0.0152	4.072e-08	LRRC37A	T	G	0.962	0.086	1.424e-23	Glomeruli_NatGen2021
rs10445334	17:43934826	T	G	-0.0832	0.0152	4.072e-08	MAPT	T	G	-0.583	0.055	1.289e-21	Glomeruli_NatGen2021
rs10445334	17:43934826	T	G	-0.0832	0.0152	4.072e-08	KANSL1	T	G	0.25	0.032	1.422e-13	Glomeruli_NatGen2021
rs10445334	17:43934826	T	G	-0.0832	0.0152	4.072e-08	PLEKHM1	T	G	-0.89	0.126	1.618e-10	Glomeruli_NatMed2018
rs10445334	17:43934826	T	G	-0.0832	0.0152	4.072e-08	MAPT	T	G	-1.298	0.09	4.911e-27	Glomeruli_NatMed2018
rs10445334	17:43934826	T	G	-0.0832	0.0152	4.072e-08	KANSL1	T	G	-1.308	0.087	2.251e-28	Glomeruli_NatMed2018
rs10445334	17:43934826	T	G	-0.0832	0.0152	4.072e-08	ARL17B	T	G	-0.754	0.135	1.74e-07	Glomeruli_NatMed2018
rs10445334	17:43934826	T	G	-0.0832	0.0152	4.072e-08	LRRC37A2	T	G	0.668	0.044	2.692e-38	Tubule_NatGen2021
rs10445334	17:43934826	T	G	-0.0832	0.0152	4.072e-08	LRRC37A	T	G	0.676	0.068	2.271e-20	Tubule_NatGen2021
rs10445334	17:43934826	T	G	-0.0832	0.0152	4.072e-08	ARL17A	T	G	0.309	0.047	2.556e-10	Tubule_NatGen2021
rs10445334	17:43934826	T	G	-0.0832	0.0152	4.072e-08	PLEKHM1	T	G	0.147	0.024	1.888e-09	Tubule_NatGen2021
rs10445334	17:43934826	T	G	-0.0832	0.0152	4.072e-08	KANSL1	T	G	0.099	0.02	7.931e-07	Tubule_NatGen2021
rs10445334	17:43934826	T	G	-0.0832	0.0152	4.072e-08	WNT3	T	G	0.317	0.065	1.787e-06	Tubule_NatGen2021
rs10445334	17:43934826	T	G	-0.0832	0.0152	4.072e-08	MAPT	T	G	-0.166	0.035	2.537e-06	Tubule_NatGen2021
rs10445334	17:43934826	T	G	-0.0832	0.0152	4.072e-08	PLEKHM1	T	G	-1.108	0.121	2.691e-15	Tubule_NatMed2018
rs10445334	17:43934826	T	G	-0.0832	0.0152	4.072e-08	MAPT	T	G	-1.348	0.099	1.041e-25	Tubule_NatMed2018
rs10445334	17:43934826	T	G	-0.0832	0.0152	4.072e-08	KANSL1	T	G	-1.418	0.093	2.737e-29	Tubule_NatMed2018
rs10445334	17:43934826	T	G	-0.0832	0.0152	4.072e-08	LRRC37A2	T	G	0.7217	0.043	2.651e-63	KidneyMeta_NatGen2022
rs10445334	17:43934826	T	G	-0.0832	0.0152	4.072e-08	LRRC37A	T	G	0.6953	0.067	3.076e-25	KidneyMeta_NatGen2022
rs10445334	17:43934826	T	G	-0.0832	0.0152	4.072e-08	ARL17A	T	G	0.3403	0.0478	1.045e-12	KidneyMeta_NatGen2022
rs10445334	17:43934826	T	G	-0.0832	0.0152	4.072e-08	PLEKHM1	T	G	0.1471	0.0241	1.112e-09	KidneyMeta_NatGen2022
rs10445334	17:43934826	T	G	-0.0832	0.0152	4.072e-08	WNT3	T	G	0.3223	0.0617	1.726e-07	KidneyMeta_NatGen2022
rs10445334	17:43934826	T	G	-0.0832	0.0152	4.072e-08	CRHR1	T	G	0.4	0.0792	4.342e-07	KidneyMeta_NatGen2022
rs10445334	17:43934826	T	G	-0.0832	0.0152	4.072e-08	DCAKD	T	G	0.1516	0.0378	5.999e-05	KidneyMeta_NatGen2022
rs10445336	17:43934948	A	G	-0.0832	0.0152	4.007e-08	LRRC37A2	A	G	0.884	0.053	1.204e-41	Glomeruli_NatGen2021
rs10445336	17:43934948	A	G	-0.0832	0.0152	4.007e-08	PLEKHM1	A	G	0.371	0.032	4.192e-25	Glomeruli_NatGen2021
rs10445336	17:43934948	A	G	-0.0832	0.0152	4.007e-08	LRRC37A	A	G	0.962	0.086	1.424e-23	Glomeruli_NatGen2021
rs10445336	17:43934948	A	G	-0.0832	0.0152	4.007e-08	MAPT	A	G	-0.583	0.055	1.289e-21	Glomeruli_NatGen2021
rs10445336	17:43934948	A	G	-0.0832	0.0152	4.007e-08	KANSL1	A	G	0.25	0.032	1.422e-13	Glomeruli_NatGen2021
rs10445336	17:43934948	A	G	-0.0832	0.0152	4.007e-08	PLEKHM1	A	G	-0.89	0.126	1.618e-10	Glomeruli_NatMed2018
rs10445336	17:43934948	A	G	-0.0832	0.0152	4.007e-08	MAPT	A	G	-1.298	0.09	4.911e-27	Glomeruli_NatMed2018
rs10445336	17:43934948	A	G	-0.0832	0.0152	4.007e-08	KANSL1	A	G	-1.308	0.087	2.251e-28	Glomeruli_NatMed2018
rs10445336	17:43934948	A	G	-0.0832	0.0152	4.007e-08	ARL17B	A	G	-0.754	0.135	1.74e-07	Glomeruli_NatMed2018
rs10445336	17:43934948	A	G	-0.0832	0.0152	4.007e-08	LRRC37A2	A	G	0.668	0.044	2.692e-38	Tubule_NatGen2021
rs10445336	17:43934948	A	G	-0.0832	0.0152	4.007e-08	LRRC37A	A	G	0.676	0.068	2.271e-20	Tubule_NatGen2021
rs10445336	17:43934948	A	G	-0.0832	0.0152	4.007e-08	ARL17A	A	G	0.309	0.047	2.556e-10	Tubule_NatGen2021
rs10445336	17:43934948	A	G	-0.0832	0.0152	4.007e-08	PLEKHM1	A	G	0.147	0.024	1.888e-09	Tubule_NatGen2021
rs10445336	17:43934948	A	G	-0.0832	0.0152	4.007e-08	KANSL1	A	G	0.099	0.02	7.931e-07	Tubule_NatGen2021
rs10445336	17:43934948	A	G	-0.0832	0.0152	4.007e-08	WNT3	A	G	0.317	0.065	1.787e-06	Tubule_NatGen2021
rs10445336	17:43934948	A	G	-0.0832	0.0152	4.007e-08	MAPT	A	G	-0.166	0.035	2.537e-06	Tubule_NatGen2021
rs10445336	17:43934948	A	G	-0.0832	0.0152	4.007e-08	PLEKHM1	A	G	-1.108	0.121	2.691e-15	Tubule_NatMed2018
rs10445336	17:43934948	A	G	-0.0832	0.0152	4.007e-08	MAPT	A	G	-1.348	0.099	1.041e-25	Tubule_NatMed2018
rs10445336	17:43934948	A	G	-0.0832	0.0152	4.007e-08	KANSL1	A	G	-1.418	0.093	2.737e-29	Tubule_NatMed2018
rs10445336	17:43934948	A	G	-0.0832	0.0152	4.007e-08	LRRC37A2	A	G	0.7217	0.043	2.651e-63	KidneyMeta_NatGen2022
rs10445336	17:43934948	A	G	-0.0832	0.0152	4.007e-08	LRRC37A	A	G	0.6953	0.067	3.076e-25	KidneyMeta_NatGen2022
rs10445336	17:43934948	A	G	-0.0832	0.0152	4.007e-08	ARL17A	A	G	0.3403	0.0478	1.045e-12	KidneyMeta_NatGen2022
rs10445336	17:43934948	A	G	-0.0832	0.0152	4.007e-08	PLEKHM1	A	G	0.1479	0.0241	8.848e-10	KidneyMeta_NatGen2022
rs10445336	17:43934948	A	G	-0.0832	0.0152	4.007e-08	WNT3	A	G	0.3223	0.0617	1.726e-07	KidneyMeta_NatGen2022
rs10445336	17:43934948	A	G	-0.0832	0.0152	4.007e-08	CRHR1	A	G	0.4049	0.079	2.956e-07	KidneyMeta_NatGen2022
rs10445336	17:43934948	A	G	-0.0832	0.0152	4.007e-08	DCAKD	A	G	0.1516	0.0378	5.999e-05	KidneyMeta_NatGen2022
rs10445370	17:43935118	A	G	0.0833	0.0152	3.987e-08	LRRC37A2	G	A	0.884	0.053	1.204e-41	Glomeruli_NatGen2021
rs10445370	17:43935118	A	G	0.0833	0.0152	3.987e-08	PLEKHM1	G	A	0.371	0.032	4.192e-25	Glomeruli_NatGen2021
rs10445370	17:43935118	A	G	0.0833	0.0152	3.987e-08	LRRC37A	G	A	0.962	0.086	1.424e-23	Glomeruli_NatGen2021
rs10445370	17:43935118	A	G	0.0833	0.0152	3.987e-08	MAPT	G	A	-0.583	0.055	1.289e-21	Glomeruli_NatGen2021
rs10445370	17:43935118	A	G	0.0833	0.0152	3.987e-08	KANSL1	G	A	0.25	0.032	1.422e-13	Glomeruli_NatGen2021
rs10445370	17:43935118	A	G	0.0833	0.0152	3.987e-08	PLEKHM1	G	A	-0.89	0.126	1.618e-10	Glomeruli_NatMed2018
rs10445370	17:43935118	A	G	0.0833	0.0152	3.987e-08	MAPT	G	A	-1.298	0.09	4.911e-27	Glomeruli_NatMed2018
rs10445370	17:43935118	A	G	0.0833	0.0152	3.987e-08	KANSL1	G	A	-1.308	0.087	2.251e-28	Glomeruli_NatMed2018
rs10445370	17:43935118	A	G	0.0833	0.0152	3.987e-08	ARL17B	G	A	-0.754	0.135	1.74e-07	Glomeruli_NatMed2018
rs10445370	17:43935118	A	G	0.0833	0.0152	3.987e-08	LRRC37A2	G	A	0.668	0.044	2.692e-38	Tubule_NatGen2021
rs10445370	17:43935118	A	G	0.0833	0.0152	3.987e-08	LRRC37A	G	A	0.676	0.068	2.271e-20	Tubule_NatGen2021
rs10445370	17:43935118	A	G	0.0833	0.0152	3.987e-08	ARL17A	G	A	0.309	0.047	2.556e-10	Tubule_NatGen2021
rs10445370	17:43935118	A	G	0.0833	0.0152	3.987e-08	PLEKHM1	G	A	0.147	0.024	1.888e-09	Tubule_NatGen2021
rs10445370	17:43935118	A	G	0.0833	0.0152	3.987e-08	KANSL1	G	A	0.099	0.02	7.931e-07	Tubule_NatGen2021
rs10445370	17:43935118	A	G	0.0833	0.0152	3.987e-08	WNT3	G	A	0.317	0.065	1.787e-06	Tubule_NatGen2021
rs10445370	17:43935118	A	G	0.0833	0.0152	3.987e-08	MAPT	G	A	-0.166	0.035	2.537e-06	Tubule_NatGen2021
rs10445370	17:43935118	A	G	0.0833	0.0152	3.987e-08	PLEKHM1	G	A	-1.108	0.121	2.691e-15	Tubule_NatMed2018
rs10445370	17:43935118	A	G	0.0833	0.0152	3.987e-08	MAPT	G	A	-1.348	0.099	1.041e-25	Tubule_NatMed2018
rs10445370	17:43935118	A	G	0.0833	0.0152	3.987e-08	KANSL1	G	A	-1.418	0.093	2.737e-29	Tubule_NatMed2018
rs10445370	17:43935118	A	G	0.0833	0.0152	3.987e-08	LRRC37A2	G	A	0.7217	0.043	2.651e-63	KidneyMeta_NatGen2022
rs10445370	17:43935118	A	G	0.0833	0.0152	3.987e-08	LRRC37A	G	A	0.6953	0.067	3.076e-25	KidneyMeta_NatGen2022
rs10445370	17:43935118	A	G	0.0833	0.0152	3.987e-08	ARL17A	G	A	0.3403	0.0478	1.045e-12	KidneyMeta_NatGen2022
rs10445370	17:43935118	A	G	0.0833	0.0152	3.987e-08	PLEKHM1	G	A	0.1471	0.0241	1.112e-09	KidneyMeta_NatGen2022
rs10445370	17:43935118	A	G	0.0833	0.0152	3.987e-08	WNT3	G	A	0.3223	0.0617	1.726e-07	KidneyMeta_NatGen2022
rs10445370	17:43935118	A	G	0.0833	0.0152	3.987e-08	CRHR1	G	A	0.4	0.0792	4.342e-07	KidneyMeta_NatGen2022
rs10445370	17:43935118	A	G	0.0833	0.0152	3.987e-08	DCAKD	G	A	0.1516	0.0378	5.999e-05	KidneyMeta_NatGen2022
rs55996632	17:43935888	T	C	0.0831	0.0152	4.281e-08	LRRC37A2	C	T	0.7217	0.043	2.651e-63	KidneyMeta_NatGen2022
rs55996632	17:43935888	T	C	0.0831	0.0152	4.281e-08	LRRC37A	C	T	0.6953	0.067	3.076e-25	KidneyMeta_NatGen2022
rs55996632	17:43935888	T	C	0.0831	0.0152	4.281e-08	WNT3	C	T	0.3223	0.0617	1.726e-07	KidneyMeta_NatGen2022
rs55996632	17:43935888	T	C	0.0831	0.0152	4.281e-08	CRHR1	C	T	0.3989	0.0787	3.937e-07	KidneyMeta_NatGen2022
rs55996632	17:43935888	T	C	0.0831	0.0152	4.281e-08	DCAKD	C	T	0.1516	0.0378	5.999e-05	KidneyMeta_NatGen2022
rs55886302	17:43936011	A	G	-0.0832	0.0152	4.042e-08	LRRC37A2	A	G	0.884	0.053	1.204e-41	Glomeruli_NatGen2021
rs55886302	17:43936011	A	G	-0.0832	0.0152	4.042e-08	PLEKHM1	A	G	0.371	0.032	4.192e-25	Glomeruli_NatGen2021
rs55886302	17:43936011	A	G	-0.0832	0.0152	4.042e-08	LRRC37A	A	G	0.962	0.086	1.424e-23	Glomeruli_NatGen2021
rs55886302	17:43936011	A	G	-0.0832	0.0152	4.042e-08	MAPT	A	G	-0.583	0.055	1.289e-21	Glomeruli_NatGen2021
rs55886302	17:43936011	A	G	-0.0832	0.0152	4.042e-08	KANSL1	A	G	0.25	0.032	1.422e-13	Glomeruli_NatGen2021
rs55886302	17:43936011	A	G	-0.0832	0.0152	4.042e-08	PLEKHM1	A	G	-0.89	0.126	1.618e-10	Glomeruli_NatMed2018
rs55886302	17:43936011	A	G	-0.0832	0.0152	4.042e-08	MAPT	A	G	-1.298	0.09	4.911e-27	Glomeruli_NatMed2018
rs55886302	17:43936011	A	G	-0.0832	0.0152	4.042e-08	KANSL1	A	G	-1.308	0.087	2.251e-28	Glomeruli_NatMed2018
rs55886302	17:43936011	A	G	-0.0832	0.0152	4.042e-08	ARL17B	A	G	-0.754	0.135	1.74e-07	Glomeruli_NatMed2018
rs55886302	17:43936011	A	G	-0.0832	0.0152	4.042e-08	LRRC37A2	A	G	0.668	0.044	2.692e-38	Tubule_NatGen2021
rs55886302	17:43936011	A	G	-0.0832	0.0152	4.042e-08	LRRC37A	A	G	0.676	0.068	2.271e-20	Tubule_NatGen2021
rs55886302	17:43936011	A	G	-0.0832	0.0152	4.042e-08	ARL17A	A	G	0.309	0.047	2.556e-10	Tubule_NatGen2021
rs55886302	17:43936011	A	G	-0.0832	0.0152	4.042e-08	PLEKHM1	A	G	0.147	0.024	1.888e-09	Tubule_NatGen2021
rs55886302	17:43936011	A	G	-0.0832	0.0152	4.042e-08	KANSL1	A	G	0.099	0.02	7.931e-07	Tubule_NatGen2021
rs55886302	17:43936011	A	G	-0.0832	0.0152	4.042e-08	WNT3	A	G	0.317	0.065	1.787e-06	Tubule_NatGen2021
rs55886302	17:43936011	A	G	-0.0832	0.0152	4.042e-08	MAPT	A	G	-0.166	0.035	2.537e-06	Tubule_NatGen2021
rs55886302	17:43936011	A	G	-0.0832	0.0152	4.042e-08	PLEKHM1	A	G	-1.108	0.121	2.691e-15	Tubule_NatMed2018
rs55886302	17:43936011	A	G	-0.0832	0.0152	4.042e-08	MAPT	A	G	-1.348	0.099	1.041e-25	Tubule_NatMed2018
rs55886302	17:43936011	A	G	-0.0832	0.0152	4.042e-08	KANSL1	A	G	-1.418	0.093	2.737e-29	Tubule_NatMed2018
rs55886302	17:43936011	A	G	-0.0832	0.0152	4.042e-08	LRRC37A2	A	G	0.7217	0.043	2.651e-63	KidneyMeta_NatGen2022
rs55886302	17:43936011	A	G	-0.0832	0.0152	4.042e-08	LRRC37A	A	G	0.6953	0.067	3.076e-25	KidneyMeta_NatGen2022
rs55886302	17:43936011	A	G	-0.0832	0.0152	4.042e-08	ARL17A	A	G	0.3403	0.0478	1.045e-12	KidneyMeta_NatGen2022
rs55886302	17:43936011	A	G	-0.0832	0.0152	4.042e-08	PLEKHM1	A	G	0.1474	0.0241	1.017e-09	KidneyMeta_NatGen2022
rs55886302	17:43936011	A	G	-0.0832	0.0152	4.042e-08	WNT3	A	G	0.3223	0.0617	1.726e-07	KidneyMeta_NatGen2022
rs55886302	17:43936011	A	G	-0.0832	0.0152	4.042e-08	CRHR1	A	G	0.4063	0.0791	2.76e-07	KidneyMeta_NatGen2022
rs55886302	17:43936011	A	G	-0.0832	0.0152	4.042e-08	DCAKD	A	G	0.1516	0.0378	5.999e-05	KidneyMeta_NatGen2022
rs56136075	17:43936298	A	C	0.0832	0.0152	4.036e-08	LRRC37A2	C	A	0.884	0.053	1.204e-41	Glomeruli_NatGen2021
rs56136075	17:43936298	A	C	0.0832	0.0152	4.036e-08	PLEKHM1	C	A	0.371	0.032	4.192e-25	Glomeruli_NatGen2021
rs56136075	17:43936298	A	C	0.0832	0.0152	4.036e-08	LRRC37A	C	A	0.962	0.086	1.424e-23	Glomeruli_NatGen2021
rs56136075	17:43936298	A	C	0.0832	0.0152	4.036e-08	MAPT	C	A	-0.583	0.055	1.289e-21	Glomeruli_NatGen2021
rs56136075	17:43936298	A	C	0.0832	0.0152	4.036e-08	KANSL1	C	A	0.25	0.032	1.422e-13	Glomeruli_NatGen2021
rs56136075	17:43936298	A	C	0.0832	0.0152	4.036e-08	PLEKHM1	C	A	-0.89	0.126	1.618e-10	Glomeruli_NatMed2018
rs56136075	17:43936298	A	C	0.0832	0.0152	4.036e-08	MAPT	C	A	-1.298	0.09	4.911e-27	Glomeruli_NatMed2018
rs56136075	17:43936298	A	C	0.0832	0.0152	4.036e-08	KANSL1	C	A	-1.308	0.087	2.251e-28	Glomeruli_NatMed2018
rs56136075	17:43936298	A	C	0.0832	0.0152	4.036e-08	ARL17B	C	A	-0.754	0.135	1.74e-07	Glomeruli_NatMed2018
rs56136075	17:43936298	A	C	0.0832	0.0152	4.036e-08	LRRC37A2	C	A	0.668	0.044	2.692e-38	Tubule_NatGen2021
rs56136075	17:43936298	A	C	0.0832	0.0152	4.036e-08	LRRC37A	C	A	0.676	0.068	2.271e-20	Tubule_NatGen2021
rs56136075	17:43936298	A	C	0.0832	0.0152	4.036e-08	ARL17A	C	A	0.309	0.047	2.556e-10	Tubule_NatGen2021
rs56136075	17:43936298	A	C	0.0832	0.0152	4.036e-08	PLEKHM1	C	A	0.147	0.024	1.888e-09	Tubule_NatGen2021
rs56136075	17:43936298	A	C	0.0832	0.0152	4.036e-08	KANSL1	C	A	0.099	0.02	7.931e-07	Tubule_NatGen2021
rs56136075	17:43936298	A	C	0.0832	0.0152	4.036e-08	WNT3	C	A	0.317	0.065	1.787e-06	Tubule_NatGen2021
rs56136075	17:43936298	A	C	0.0832	0.0152	4.036e-08	MAPT	C	A	-0.166	0.035	2.537e-06	Tubule_NatGen2021
rs56136075	17:43936298	A	C	0.0832	0.0152	4.036e-08	PLEKHM1	C	A	-1.108	0.121	2.691e-15	Tubule_NatMed2018
rs56136075	17:43936298	A	C	0.0832	0.0152	4.036e-08	MAPT	C	A	-1.348	0.099	1.041e-25	Tubule_NatMed2018
rs56136075	17:43936298	A	C	0.0832	0.0152	4.036e-08	KANSL1	C	A	-1.418	0.093	2.737e-29	Tubule_NatMed2018
rs56136075	17:43936298	A	C	0.0832	0.0152	4.036e-08	LRRC37A2	C	A	0.7217	0.043	2.651e-63	KidneyMeta_NatGen2022
rs56136075	17:43936298	A	C	0.0832	0.0152	4.036e-08	LRRC37A	C	A	0.6953	0.067	3.076e-25	KidneyMeta_NatGen2022
rs56136075	17:43936298	A	C	0.0832	0.0152	4.036e-08	ARL17A	C	A	0.3403	0.0478	1.045e-12	KidneyMeta_NatGen2022
rs56136075	17:43936298	A	C	0.0832	0.0152	4.036e-08	PLEKHM1	C	A	0.1471	0.0241	1.112e-09	KidneyMeta_NatGen2022
rs56136075	17:43936298	A	C	0.0832	0.0152	4.036e-08	WNT3	C	A	0.3223	0.0617	1.726e-07	KidneyMeta_NatGen2022
rs56136075	17:43936298	A	C	0.0832	0.0152	4.036e-08	CRHR1	C	A	0.4	0.0792	4.342e-07	KidneyMeta_NatGen2022
rs56136075	17:43936298	A	C	0.0832	0.0152	4.036e-08	DCAKD	C	A	0.1516	0.0378	5.999e-05	KidneyMeta_NatGen2022
rs62054840	17:43936812	A	G	0.0833	0.0152	4.145e-08	LRRC37A2	G	A	0.884	0.053	1.204e-41	Glomeruli_NatGen2021
rs62054840	17:43936812	A	G	0.0833	0.0152	4.145e-08	PLEKHM1	G	A	0.371	0.032	4.192e-25	Glomeruli_NatGen2021
rs62054840	17:43936812	A	G	0.0833	0.0152	4.145e-08	LRRC37A	G	A	0.962	0.086	1.424e-23	Glomeruli_NatGen2021
rs62054840	17:43936812	A	G	0.0833	0.0152	4.145e-08	MAPT	G	A	-0.583	0.055	1.289e-21	Glomeruli_NatGen2021
rs62054840	17:43936812	A	G	0.0833	0.0152	4.145e-08	KANSL1	G	A	0.25	0.032	1.422e-13	Glomeruli_NatGen2021
rs62054840	17:43936812	A	G	0.0833	0.0152	4.145e-08	PLEKHM1	G	A	-0.89	0.126	1.618e-10	Glomeruli_NatMed2018
rs62054840	17:43936812	A	G	0.0833	0.0152	4.145e-08	MAPT	G	A	-1.298	0.09	4.911e-27	Glomeruli_NatMed2018
rs62054840	17:43936812	A	G	0.0833	0.0152	4.145e-08	KANSL1	G	A	-1.308	0.087	2.251e-28	Glomeruli_NatMed2018
rs62054840	17:43936812	A	G	0.0833	0.0152	4.145e-08	ARL17B	G	A	-0.754	0.135	1.74e-07	Glomeruli_NatMed2018
rs62054840	17:43936812	A	G	0.0833	0.0152	4.145e-08	LRRC37A2	G	A	0.668	0.044	2.692e-38	Tubule_NatGen2021
rs62054840	17:43936812	A	G	0.0833	0.0152	4.145e-08	LRRC37A	G	A	0.676	0.068	2.271e-20	Tubule_NatGen2021
rs62054840	17:43936812	A	G	0.0833	0.0152	4.145e-08	ARL17A	G	A	0.309	0.047	2.556e-10	Tubule_NatGen2021
rs62054840	17:43936812	A	G	0.0833	0.0152	4.145e-08	PLEKHM1	G	A	0.147	0.024	1.888e-09	Tubule_NatGen2021
rs62054840	17:43936812	A	G	0.0833	0.0152	4.145e-08	KANSL1	G	A	0.099	0.02	7.931e-07	Tubule_NatGen2021
rs62054840	17:43936812	A	G	0.0833	0.0152	4.145e-08	WNT3	G	A	0.317	0.065	1.787e-06	Tubule_NatGen2021
rs62054840	17:43936812	A	G	0.0833	0.0152	4.145e-08	MAPT	G	A	-0.166	0.035	2.537e-06	Tubule_NatGen2021
rs62054840	17:43936812	A	G	0.0833	0.0152	4.145e-08	PLEKHM1	G	A	-1.108	0.121	2.691e-15	Tubule_NatMed2018
rs62054840	17:43936812	A	G	0.0833	0.0152	4.145e-08	MAPT	G	A	-1.348	0.099	1.041e-25	Tubule_NatMed2018
rs62054840	17:43936812	A	G	0.0833	0.0152	4.145e-08	KANSL1	G	A	-1.418	0.093	2.737e-29	Tubule_NatMed2018
rs62054840	17:43936812	A	G	0.0833	0.0152	4.145e-08	LRRC37A2	G	A	0.7217	0.043	2.651e-63	KidneyMeta_NatGen2022
rs62054840	17:43936812	A	G	0.0833	0.0152	4.145e-08	LRRC37A	G	A	0.6953	0.067	3.076e-25	KidneyMeta_NatGen2022
rs62054840	17:43936812	A	G	0.0833	0.0152	4.145e-08	ARL17A	G	A	0.3403	0.0478	1.045e-12	KidneyMeta_NatGen2022
rs62054840	17:43936812	A	G	0.0833	0.0152	4.145e-08	PLEKHM1	G	A	0.1478	0.0241	9.213e-10	KidneyMeta_NatGen2022
rs62054840	17:43936812	A	G	0.0833	0.0152	4.145e-08	WNT3	G	A	0.3223	0.0617	1.726e-07	KidneyMeta_NatGen2022
rs62054840	17:43936812	A	G	0.0833	0.0152	4.145e-08	CRHR1	G	A	0.4054	0.0788	2.712e-07	KidneyMeta_NatGen2022
rs62054840	17:43936812	A	G	0.0833	0.0152	4.145e-08	DCAKD	G	A	0.1516	0.0378	5.999e-05	KidneyMeta_NatGen2022
rs62054841	17:43937104	A	G	0.0832	0.0152	4.011e-08	LRRC37A2	G	A	0.884	0.053	1.204e-41	Glomeruli_NatGen2021
rs62054841	17:43937104	A	G	0.0832	0.0152	4.011e-08	PLEKHM1	G	A	0.371	0.032	4.192e-25	Glomeruli_NatGen2021
rs62054841	17:43937104	A	G	0.0832	0.0152	4.011e-08	LRRC37A	G	A	0.962	0.086	1.424e-23	Glomeruli_NatGen2021
rs62054841	17:43937104	A	G	0.0832	0.0152	4.011e-08	MAPT	G	A	-0.583	0.055	1.289e-21	Glomeruli_NatGen2021
rs62054841	17:43937104	A	G	0.0832	0.0152	4.011e-08	KANSL1	G	A	0.25	0.032	1.422e-13	Glomeruli_NatGen2021
rs62054841	17:43937104	A	G	0.0832	0.0152	4.011e-08	PLEKHM1	G	A	-0.89	0.126	1.618e-10	Glomeruli_NatMed2018
rs62054841	17:43937104	A	G	0.0832	0.0152	4.011e-08	MAPT	G	A	-1.298	0.09	4.911e-27	Glomeruli_NatMed2018
rs62054841	17:43937104	A	G	0.0832	0.0152	4.011e-08	KANSL1	G	A	-1.308	0.087	2.251e-28	Glomeruli_NatMed2018
rs62054841	17:43937104	A	G	0.0832	0.0152	4.011e-08	ARL17B	G	A	-0.754	0.135	1.74e-07	Glomeruli_NatMed2018
rs62054841	17:43937104	A	G	0.0832	0.0152	4.011e-08	LRRC37A2	G	A	0.668	0.044	2.692e-38	Tubule_NatGen2021
rs62054841	17:43937104	A	G	0.0832	0.0152	4.011e-08	LRRC37A	G	A	0.676	0.068	2.271e-20	Tubule_NatGen2021
rs62054841	17:43937104	A	G	0.0832	0.0152	4.011e-08	ARL17A	G	A	0.309	0.047	2.556e-10	Tubule_NatGen2021
rs62054841	17:43937104	A	G	0.0832	0.0152	4.011e-08	PLEKHM1	G	A	0.147	0.024	1.888e-09	Tubule_NatGen2021
rs62054841	17:43937104	A	G	0.0832	0.0152	4.011e-08	KANSL1	G	A	0.099	0.02	7.931e-07	Tubule_NatGen2021
rs62054841	17:43937104	A	G	0.0832	0.0152	4.011e-08	WNT3	G	A	0.317	0.065	1.787e-06	Tubule_NatGen2021
rs62054841	17:43937104	A	G	0.0832	0.0152	4.011e-08	MAPT	G	A	-0.166	0.035	2.537e-06	Tubule_NatGen2021
rs62054841	17:43937104	A	G	0.0832	0.0152	4.011e-08	PLEKHM1	G	A	-1.108	0.121	2.691e-15	Tubule_NatMed2018
rs62054841	17:43937104	A	G	0.0832	0.0152	4.011e-08	MAPT	G	A	-1.348	0.099	1.041e-25	Tubule_NatMed2018
rs62054841	17:43937104	A	G	0.0832	0.0152	4.011e-08	KANSL1	G	A	-1.418	0.093	2.737e-29	Tubule_NatMed2018
rs62054841	17:43937104	A	G	0.0832	0.0152	4.011e-08	LRRC37A2	G	A	0.7217	0.043	2.651e-63	KidneyMeta_NatGen2022
rs62054841	17:43937104	A	G	0.0832	0.0152	4.011e-08	LRRC37A	G	A	0.6953	0.067	3.076e-25	KidneyMeta_NatGen2022
rs62054841	17:43937104	A	G	0.0832	0.0152	4.011e-08	ARL17A	G	A	0.3403	0.0478	1.045e-12	KidneyMeta_NatGen2022
rs62054841	17:43937104	A	G	0.0832	0.0152	4.011e-08	PLEKHM1	G	A	0.1471	0.0241	1.112e-09	KidneyMeta_NatGen2022
rs62054841	17:43937104	A	G	0.0832	0.0152	4.011e-08	WNT3	G	A	0.3223	0.0617	1.726e-07	KidneyMeta_NatGen2022
rs62054841	17:43937104	A	G	0.0832	0.0152	4.011e-08	CRHR1	G	A	0.4	0.0792	4.342e-07	KidneyMeta_NatGen2022
rs62054841	17:43937104	A	G	0.0832	0.0152	4.011e-08	DCAKD	G	A	0.1516	0.0378	5.999e-05	KidneyMeta_NatGen2022
rs62054842	17:43937162	T	C	0.0835	0.0152	3.692e-08	LRRC37A2	C	T	0.884	0.053	1.204e-41	Glomeruli_NatGen2021
rs62054842	17:43937162	T	C	0.0835	0.0152	3.692e-08	PLEKHM1	C	T	0.371	0.032	4.192e-25	Glomeruli_NatGen2021
rs62054842	17:43937162	T	C	0.0835	0.0152	3.692e-08	LRRC37A	C	T	0.962	0.086	1.424e-23	Glomeruli_NatGen2021
rs62054842	17:43937162	T	C	0.0835	0.0152	3.692e-08	MAPT	C	T	-0.583	0.055	1.289e-21	Glomeruli_NatGen2021
rs62054842	17:43937162	T	C	0.0835	0.0152	3.692e-08	KANSL1	C	T	0.25	0.032	1.422e-13	Glomeruli_NatGen2021
rs62054842	17:43937162	T	C	0.0835	0.0152	3.692e-08	PLEKHM1	C	T	-0.89	0.126	1.618e-10	Glomeruli_NatMed2018
rs62054842	17:43937162	T	C	0.0835	0.0152	3.692e-08	MAPT	C	T	-1.298	0.09	4.911e-27	Glomeruli_NatMed2018
rs62054842	17:43937162	T	C	0.0835	0.0152	3.692e-08	KANSL1	C	T	-1.308	0.087	2.251e-28	Glomeruli_NatMed2018
rs62054842	17:43937162	T	C	0.0835	0.0152	3.692e-08	ARL17B	C	T	-0.754	0.135	1.74e-07	Glomeruli_NatMed2018
rs62054842	17:43937162	T	C	0.0835	0.0152	3.692e-08	LRRC37A2	C	T	0.668	0.044	2.692e-38	Tubule_NatGen2021
rs62054842	17:43937162	T	C	0.0835	0.0152	3.692e-08	LRRC37A	C	T	0.676	0.068	2.271e-20	Tubule_NatGen2021
rs62054842	17:43937162	T	C	0.0835	0.0152	3.692e-08	ARL17A	C	T	0.309	0.047	2.556e-10	Tubule_NatGen2021
rs62054842	17:43937162	T	C	0.0835	0.0152	3.692e-08	PLEKHM1	C	T	0.147	0.024	1.888e-09	Tubule_NatGen2021
rs62054842	17:43937162	T	C	0.0835	0.0152	3.692e-08	KANSL1	C	T	0.099	0.02	7.931e-07	Tubule_NatGen2021
rs62054842	17:43937162	T	C	0.0835	0.0152	3.692e-08	WNT3	C	T	0.317	0.065	1.787e-06	Tubule_NatGen2021
rs62054842	17:43937162	T	C	0.0835	0.0152	3.692e-08	MAPT	C	T	-0.166	0.035	2.537e-06	Tubule_NatGen2021
rs62054842	17:43937162	T	C	0.0835	0.0152	3.692e-08	PLEKHM1	C	T	-1.108	0.121	2.691e-15	Tubule_NatMed2018
rs62054842	17:43937162	T	C	0.0835	0.0152	3.692e-08	MAPT	C	T	-1.348	0.099	1.041e-25	Tubule_NatMed2018
rs62054842	17:43937162	T	C	0.0835	0.0152	3.692e-08	KANSL1	C	T	-1.418	0.093	2.737e-29	Tubule_NatMed2018
rs62054842	17:43937162	T	C	0.0835	0.0152	3.692e-08	LRRC37A2	C	T	0.7217	0.043	2.651e-63	KidneyMeta_NatGen2022
rs62054842	17:43937162	T	C	0.0835	0.0152	3.692e-08	LRRC37A	C	T	0.6953	0.067	3.076e-25	KidneyMeta_NatGen2022
rs62054842	17:43937162	T	C	0.0835	0.0152	3.692e-08	ARL17A	C	T	0.3403	0.0478	1.045e-12	KidneyMeta_NatGen2022
rs62054842	17:43937162	T	C	0.0835	0.0152	3.692e-08	PLEKHM1	C	T	0.1474	0.0242	1.051e-09	KidneyMeta_NatGen2022
rs62054842	17:43937162	T	C	0.0835	0.0152	3.692e-08	WNT3	C	T	0.3223	0.0617	1.726e-07	KidneyMeta_NatGen2022
rs62054842	17:43937162	T	C	0.0835	0.0152	3.692e-08	CRHR1	C	T	0.4108	0.0796	2.456e-07	KidneyMeta_NatGen2022
rs62054842	17:43937162	T	C	0.0835	0.0152	3.692e-08	DCAKD	C	T	0.1516	0.0378	5.999e-05	KidneyMeta_NatGen2022
rs62054843	17:43937184	T	C	-0.0835	0.0152	3.712e-08	LRRC37A2	T	C	0.884	0.053	1.204e-41	Glomeruli_NatGen2021
rs62054843	17:43937184	T	C	-0.0835	0.0152	3.712e-08	PLEKHM1	T	C	0.371	0.032	4.192e-25	Glomeruli_NatGen2021
rs62054843	17:43937184	T	C	-0.0835	0.0152	3.712e-08	LRRC37A	T	C	0.962	0.086	1.424e-23	Glomeruli_NatGen2021
rs62054843	17:43937184	T	C	-0.0835	0.0152	3.712e-08	MAPT	T	C	-0.583	0.055	1.289e-21	Glomeruli_NatGen2021
rs62054843	17:43937184	T	C	-0.0835	0.0152	3.712e-08	KANSL1	T	C	0.25	0.032	1.422e-13	Glomeruli_NatGen2021
rs62054843	17:43937184	T	C	-0.0835	0.0152	3.712e-08	PLEKHM1	T	C	-0.89	0.126	1.618e-10	Glomeruli_NatMed2018
rs62054843	17:43937184	T	C	-0.0835	0.0152	3.712e-08	MAPT	T	C	-1.298	0.09	4.911e-27	Glomeruli_NatMed2018
rs62054843	17:43937184	T	C	-0.0835	0.0152	3.712e-08	KANSL1	T	C	-1.308	0.087	2.251e-28	Glomeruli_NatMed2018
rs62054843	17:43937184	T	C	-0.0835	0.0152	3.712e-08	ARL17B	T	C	-0.754	0.135	1.74e-07	Glomeruli_NatMed2018
rs62054843	17:43937184	T	C	-0.0835	0.0152	3.712e-08	LRRC37A2	T	C	0.668	0.044	2.692e-38	Tubule_NatGen2021
rs62054843	17:43937184	T	C	-0.0835	0.0152	3.712e-08	LRRC37A	T	C	0.676	0.068	2.271e-20	Tubule_NatGen2021
rs62054843	17:43937184	T	C	-0.0835	0.0152	3.712e-08	ARL17A	T	C	0.309	0.047	2.556e-10	Tubule_NatGen2021
rs62054843	17:43937184	T	C	-0.0835	0.0152	3.712e-08	PLEKHM1	T	C	0.147	0.024	1.888e-09	Tubule_NatGen2021
rs62054843	17:43937184	T	C	-0.0835	0.0152	3.712e-08	KANSL1	T	C	0.099	0.02	7.931e-07	Tubule_NatGen2021
rs62054843	17:43937184	T	C	-0.0835	0.0152	3.712e-08	WNT3	T	C	0.317	0.065	1.787e-06	Tubule_NatGen2021
rs62054843	17:43937184	T	C	-0.0835	0.0152	3.712e-08	MAPT	T	C	-0.166	0.035	2.537e-06	Tubule_NatGen2021
rs62054843	17:43937184	T	C	-0.0835	0.0152	3.712e-08	PLEKHM1	T	C	-1.108	0.121	2.691e-15	Tubule_NatMed2018
rs62054843	17:43937184	T	C	-0.0835	0.0152	3.712e-08	MAPT	T	C	-1.348	0.099	1.041e-25	Tubule_NatMed2018
rs62054843	17:43937184	T	C	-0.0835	0.0152	3.712e-08	KANSL1	T	C	-1.418	0.093	2.737e-29	Tubule_NatMed2018
rs62054843	17:43937184	T	C	-0.0835	0.0152	3.712e-08	LRRC37A2	T	C	0.7159	0.0432	1.141e-61	KidneyMeta_NatGen2022
rs62054843	17:43937184	T	C	-0.0835	0.0152	3.712e-08	LRRC37A	T	C	0.6858	0.0673	2.159e-24	KidneyMeta_NatGen2022
rs62054843	17:43937184	T	C	-0.0835	0.0152	3.712e-08	ARL17A	T	C	0.3413	0.0478	8.827e-13	KidneyMeta_NatGen2022
rs62054843	17:43937184	T	C	-0.0835	0.0152	3.712e-08	PLEKHM1	T	C	0.1452	0.0242	1.907e-09	KidneyMeta_NatGen2022
rs62054843	17:43937184	T	C	-0.0835	0.0152	3.712e-08	WNT3	T	C	0.3248	0.0616	1.349e-07	KidneyMeta_NatGen2022
rs62054843	17:43937184	T	C	-0.0835	0.0152	3.712e-08	CRHR1	T	C	0.4149	0.0791	1.558e-07	KidneyMeta_NatGen2022
rs62054843	17:43937184	T	C	-0.0835	0.0152	3.712e-08	DCAKD	T	C	0.1531	0.0378	5.067e-05	KidneyMeta_NatGen2022
rs62054844	17:43937333	T	G	-0.0832	0.0152	4.024e-08	LRRC37A2	T	G	0.884	0.053	1.204e-41	Glomeruli_NatGen2021
rs62054844	17:43937333	T	G	-0.0832	0.0152	4.024e-08	PLEKHM1	T	G	0.371	0.032	4.192e-25	Glomeruli_NatGen2021
rs62054844	17:43937333	T	G	-0.0832	0.0152	4.024e-08	LRRC37A	T	G	0.962	0.086	1.424e-23	Glomeruli_NatGen2021
rs62054844	17:43937333	T	G	-0.0832	0.0152	4.024e-08	MAPT	T	G	-0.583	0.055	1.289e-21	Glomeruli_NatGen2021
rs62054844	17:43937333	T	G	-0.0832	0.0152	4.024e-08	KANSL1	T	G	0.25	0.032	1.422e-13	Glomeruli_NatGen2021
rs62054844	17:43937333	T	G	-0.0832	0.0152	4.024e-08	PLEKHM1	T	G	-0.89	0.126	1.618e-10	Glomeruli_NatMed2018
rs62054844	17:43937333	T	G	-0.0832	0.0152	4.024e-08	MAPT	T	G	-1.298	0.09	4.911e-27	Glomeruli_NatMed2018
rs62054844	17:43937333	T	G	-0.0832	0.0152	4.024e-08	KANSL1	T	G	-1.308	0.087	2.251e-28	Glomeruli_NatMed2018
rs62054844	17:43937333	T	G	-0.0832	0.0152	4.024e-08	ARL17B	T	G	-0.754	0.135	1.74e-07	Glomeruli_NatMed2018
rs62054844	17:43937333	T	G	-0.0832	0.0152	4.024e-08	LRRC37A2	T	G	0.668	0.044	2.692e-38	Tubule_NatGen2021
rs62054844	17:43937333	T	G	-0.0832	0.0152	4.024e-08	LRRC37A	T	G	0.676	0.068	2.271e-20	Tubule_NatGen2021
rs62054844	17:43937333	T	G	-0.0832	0.0152	4.024e-08	ARL17A	T	G	0.309	0.047	2.556e-10	Tubule_NatGen2021
rs62054844	17:43937333	T	G	-0.0832	0.0152	4.024e-08	PLEKHM1	T	G	0.147	0.024	1.888e-09	Tubule_NatGen2021
rs62054844	17:43937333	T	G	-0.0832	0.0152	4.024e-08	KANSL1	T	G	0.099	0.02	7.931e-07	Tubule_NatGen2021
rs62054844	17:43937333	T	G	-0.0832	0.0152	4.024e-08	WNT3	T	G	0.317	0.065	1.787e-06	Tubule_NatGen2021
rs62054844	17:43937333	T	G	-0.0832	0.0152	4.024e-08	MAPT	T	G	-0.166	0.035	2.537e-06	Tubule_NatGen2021
rs62054844	17:43937333	T	G	-0.0832	0.0152	4.024e-08	PLEKHM1	T	G	-1.108	0.121	2.691e-15	Tubule_NatMed2018
rs62054844	17:43937333	T	G	-0.0832	0.0152	4.024e-08	MAPT	T	G	-1.348	0.099	1.041e-25	Tubule_NatMed2018
rs62054844	17:43937333	T	G	-0.0832	0.0152	4.024e-08	KANSL1	T	G	-1.418	0.093	2.737e-29	Tubule_NatMed2018
rs62054844	17:43937333	T	G	-0.0832	0.0152	4.024e-08	LRRC37A2	T	G	0.7217	0.043	2.651e-63	KidneyMeta_NatGen2022
rs62054844	17:43937333	T	G	-0.0832	0.0152	4.024e-08	LRRC37A	T	G	0.6953	0.067	3.076e-25	KidneyMeta_NatGen2022
rs62054844	17:43937333	T	G	-0.0832	0.0152	4.024e-08	ARL17A	T	G	0.3403	0.0478	1.045e-12	KidneyMeta_NatGen2022
rs62054844	17:43937333	T	G	-0.0832	0.0152	4.024e-08	PLEKHM1	T	G	0.1471	0.0241	1.112e-09	KidneyMeta_NatGen2022
rs62054844	17:43937333	T	G	-0.0832	0.0152	4.024e-08	WNT3	T	G	0.3223	0.0617	1.726e-07	KidneyMeta_NatGen2022
rs62054844	17:43937333	T	G	-0.0832	0.0152	4.024e-08	CRHR1	T	G	0.4	0.0792	4.342e-07	KidneyMeta_NatGen2022
rs62054844	17:43937333	T	G	-0.0832	0.0152	4.024e-08	DCAKD	T	G	0.1516	0.0378	5.999e-05	KidneyMeta_NatGen2022
rs76627340	17:43937460	A	G	0.0831	0.0152	4.152e-08	LRRC37A2	G	A	0.884	0.053	1.204e-41	Glomeruli_NatGen2021
rs76627340	17:43937460	A	G	0.0831	0.0152	4.152e-08	PLEKHM1	G	A	0.371	0.032	4.192e-25	Glomeruli_NatGen2021
rs76627340	17:43937460	A	G	0.0831	0.0152	4.152e-08	LRRC37A	G	A	0.962	0.086	1.424e-23	Glomeruli_NatGen2021
rs76627340	17:43937460	A	G	0.0831	0.0152	4.152e-08	MAPT	G	A	-0.583	0.055	1.289e-21	Glomeruli_NatGen2021
rs76627340	17:43937460	A	G	0.0831	0.0152	4.152e-08	KANSL1	G	A	0.25	0.032	1.422e-13	Glomeruli_NatGen2021
rs76627340	17:43937460	A	G	0.0831	0.0152	4.152e-08	PLEKHM1	G	A	-0.89	0.126	1.618e-10	Glomeruli_NatMed2018
rs76627340	17:43937460	A	G	0.0831	0.0152	4.152e-08	MAPT	G	A	-1.298	0.09	4.911e-27	Glomeruli_NatMed2018
rs76627340	17:43937460	A	G	0.0831	0.0152	4.152e-08	KANSL1	G	A	-1.308	0.087	2.251e-28	Glomeruli_NatMed2018
rs76627340	17:43937460	A	G	0.0831	0.0152	4.152e-08	ARL17B	G	A	-0.754	0.135	1.74e-07	Glomeruli_NatMed2018
rs76627340	17:43937460	A	G	0.0831	0.0152	4.152e-08	LRRC37A2	G	A	0.668	0.044	2.692e-38	Tubule_NatGen2021
rs76627340	17:43937460	A	G	0.0831	0.0152	4.152e-08	LRRC37A	G	A	0.676	0.068	2.271e-20	Tubule_NatGen2021
rs76627340	17:43937460	A	G	0.0831	0.0152	4.152e-08	ARL17A	G	A	0.309	0.047	2.556e-10	Tubule_NatGen2021
rs76627340	17:43937460	A	G	0.0831	0.0152	4.152e-08	PLEKHM1	G	A	0.147	0.024	1.888e-09	Tubule_NatGen2021
rs76627340	17:43937460	A	G	0.0831	0.0152	4.152e-08	KANSL1	G	A	0.099	0.02	7.931e-07	Tubule_NatGen2021
rs76627340	17:43937460	A	G	0.0831	0.0152	4.152e-08	WNT3	G	A	0.317	0.065	1.787e-06	Tubule_NatGen2021
rs76627340	17:43937460	A	G	0.0831	0.0152	4.152e-08	MAPT	G	A	-0.166	0.035	2.537e-06	Tubule_NatGen2021
rs76627340	17:43937460	A	G	0.0831	0.0152	4.152e-08	PLEKHM1	G	A	-1.108	0.121	2.691e-15	Tubule_NatMed2018
rs76627340	17:43937460	A	G	0.0831	0.0152	4.152e-08	MAPT	G	A	-1.348	0.099	1.041e-25	Tubule_NatMed2018
rs76627340	17:43937460	A	G	0.0831	0.0152	4.152e-08	KANSL1	G	A	-1.418	0.093	2.737e-29	Tubule_NatMed2018
rs76627340	17:43937460	A	G	0.0831	0.0152	4.152e-08	LRRC37A2	G	A	0.7217	0.043	2.651e-63	KidneyMeta_NatGen2022
rs76627340	17:43937460	A	G	0.0831	0.0152	4.152e-08	LRRC37A	G	A	0.6953	0.067	3.076e-25	KidneyMeta_NatGen2022
rs76627340	17:43937460	A	G	0.0831	0.0152	4.152e-08	ARL17A	G	A	0.3403	0.0478	1.045e-12	KidneyMeta_NatGen2022
rs76627340	17:43937460	A	G	0.0831	0.0152	4.152e-08	PLEKHM1	G	A	0.1471	0.0241	1.112e-09	KidneyMeta_NatGen2022
rs76627340	17:43937460	A	G	0.0831	0.0152	4.152e-08	WNT3	G	A	0.3223	0.0617	1.726e-07	KidneyMeta_NatGen2022
rs76627340	17:43937460	A	G	0.0831	0.0152	4.152e-08	CRHR1	G	A	0.4	0.0792	4.342e-07	KidneyMeta_NatGen2022
rs76627340	17:43937460	A	G	0.0831	0.0152	4.152e-08	DCAKD	G	A	0.1516	0.0378	5.999e-05	KidneyMeta_NatGen2022
rs75945623	17:43937505	T	C	0.0832	0.0152	4.028e-08	LRRC37A2	C	T	0.884	0.053	1.204e-41	Glomeruli_NatGen2021
rs75945623	17:43937505	T	C	0.0832	0.0152	4.028e-08	PLEKHM1	C	T	0.371	0.032	4.192e-25	Glomeruli_NatGen2021
rs75945623	17:43937505	T	C	0.0832	0.0152	4.028e-08	LRRC37A	C	T	0.962	0.086	1.424e-23	Glomeruli_NatGen2021
rs75945623	17:43937505	T	C	0.0832	0.0152	4.028e-08	MAPT	C	T	-0.583	0.055	1.289e-21	Glomeruli_NatGen2021
rs75945623	17:43937505	T	C	0.0832	0.0152	4.028e-08	KANSL1	C	T	0.25	0.032	1.422e-13	Glomeruli_NatGen2021
rs75945623	17:43937505	T	C	0.0832	0.0152	4.028e-08	PLEKHM1	C	T	-0.89	0.126	1.618e-10	Glomeruli_NatMed2018
rs75945623	17:43937505	T	C	0.0832	0.0152	4.028e-08	MAPT	C	T	-1.298	0.09	4.911e-27	Glomeruli_NatMed2018
rs75945623	17:43937505	T	C	0.0832	0.0152	4.028e-08	KANSL1	C	T	-1.308	0.087	2.251e-28	Glomeruli_NatMed2018
rs75945623	17:43937505	T	C	0.0832	0.0152	4.028e-08	ARL17B	C	T	-0.754	0.135	1.74e-07	Glomeruli_NatMed2018
rs75945623	17:43937505	T	C	0.0832	0.0152	4.028e-08	LRRC37A2	C	T	0.668	0.044	2.692e-38	Tubule_NatGen2021
rs75945623	17:43937505	T	C	0.0832	0.0152	4.028e-08	LRRC37A	C	T	0.676	0.068	2.271e-20	Tubule_NatGen2021
rs75945623	17:43937505	T	C	0.0832	0.0152	4.028e-08	ARL17A	C	T	0.309	0.047	2.556e-10	Tubule_NatGen2021
rs75945623	17:43937505	T	C	0.0832	0.0152	4.028e-08	PLEKHM1	C	T	0.147	0.024	1.888e-09	Tubule_NatGen2021
rs75945623	17:43937505	T	C	0.0832	0.0152	4.028e-08	KANSL1	C	T	0.099	0.02	7.931e-07	Tubule_NatGen2021
rs75945623	17:43937505	T	C	0.0832	0.0152	4.028e-08	WNT3	C	T	0.317	0.065	1.787e-06	Tubule_NatGen2021
rs75945623	17:43937505	T	C	0.0832	0.0152	4.028e-08	MAPT	C	T	-0.166	0.035	2.537e-06	Tubule_NatGen2021
rs75945623	17:43937505	T	C	0.0832	0.0152	4.028e-08	PLEKHM1	C	T	-1.108	0.121	2.691e-15	Tubule_NatMed2018
rs75945623	17:43937505	T	C	0.0832	0.0152	4.028e-08	MAPT	C	T	-1.348	0.099	1.041e-25	Tubule_NatMed2018
rs75945623	17:43937505	T	C	0.0832	0.0152	4.028e-08	KANSL1	C	T	-1.418	0.093	2.737e-29	Tubule_NatMed2018
rs75945623	17:43937505	T	C	0.0832	0.0152	4.028e-08	LRRC37A2	C	T	0.7217	0.043	2.651e-63	KidneyMeta_NatGen2022
rs75945623	17:43937505	T	C	0.0832	0.0152	4.028e-08	LRRC37A	C	T	0.6953	0.067	3.076e-25	KidneyMeta_NatGen2022
rs75945623	17:43937505	T	C	0.0832	0.0152	4.028e-08	ARL17A	C	T	0.3403	0.0478	1.045e-12	KidneyMeta_NatGen2022
rs75945623	17:43937505	T	C	0.0832	0.0152	4.028e-08	PLEKHM1	C	T	0.146	0.0241	1.473e-09	KidneyMeta_NatGen2022
rs75945623	17:43937505	T	C	0.0832	0.0152	4.028e-08	WNT3	C	T	0.3223	0.0617	1.726e-07	KidneyMeta_NatGen2022
rs75945623	17:43937505	T	C	0.0832	0.0152	4.028e-08	CRHR1	C	T	0.4032	0.0792	3.542e-07	KidneyMeta_NatGen2022
rs75945623	17:43937505	T	C	0.0832	0.0152	4.028e-08	DCAKD	C	T	0.1516	0.0378	5.999e-05	KidneyMeta_NatGen2022
rs79889833	17:43937633	A	G	-0.0832	0.0152	4.149e-08	LRRC37A2	A	G	0.884	0.053	1.204e-41	Glomeruli_NatGen2021
rs79889833	17:43937633	A	G	-0.0832	0.0152	4.149e-08	PLEKHM1	A	G	0.371	0.032	4.192e-25	Glomeruli_NatGen2021
rs79889833	17:43937633	A	G	-0.0832	0.0152	4.149e-08	LRRC37A	A	G	0.962	0.086	1.424e-23	Glomeruli_NatGen2021
rs79889833	17:43937633	A	G	-0.0832	0.0152	4.149e-08	MAPT	A	G	-0.583	0.055	1.289e-21	Glomeruli_NatGen2021
rs79889833	17:43937633	A	G	-0.0832	0.0152	4.149e-08	KANSL1	A	G	0.25	0.032	1.422e-13	Glomeruli_NatGen2021
rs79889833	17:43937633	A	G	-0.0832	0.0152	4.149e-08	PLEKHM1	A	G	-0.89	0.126	1.618e-10	Glomeruli_NatMed2018
rs79889833	17:43937633	A	G	-0.0832	0.0152	4.149e-08	MAPT	A	G	-1.298	0.09	4.911e-27	Glomeruli_NatMed2018
rs79889833	17:43937633	A	G	-0.0832	0.0152	4.149e-08	KANSL1	A	G	-1.308	0.087	2.251e-28	Glomeruli_NatMed2018
rs79889833	17:43937633	A	G	-0.0832	0.0152	4.149e-08	ARL17B	A	G	-0.754	0.135	1.74e-07	Glomeruli_NatMed2018
rs79889833	17:43937633	A	G	-0.0832	0.0152	4.149e-08	LRRC37A2	A	G	0.668	0.044	2.692e-38	Tubule_NatGen2021
rs79889833	17:43937633	A	G	-0.0832	0.0152	4.149e-08	LRRC37A	A	G	0.676	0.068	2.271e-20	Tubule_NatGen2021
rs79889833	17:43937633	A	G	-0.0832	0.0152	4.149e-08	ARL17A	A	G	0.309	0.047	2.556e-10	Tubule_NatGen2021
rs79889833	17:43937633	A	G	-0.0832	0.0152	4.149e-08	PLEKHM1	A	G	0.147	0.024	1.888e-09	Tubule_NatGen2021
rs79889833	17:43937633	A	G	-0.0832	0.0152	4.149e-08	KANSL1	A	G	0.099	0.02	7.931e-07	Tubule_NatGen2021
rs79889833	17:43937633	A	G	-0.0832	0.0152	4.149e-08	WNT3	A	G	0.317	0.065	1.787e-06	Tubule_NatGen2021
rs79889833	17:43937633	A	G	-0.0832	0.0152	4.149e-08	MAPT	A	G	-0.166	0.035	2.537e-06	Tubule_NatGen2021
rs79889833	17:43937633	A	G	-0.0832	0.0152	4.149e-08	PLEKHM1	A	G	-1.108	0.121	2.691e-15	Tubule_NatMed2018
rs79889833	17:43937633	A	G	-0.0832	0.0152	4.149e-08	MAPT	A	G	-1.348	0.099	1.041e-25	Tubule_NatMed2018
rs79889833	17:43937633	A	G	-0.0832	0.0152	4.149e-08	KANSL1	A	G	-1.418	0.093	2.737e-29	Tubule_NatMed2018
rs79889833	17:43937633	A	G	-0.0832	0.0152	4.149e-08	LRRC37A2	A	G	0.7217	0.043	2.651e-63	KidneyMeta_NatGen2022
rs79889833	17:43937633	A	G	-0.0832	0.0152	4.149e-08	LRRC37A	A	G	0.6953	0.067	3.076e-25	KidneyMeta_NatGen2022
rs79889833	17:43937633	A	G	-0.0832	0.0152	4.149e-08	ARL17A	A	G	0.3403	0.0478	1.045e-12	KidneyMeta_NatGen2022
rs79889833	17:43937633	A	G	-0.0832	0.0152	4.149e-08	PLEKHM1	A	G	0.1471	0.0241	1.112e-09	KidneyMeta_NatGen2022
rs79889833	17:43937633	A	G	-0.0832	0.0152	4.149e-08	WNT3	A	G	0.3223	0.0617	1.726e-07	KidneyMeta_NatGen2022
rs79889833	17:43937633	A	G	-0.0832	0.0152	4.149e-08	CRHR1	A	G	0.4	0.0792	4.342e-07	KidneyMeta_NatGen2022
rs79889833	17:43937633	A	G	-0.0832	0.0152	4.149e-08	DCAKD	A	G	0.1516	0.0378	5.999e-05	KidneyMeta_NatGen2022
rs77489223	17:43937736	T	C	0.0831	0.0152	4.153e-08	LRRC37A2	C	T	0.884	0.053	1.204e-41	Glomeruli_NatGen2021
rs77489223	17:43937736	T	C	0.0831	0.0152	4.153e-08	PLEKHM1	C	T	0.371	0.032	4.192e-25	Glomeruli_NatGen2021
rs77489223	17:43937736	T	C	0.0831	0.0152	4.153e-08	LRRC37A	C	T	0.962	0.086	1.424e-23	Glomeruli_NatGen2021
rs77489223	17:43937736	T	C	0.0831	0.0152	4.153e-08	MAPT	C	T	-0.583	0.055	1.289e-21	Glomeruli_NatGen2021
rs77489223	17:43937736	T	C	0.0831	0.0152	4.153e-08	KANSL1	C	T	0.25	0.032	1.422e-13	Glomeruli_NatGen2021
rs77489223	17:43937736	T	C	0.0831	0.0152	4.153e-08	PLEKHM1	C	T	-0.89	0.126	1.618e-10	Glomeruli_NatMed2018
rs77489223	17:43937736	T	C	0.0831	0.0152	4.153e-08	MAPT	C	T	-1.298	0.09	4.911e-27	Glomeruli_NatMed2018
rs77489223	17:43937736	T	C	0.0831	0.0152	4.153e-08	KANSL1	C	T	-1.308	0.087	2.251e-28	Glomeruli_NatMed2018
rs77489223	17:43937736	T	C	0.0831	0.0152	4.153e-08	ARL17B	C	T	-0.754	0.135	1.74e-07	Glomeruli_NatMed2018
rs77489223	17:43937736	T	C	0.0831	0.0152	4.153e-08	LRRC37A2	C	T	0.668	0.044	2.692e-38	Tubule_NatGen2021
rs77489223	17:43937736	T	C	0.0831	0.0152	4.153e-08	LRRC37A	C	T	0.676	0.068	2.271e-20	Tubule_NatGen2021
rs77489223	17:43937736	T	C	0.0831	0.0152	4.153e-08	ARL17A	C	T	0.309	0.047	2.556e-10	Tubule_NatGen2021
rs77489223	17:43937736	T	C	0.0831	0.0152	4.153e-08	PLEKHM1	C	T	0.147	0.024	1.888e-09	Tubule_NatGen2021
rs77489223	17:43937736	T	C	0.0831	0.0152	4.153e-08	KANSL1	C	T	0.099	0.02	7.931e-07	Tubule_NatGen2021
rs77489223	17:43937736	T	C	0.0831	0.0152	4.153e-08	WNT3	C	T	0.317	0.065	1.787e-06	Tubule_NatGen2021
rs77489223	17:43937736	T	C	0.0831	0.0152	4.153e-08	MAPT	C	T	-0.166	0.035	2.537e-06	Tubule_NatGen2021
rs77489223	17:43937736	T	C	0.0831	0.0152	4.153e-08	PLEKHM1	C	T	-1.108	0.121	2.691e-15	Tubule_NatMed2018
rs77489223	17:43937736	T	C	0.0831	0.0152	4.153e-08	MAPT	C	T	-1.348	0.099	1.041e-25	Tubule_NatMed2018
rs77489223	17:43937736	T	C	0.0831	0.0152	4.153e-08	KANSL1	C	T	-1.418	0.093	2.737e-29	Tubule_NatMed2018
rs77489223	17:43937736	T	C	0.0831	0.0152	4.153e-08	LRRC37A2	C	T	0.7217	0.043	2.651e-63	KidneyMeta_NatGen2022
rs77489223	17:43937736	T	C	0.0831	0.0152	4.153e-08	LRRC37A	C	T	0.6953	0.067	3.076e-25	KidneyMeta_NatGen2022
rs77489223	17:43937736	T	C	0.0831	0.0152	4.153e-08	ARL17A	C	T	0.3403	0.0478	1.045e-12	KidneyMeta_NatGen2022
rs77489223	17:43937736	T	C	0.0831	0.0152	4.153e-08	PLEKHM1	C	T	0.1471	0.0241	1.112e-09	KidneyMeta_NatGen2022
rs77489223	17:43937736	T	C	0.0831	0.0152	4.153e-08	WNT3	C	T	0.3223	0.0617	1.726e-07	KidneyMeta_NatGen2022
rs77489223	17:43937736	T	C	0.0831	0.0152	4.153e-08	CRHR1	C	T	0.4	0.0792	4.342e-07	KidneyMeta_NatGen2022
rs77489223	17:43937736	T	C	0.0831	0.0152	4.153e-08	DCAKD	C	T	0.1516	0.0378	5.999e-05	KidneyMeta_NatGen2022
rs76329216	17:43938499	A	G	0.0832	0.0152	4.001e-08	LRRC37A2	G	A	0.884	0.053	1.204e-41	Glomeruli_NatGen2021
rs76329216	17:43938499	A	G	0.0832	0.0152	4.001e-08	PLEKHM1	G	A	0.371	0.032	4.192e-25	Glomeruli_NatGen2021
rs76329216	17:43938499	A	G	0.0832	0.0152	4.001e-08	LRRC37A	G	A	0.962	0.086	1.424e-23	Glomeruli_NatGen2021
rs76329216	17:43938499	A	G	0.0832	0.0152	4.001e-08	MAPT	G	A	-0.583	0.055	1.289e-21	Glomeruli_NatGen2021
rs76329216	17:43938499	A	G	0.0832	0.0152	4.001e-08	KANSL1	G	A	0.25	0.032	1.422e-13	Glomeruli_NatGen2021
rs76329216	17:43938499	A	G	0.0832	0.0152	4.001e-08	PLEKHM1	G	A	-0.89	0.126	1.618e-10	Glomeruli_NatMed2018
rs76329216	17:43938499	A	G	0.0832	0.0152	4.001e-08	MAPT	G	A	-1.298	0.09	4.911e-27	Glomeruli_NatMed2018
rs76329216	17:43938499	A	G	0.0832	0.0152	4.001e-08	KANSL1	G	A	-1.308	0.087	2.251e-28	Glomeruli_NatMed2018
rs76329216	17:43938499	A	G	0.0832	0.0152	4.001e-08	ARL17B	G	A	-0.754	0.135	1.74e-07	Glomeruli_NatMed2018
rs76329216	17:43938499	A	G	0.0832	0.0152	4.001e-08	LRRC37A2	G	A	0.668	0.044	2.692e-38	Tubule_NatGen2021
rs76329216	17:43938499	A	G	0.0832	0.0152	4.001e-08	LRRC37A	G	A	0.676	0.068	2.271e-20	Tubule_NatGen2021
rs76329216	17:43938499	A	G	0.0832	0.0152	4.001e-08	ARL17A	G	A	0.309	0.047	2.556e-10	Tubule_NatGen2021
rs76329216	17:43938499	A	G	0.0832	0.0152	4.001e-08	PLEKHM1	G	A	0.147	0.024	1.888e-09	Tubule_NatGen2021
rs76329216	17:43938499	A	G	0.0832	0.0152	4.001e-08	KANSL1	G	A	0.099	0.02	7.931e-07	Tubule_NatGen2021
rs76329216	17:43938499	A	G	0.0832	0.0152	4.001e-08	WNT3	G	A	0.317	0.065	1.787e-06	Tubule_NatGen2021
rs76329216	17:43938499	A	G	0.0832	0.0152	4.001e-08	MAPT	G	A	-0.166	0.035	2.537e-06	Tubule_NatGen2021
rs76329216	17:43938499	A	G	0.0832	0.0152	4.001e-08	PLEKHM1	G	A	-1.108	0.121	2.691e-15	Tubule_NatMed2018
rs76329216	17:43938499	A	G	0.0832	0.0152	4.001e-08	MAPT	G	A	-1.348	0.099	1.041e-25	Tubule_NatMed2018
rs76329216	17:43938499	A	G	0.0832	0.0152	4.001e-08	KANSL1	G	A	-1.418	0.093	2.737e-29	Tubule_NatMed2018
rs76329216	17:43938499	A	G	0.0832	0.0152	4.001e-08	LRRC37A2	G	A	0.7217	0.043	2.651e-63	KidneyMeta_NatGen2022
rs76329216	17:43938499	A	G	0.0832	0.0152	4.001e-08	LRRC37A	G	A	0.6953	0.067	3.076e-25	KidneyMeta_NatGen2022
rs76329216	17:43938499	A	G	0.0832	0.0152	4.001e-08	ARL17A	G	A	0.3403	0.0478	1.045e-12	KidneyMeta_NatGen2022
rs76329216	17:43938499	A	G	0.0832	0.0152	4.001e-08	PLEKHM1	G	A	0.1471	0.0241	1.112e-09	KidneyMeta_NatGen2022
rs76329216	17:43938499	A	G	0.0832	0.0152	4.001e-08	WNT3	G	A	0.3223	0.0617	1.726e-07	KidneyMeta_NatGen2022
rs76329216	17:43938499	A	G	0.0832	0.0152	4.001e-08	CRHR1	G	A	0.4	0.0792	4.342e-07	KidneyMeta_NatGen2022
rs76329216	17:43938499	A	G	0.0832	0.0152	4.001e-08	DCAKD	G	A	0.1516	0.0378	5.999e-05	KidneyMeta_NatGen2022
rs55646970	17:43938796	A	G	-0.0832	0.0152	3.998e-08	LRRC37A2	A	G	0.884	0.053	1.204e-41	Glomeruli_NatGen2021
rs55646970	17:43938796	A	G	-0.0832	0.0152	3.998e-08	PLEKHM1	A	G	0.371	0.032	4.192e-25	Glomeruli_NatGen2021
rs55646970	17:43938796	A	G	-0.0832	0.0152	3.998e-08	LRRC37A	A	G	0.962	0.086	1.424e-23	Glomeruli_NatGen2021
rs55646970	17:43938796	A	G	-0.0832	0.0152	3.998e-08	MAPT	A	G	-0.583	0.055	1.289e-21	Glomeruli_NatGen2021
rs55646970	17:43938796	A	G	-0.0832	0.0152	3.998e-08	KANSL1	A	G	0.25	0.032	1.422e-13	Glomeruli_NatGen2021
rs55646970	17:43938796	A	G	-0.0832	0.0152	3.998e-08	PLEKHM1	A	G	-0.89	0.126	1.618e-10	Glomeruli_NatMed2018
rs55646970	17:43938796	A	G	-0.0832	0.0152	3.998e-08	MAPT	A	G	-1.298	0.09	4.911e-27	Glomeruli_NatMed2018
rs55646970	17:43938796	A	G	-0.0832	0.0152	3.998e-08	KANSL1	A	G	-1.308	0.087	2.251e-28	Glomeruli_NatMed2018
rs55646970	17:43938796	A	G	-0.0832	0.0152	3.998e-08	ARL17B	A	G	-0.754	0.135	1.74e-07	Glomeruli_NatMed2018
rs55646970	17:43938796	A	G	-0.0832	0.0152	3.998e-08	LRRC37A2	A	G	0.668	0.044	2.692e-38	Tubule_NatGen2021
rs55646970	17:43938796	A	G	-0.0832	0.0152	3.998e-08	LRRC37A	A	G	0.676	0.068	2.271e-20	Tubule_NatGen2021
rs55646970	17:43938796	A	G	-0.0832	0.0152	3.998e-08	ARL17A	A	G	0.309	0.047	2.556e-10	Tubule_NatGen2021
rs55646970	17:43938796	A	G	-0.0832	0.0152	3.998e-08	PLEKHM1	A	G	0.147	0.024	1.888e-09	Tubule_NatGen2021
rs55646970	17:43938796	A	G	-0.0832	0.0152	3.998e-08	KANSL1	A	G	0.099	0.02	7.931e-07	Tubule_NatGen2021
rs55646970	17:43938796	A	G	-0.0832	0.0152	3.998e-08	WNT3	A	G	0.317	0.065	1.787e-06	Tubule_NatGen2021
rs55646970	17:43938796	A	G	-0.0832	0.0152	3.998e-08	MAPT	A	G	-0.166	0.035	2.537e-06	Tubule_NatGen2021
rs55646970	17:43938796	A	G	-0.0832	0.0152	3.998e-08	PLEKHM1	A	G	-1.108	0.121	2.691e-15	Tubule_NatMed2018
rs55646970	17:43938796	A	G	-0.0832	0.0152	3.998e-08	MAPT	A	G	-1.348	0.099	1.041e-25	Tubule_NatMed2018
rs55646970	17:43938796	A	G	-0.0832	0.0152	3.998e-08	KANSL1	A	G	-1.418	0.093	2.737e-29	Tubule_NatMed2018
rs55646970	17:43938796	A	G	-0.0832	0.0152	3.998e-08	LRRC37A2	A	G	0.7217	0.043	2.651e-63	KidneyMeta_NatGen2022
rs55646970	17:43938796	A	G	-0.0832	0.0152	3.998e-08	LRRC37A	A	G	0.6953	0.067	3.076e-25	KidneyMeta_NatGen2022
rs55646970	17:43938796	A	G	-0.0832	0.0152	3.998e-08	ARL17A	A	G	0.3403	0.0478	1.045e-12	KidneyMeta_NatGen2022
rs55646970	17:43938796	A	G	-0.0832	0.0152	3.998e-08	PLEKHM1	A	G	0.1471	0.0241	1.112e-09	KidneyMeta_NatGen2022
rs55646970	17:43938796	A	G	-0.0832	0.0152	3.998e-08	WNT3	A	G	0.3223	0.0617	1.726e-07	KidneyMeta_NatGen2022
rs55646970	17:43938796	A	G	-0.0832	0.0152	3.998e-08	CRHR1	A	G	0.4	0.0792	4.342e-07	KidneyMeta_NatGen2022
rs55646970	17:43938796	A	G	-0.0832	0.0152	3.998e-08	DCAKD	A	G	0.1516	0.0378	5.999e-05	KidneyMeta_NatGen2022
rs55673092	17:43938882	A	G	0.0832	0.0152	3.995e-08	LRRC37A2	G	A	0.884	0.053	1.204e-41	Glomeruli_NatGen2021
rs55673092	17:43938882	A	G	0.0832	0.0152	3.995e-08	PLEKHM1	G	A	0.371	0.032	4.192e-25	Glomeruli_NatGen2021
rs55673092	17:43938882	A	G	0.0832	0.0152	3.995e-08	LRRC37A	G	A	0.962	0.086	1.424e-23	Glomeruli_NatGen2021
rs55673092	17:43938882	A	G	0.0832	0.0152	3.995e-08	MAPT	G	A	-0.583	0.055	1.289e-21	Glomeruli_NatGen2021
rs55673092	17:43938882	A	G	0.0832	0.0152	3.995e-08	KANSL1	G	A	0.25	0.032	1.422e-13	Glomeruli_NatGen2021
rs55673092	17:43938882	A	G	0.0832	0.0152	3.995e-08	PLEKHM1	G	A	-0.89	0.126	1.618e-10	Glomeruli_NatMed2018
rs55673092	17:43938882	A	G	0.0832	0.0152	3.995e-08	MAPT	G	A	-1.298	0.09	4.911e-27	Glomeruli_NatMed2018
rs55673092	17:43938882	A	G	0.0832	0.0152	3.995e-08	KANSL1	G	A	-1.308	0.087	2.251e-28	Glomeruli_NatMed2018
rs55673092	17:43938882	A	G	0.0832	0.0152	3.995e-08	ARL17B	G	A	-0.754	0.135	1.74e-07	Glomeruli_NatMed2018
rs55673092	17:43938882	A	G	0.0832	0.0152	3.995e-08	LRRC37A2	G	A	0.668	0.044	2.692e-38	Tubule_NatGen2021
rs55673092	17:43938882	A	G	0.0832	0.0152	3.995e-08	LRRC37A	G	A	0.676	0.068	2.271e-20	Tubule_NatGen2021
rs55673092	17:43938882	A	G	0.0832	0.0152	3.995e-08	ARL17A	G	A	0.309	0.047	2.556e-10	Tubule_NatGen2021
rs55673092	17:43938882	A	G	0.0832	0.0152	3.995e-08	PLEKHM1	G	A	0.147	0.024	1.888e-09	Tubule_NatGen2021
rs55673092	17:43938882	A	G	0.0832	0.0152	3.995e-08	KANSL1	G	A	0.099	0.02	7.931e-07	Tubule_NatGen2021
rs55673092	17:43938882	A	G	0.0832	0.0152	3.995e-08	WNT3	G	A	0.317	0.065	1.787e-06	Tubule_NatGen2021
rs55673092	17:43938882	A	G	0.0832	0.0152	3.995e-08	MAPT	G	A	-0.166	0.035	2.537e-06	Tubule_NatGen2021
rs55673092	17:43938882	A	G	0.0832	0.0152	3.995e-08	PLEKHM1	G	A	-1.108	0.121	2.691e-15	Tubule_NatMed2018
rs55673092	17:43938882	A	G	0.0832	0.0152	3.995e-08	MAPT	G	A	-1.348	0.099	1.041e-25	Tubule_NatMed2018
rs55673092	17:43938882	A	G	0.0832	0.0152	3.995e-08	KANSL1	G	A	-1.418	0.093	2.737e-29	Tubule_NatMed2018
rs55673092	17:43938882	A	G	0.0832	0.0152	3.995e-08	LRRC37A2	G	A	0.7217	0.043	2.651e-63	KidneyMeta_NatGen2022
rs55673092	17:43938882	A	G	0.0832	0.0152	3.995e-08	LRRC37A	G	A	0.6953	0.067	3.076e-25	KidneyMeta_NatGen2022
rs55673092	17:43938882	A	G	0.0832	0.0152	3.995e-08	ARL17A	G	A	0.3403	0.0478	1.045e-12	KidneyMeta_NatGen2022
rs55673092	17:43938882	A	G	0.0832	0.0152	3.995e-08	PLEKHM1	G	A	0.1471	0.0241	1.112e-09	KidneyMeta_NatGen2022
rs55673092	17:43938882	A	G	0.0832	0.0152	3.995e-08	WNT3	G	A	0.3223	0.0617	1.726e-07	KidneyMeta_NatGen2022
rs55673092	17:43938882	A	G	0.0832	0.0152	3.995e-08	CRHR1	G	A	0.4	0.0792	4.342e-07	KidneyMeta_NatGen2022
rs55673092	17:43938882	A	G	0.0832	0.0152	3.995e-08	DCAKD	G	A	0.1516	0.0378	5.999e-05	KidneyMeta_NatGen2022
rs56347602	17:43939255	T	C	-0.0832	0.0152	4.042e-08	LRRC37A2	T	C	0.884	0.053	1.204e-41	Glomeruli_NatGen2021
rs56347602	17:43939255	T	C	-0.0832	0.0152	4.042e-08	PLEKHM1	T	C	0.371	0.032	4.192e-25	Glomeruli_NatGen2021
rs56347602	17:43939255	T	C	-0.0832	0.0152	4.042e-08	LRRC37A	T	C	0.962	0.086	1.424e-23	Glomeruli_NatGen2021
rs56347602	17:43939255	T	C	-0.0832	0.0152	4.042e-08	MAPT	T	C	-0.583	0.055	1.289e-21	Glomeruli_NatGen2021
rs56347602	17:43939255	T	C	-0.0832	0.0152	4.042e-08	KANSL1	T	C	0.25	0.032	1.422e-13	Glomeruli_NatGen2021
rs56347602	17:43939255	T	C	-0.0832	0.0152	4.042e-08	PLEKHM1	T	C	-0.89	0.126	1.618e-10	Glomeruli_NatMed2018
rs56347602	17:43939255	T	C	-0.0832	0.0152	4.042e-08	MAPT	T	C	-1.298	0.09	4.911e-27	Glomeruli_NatMed2018
rs56347602	17:43939255	T	C	-0.0832	0.0152	4.042e-08	KANSL1	T	C	-1.308	0.087	2.251e-28	Glomeruli_NatMed2018
rs56347602	17:43939255	T	C	-0.0832	0.0152	4.042e-08	ARL17B	T	C	-0.754	0.135	1.74e-07	Glomeruli_NatMed2018
rs56347602	17:43939255	T	C	-0.0832	0.0152	4.042e-08	LRRC37A2	T	C	0.668	0.044	2.692e-38	Tubule_NatGen2021
rs56347602	17:43939255	T	C	-0.0832	0.0152	4.042e-08	LRRC37A	T	C	0.676	0.068	2.271e-20	Tubule_NatGen2021
rs56347602	17:43939255	T	C	-0.0832	0.0152	4.042e-08	ARL17A	T	C	0.309	0.047	2.556e-10	Tubule_NatGen2021
rs56347602	17:43939255	T	C	-0.0832	0.0152	4.042e-08	PLEKHM1	T	C	0.147	0.024	1.888e-09	Tubule_NatGen2021
rs56347602	17:43939255	T	C	-0.0832	0.0152	4.042e-08	KANSL1	T	C	0.099	0.02	7.931e-07	Tubule_NatGen2021
rs56347602	17:43939255	T	C	-0.0832	0.0152	4.042e-08	WNT3	T	C	0.317	0.065	1.787e-06	Tubule_NatGen2021
rs56347602	17:43939255	T	C	-0.0832	0.0152	4.042e-08	MAPT	T	C	-0.166	0.035	2.537e-06	Tubule_NatGen2021
rs56347602	17:43939255	T	C	-0.0832	0.0152	4.042e-08	PLEKHM1	T	C	-1.108	0.121	2.691e-15	Tubule_NatMed2018
rs56347602	17:43939255	T	C	-0.0832	0.0152	4.042e-08	MAPT	T	C	-1.348	0.099	1.041e-25	Tubule_NatMed2018
rs56347602	17:43939255	T	C	-0.0832	0.0152	4.042e-08	KANSL1	T	C	-1.418	0.093	2.737e-29	Tubule_NatMed2018
rs56347602	17:43939255	T	C	-0.0832	0.0152	4.042e-08	LRRC37A2	T	C	0.7217	0.043	2.651e-63	KidneyMeta_NatGen2022
rs56347602	17:43939255	T	C	-0.0832	0.0152	4.042e-08	LRRC37A	T	C	0.6953	0.067	3.076e-25	KidneyMeta_NatGen2022
rs56347602	17:43939255	T	C	-0.0832	0.0152	4.042e-08	ARL17A	T	C	0.3403	0.0478	1.045e-12	KidneyMeta_NatGen2022
rs56347602	17:43939255	T	C	-0.0832	0.0152	4.042e-08	PLEKHM1	T	C	0.1471	0.0241	1.112e-09	KidneyMeta_NatGen2022
rs56347602	17:43939255	T	C	-0.0832	0.0152	4.042e-08	WNT3	T	C	0.3223	0.0617	1.726e-07	KidneyMeta_NatGen2022
rs56347602	17:43939255	T	C	-0.0832	0.0152	4.042e-08	CRHR1	T	C	0.4	0.0792	4.342e-07	KidneyMeta_NatGen2022
rs56347602	17:43939255	T	C	-0.0832	0.0152	4.042e-08	DCAKD	T	C	0.1516	0.0378	5.999e-05	KidneyMeta_NatGen2022
rs56249080	17:43939432	T	G	0.0833	0.0152	3.962e-08	LRRC37A2	G	T	0.884	0.053	1.204e-41	Glomeruli_NatGen2021
rs56249080	17:43939432	T	G	0.0833	0.0152	3.962e-08	PLEKHM1	G	T	0.371	0.032	4.192e-25	Glomeruli_NatGen2021
rs56249080	17:43939432	T	G	0.0833	0.0152	3.962e-08	LRRC37A	G	T	0.962	0.086	1.424e-23	Glomeruli_NatGen2021
rs56249080	17:43939432	T	G	0.0833	0.0152	3.962e-08	MAPT	G	T	-0.583	0.055	1.289e-21	Glomeruli_NatGen2021
rs56249080	17:43939432	T	G	0.0833	0.0152	3.962e-08	KANSL1	G	T	0.25	0.032	1.422e-13	Glomeruli_NatGen2021
rs56249080	17:43939432	T	G	0.0833	0.0152	3.962e-08	PLEKHM1	G	T	-0.89	0.126	1.618e-10	Glomeruli_NatMed2018
rs56249080	17:43939432	T	G	0.0833	0.0152	3.962e-08	MAPT	G	T	-1.298	0.09	4.911e-27	Glomeruli_NatMed2018
rs56249080	17:43939432	T	G	0.0833	0.0152	3.962e-08	KANSL1	G	T	-1.308	0.087	2.251e-28	Glomeruli_NatMed2018
rs56249080	17:43939432	T	G	0.0833	0.0152	3.962e-08	ARL17B	G	T	-0.754	0.135	1.74e-07	Glomeruli_NatMed2018
rs56249080	17:43939432	T	G	0.0833	0.0152	3.962e-08	LRRC37A2	G	T	0.668	0.044	2.692e-38	Tubule_NatGen2021
rs56249080	17:43939432	T	G	0.0833	0.0152	3.962e-08	LRRC37A	G	T	0.676	0.068	2.271e-20	Tubule_NatGen2021
rs56249080	17:43939432	T	G	0.0833	0.0152	3.962e-08	ARL17A	G	T	0.309	0.047	2.556e-10	Tubule_NatGen2021
rs56249080	17:43939432	T	G	0.0833	0.0152	3.962e-08	PLEKHM1	G	T	0.147	0.024	1.888e-09	Tubule_NatGen2021
rs56249080	17:43939432	T	G	0.0833	0.0152	3.962e-08	KANSL1	G	T	0.099	0.02	7.931e-07	Tubule_NatGen2021
rs56249080	17:43939432	T	G	0.0833	0.0152	3.962e-08	WNT3	G	T	0.317	0.065	1.787e-06	Tubule_NatGen2021
rs56249080	17:43939432	T	G	0.0833	0.0152	3.962e-08	MAPT	G	T	-0.166	0.035	2.537e-06	Tubule_NatGen2021
rs56249080	17:43939432	T	G	0.0833	0.0152	3.962e-08	PLEKHM1	G	T	-1.108	0.121	2.691e-15	Tubule_NatMed2018
rs56249080	17:43939432	T	G	0.0833	0.0152	3.962e-08	MAPT	G	T	-1.348	0.099	1.041e-25	Tubule_NatMed2018
rs56249080	17:43939432	T	G	0.0833	0.0152	3.962e-08	KANSL1	G	T	-1.418	0.093	2.737e-29	Tubule_NatMed2018
rs56249080	17:43939432	T	G	0.0833	0.0152	3.962e-08	LRRC37A2	G	T	0.7217	0.043	2.651e-63	KidneyMeta_NatGen2022
rs56249080	17:43939432	T	G	0.0833	0.0152	3.962e-08	LRRC37A	G	T	0.6953	0.067	3.076e-25	KidneyMeta_NatGen2022
rs56249080	17:43939432	T	G	0.0833	0.0152	3.962e-08	ARL17A	G	T	0.3403	0.0478	1.045e-12	KidneyMeta_NatGen2022
rs56249080	17:43939432	T	G	0.0833	0.0152	3.962e-08	PLEKHM1	G	T	0.1471	0.0241	1.112e-09	KidneyMeta_NatGen2022
rs56249080	17:43939432	T	G	0.0833	0.0152	3.962e-08	WNT3	G	T	0.3223	0.0617	1.726e-07	KidneyMeta_NatGen2022
rs56249080	17:43939432	T	G	0.0833	0.0152	3.962e-08	CRHR1	G	T	0.4	0.0792	4.342e-07	KidneyMeta_NatGen2022
rs56249080	17:43939432	T	G	0.0833	0.0152	3.962e-08	DCAKD	G	T	0.1516	0.0378	5.999e-05	KidneyMeta_NatGen2022
rs56227067	17:43939609	A	T	-0.0836	0.0152	3.598e-08	LRRC37A2	A	T	0.884	0.053	1.204e-41	Glomeruli_NatGen2021
rs56227067	17:43939609	A	T	-0.0836	0.0152	3.598e-08	PLEKHM1	A	T	0.371	0.032	4.192e-25	Glomeruli_NatGen2021
rs56227067	17:43939609	A	T	-0.0836	0.0152	3.598e-08	LRRC37A	A	T	0.962	0.086	1.424e-23	Glomeruli_NatGen2021
rs56227067	17:43939609	A	T	-0.0836	0.0152	3.598e-08	MAPT	A	T	-0.583	0.055	1.289e-21	Glomeruli_NatGen2021
rs56227067	17:43939609	A	T	-0.0836	0.0152	3.598e-08	KANSL1	A	T	0.25	0.032	1.422e-13	Glomeruli_NatGen2021
rs56227067	17:43939609	A	T	-0.0836	0.0152	3.598e-08	PLEKHM1	A	T	-0.89	0.126	1.618e-10	Glomeruli_NatMed2018
rs56227067	17:43939609	A	T	-0.0836	0.0152	3.598e-08	MAPT	A	T	-1.298	0.09	4.911e-27	Glomeruli_NatMed2018
rs56227067	17:43939609	A	T	-0.0836	0.0152	3.598e-08	KANSL1	A	T	-1.308	0.087	2.251e-28	Glomeruli_NatMed2018
rs56227067	17:43939609	A	T	-0.0836	0.0152	3.598e-08	ARL17B	A	T	-0.754	0.135	1.74e-07	Glomeruli_NatMed2018
rs56227067	17:43939609	A	T	-0.0836	0.0152	3.598e-08	LRRC37A2	A	T	0.668	0.044	2.692e-38	Tubule_NatGen2021
rs56227067	17:43939609	A	T	-0.0836	0.0152	3.598e-08	LRRC37A	A	T	0.676	0.068	2.271e-20	Tubule_NatGen2021
rs56227067	17:43939609	A	T	-0.0836	0.0152	3.598e-08	ARL17A	A	T	0.309	0.047	2.556e-10	Tubule_NatGen2021
rs56227067	17:43939609	A	T	-0.0836	0.0152	3.598e-08	PLEKHM1	A	T	0.147	0.024	1.888e-09	Tubule_NatGen2021
rs56227067	17:43939609	A	T	-0.0836	0.0152	3.598e-08	KANSL1	A	T	0.099	0.02	7.931e-07	Tubule_NatGen2021
rs56227067	17:43939609	A	T	-0.0836	0.0152	3.598e-08	WNT3	A	T	0.317	0.065	1.787e-06	Tubule_NatGen2021
rs56227067	17:43939609	A	T	-0.0836	0.0152	3.598e-08	MAPT	A	T	-0.166	0.035	2.537e-06	Tubule_NatGen2021
rs56227067	17:43939609	A	T	-0.0836	0.0152	3.598e-08	PLEKHM1	A	T	-1.108	0.121	2.691e-15	Tubule_NatMed2018
rs56227067	17:43939609	A	T	-0.0836	0.0152	3.598e-08	MAPT	A	T	-1.348	0.099	1.041e-25	Tubule_NatMed2018
rs56227067	17:43939609	A	T	-0.0836	0.0152	3.598e-08	KANSL1	A	T	-1.418	0.093	2.737e-29	Tubule_NatMed2018
rs56227067	17:43939609	A	T	-0.0836	0.0152	3.598e-08	LRRC37A2	A	T	0.7217	0.043	2.651e-63	KidneyMeta_NatGen2022
rs56227067	17:43939609	A	T	-0.0836	0.0152	3.598e-08	LRRC37A	A	T	0.6953	0.067	3.076e-25	KidneyMeta_NatGen2022
rs56227067	17:43939609	A	T	-0.0836	0.0152	3.598e-08	ARL17A	A	T	0.3403	0.0478	1.045e-12	KidneyMeta_NatGen2022
rs56227067	17:43939609	A	T	-0.0836	0.0152	3.598e-08	PLEKHM1	A	T	0.1471	0.0241	1.112e-09	KidneyMeta_NatGen2022
rs56227067	17:43939609	A	T	-0.0836	0.0152	3.598e-08	WNT3	A	T	0.3223	0.0617	1.726e-07	KidneyMeta_NatGen2022
rs56227067	17:43939609	A	T	-0.0836	0.0152	3.598e-08	CRHR1	A	T	0.4	0.0792	4.342e-07	KidneyMeta_NatGen2022
rs56227067	17:43939609	A	T	-0.0836	0.0152	3.598e-08	DCAKD	A	T	0.1516	0.0378	5.999e-05	KidneyMeta_NatGen2022
rs55719714	17:43939638	A	G	0.0837	0.0152	3.462e-08	LRRC37A2	G	A	0.884	0.053	1.204e-41	Glomeruli_NatGen2021
rs55719714	17:43939638	A	G	0.0837	0.0152	3.462e-08	PLEKHM1	G	A	0.371	0.032	4.192e-25	Glomeruli_NatGen2021
rs55719714	17:43939638	A	G	0.0837	0.0152	3.462e-08	LRRC37A	G	A	0.962	0.086	1.424e-23	Glomeruli_NatGen2021
rs55719714	17:43939638	A	G	0.0837	0.0152	3.462e-08	MAPT	G	A	-0.583	0.055	1.289e-21	Glomeruli_NatGen2021
rs55719714	17:43939638	A	G	0.0837	0.0152	3.462e-08	KANSL1	G	A	0.25	0.032	1.422e-13	Glomeruli_NatGen2021
rs55719714	17:43939638	A	G	0.0837	0.0152	3.462e-08	PLEKHM1	G	A	-0.89	0.126	1.618e-10	Glomeruli_NatMed2018
rs55719714	17:43939638	A	G	0.0837	0.0152	3.462e-08	MAPT	G	A	-1.298	0.09	4.911e-27	Glomeruli_NatMed2018
rs55719714	17:43939638	A	G	0.0837	0.0152	3.462e-08	KANSL1	G	A	-1.308	0.087	2.251e-28	Glomeruli_NatMed2018
rs55719714	17:43939638	A	G	0.0837	0.0152	3.462e-08	ARL17B	G	A	-0.754	0.135	1.74e-07	Glomeruli_NatMed2018
rs55719714	17:43939638	A	G	0.0837	0.0152	3.462e-08	LRRC37A2	G	A	0.668	0.044	2.692e-38	Tubule_NatGen2021
rs55719714	17:43939638	A	G	0.0837	0.0152	3.462e-08	LRRC37A	G	A	0.676	0.068	2.271e-20	Tubule_NatGen2021
rs55719714	17:43939638	A	G	0.0837	0.0152	3.462e-08	ARL17A	G	A	0.309	0.047	2.556e-10	Tubule_NatGen2021
rs55719714	17:43939638	A	G	0.0837	0.0152	3.462e-08	PLEKHM1	G	A	0.147	0.024	1.888e-09	Tubule_NatGen2021
rs55719714	17:43939638	A	G	0.0837	0.0152	3.462e-08	KANSL1	G	A	0.099	0.02	7.931e-07	Tubule_NatGen2021
rs55719714	17:43939638	A	G	0.0837	0.0152	3.462e-08	WNT3	G	A	0.317	0.065	1.787e-06	Tubule_NatGen2021
rs55719714	17:43939638	A	G	0.0837	0.0152	3.462e-08	MAPT	G	A	-0.166	0.035	2.537e-06	Tubule_NatGen2021
rs55719714	17:43939638	A	G	0.0837	0.0152	3.462e-08	PLEKHM1	G	A	-1.108	0.121	2.691e-15	Tubule_NatMed2018
rs55719714	17:43939638	A	G	0.0837	0.0152	3.462e-08	MAPT	G	A	-1.348	0.099	1.041e-25	Tubule_NatMed2018
rs55719714	17:43939638	A	G	0.0837	0.0152	3.462e-08	KANSL1	G	A	-1.418	0.093	2.737e-29	Tubule_NatMed2018
rs55719714	17:43939638	A	G	0.0837	0.0152	3.462e-08	LRRC37A2	G	A	0.7217	0.043	2.651e-63	KidneyMeta_NatGen2022
rs55719714	17:43939638	A	G	0.0837	0.0152	3.462e-08	LRRC37A	G	A	0.6953	0.067	3.076e-25	KidneyMeta_NatGen2022
rs55719714	17:43939638	A	G	0.0837	0.0152	3.462e-08	ARL17A	G	A	0.3403	0.0478	1.045e-12	KidneyMeta_NatGen2022
rs55719714	17:43939638	A	G	0.0837	0.0152	3.462e-08	PLEKHM1	G	A	0.1471	0.0241	1.112e-09	KidneyMeta_NatGen2022
rs55719714	17:43939638	A	G	0.0837	0.0152	3.462e-08	WNT3	G	A	0.3223	0.0617	1.726e-07	KidneyMeta_NatGen2022
rs55719714	17:43939638	A	G	0.0837	0.0152	3.462e-08	CRHR1	G	A	0.4	0.0792	4.342e-07	KidneyMeta_NatGen2022
rs55719714	17:43939638	A	G	0.0837	0.0152	3.462e-08	DCAKD	G	A	0.1516	0.0378	5.999e-05	KidneyMeta_NatGen2022
rs56299858	17:43939659	A	G	0.0837	0.0152	3.457e-08	LRRC37A2	G	A	0.884	0.053	1.204e-41	Glomeruli_NatGen2021
rs56299858	17:43939659	A	G	0.0837	0.0152	3.457e-08	PLEKHM1	G	A	0.371	0.032	4.192e-25	Glomeruli_NatGen2021
rs56299858	17:43939659	A	G	0.0837	0.0152	3.457e-08	LRRC37A	G	A	0.962	0.086	1.424e-23	Glomeruli_NatGen2021
rs56299858	17:43939659	A	G	0.0837	0.0152	3.457e-08	MAPT	G	A	-0.583	0.055	1.289e-21	Glomeruli_NatGen2021
rs56299858	17:43939659	A	G	0.0837	0.0152	3.457e-08	KANSL1	G	A	0.25	0.032	1.422e-13	Glomeruli_NatGen2021
rs56299858	17:43939659	A	G	0.0837	0.0152	3.457e-08	PLEKHM1	G	A	-0.89	0.126	1.618e-10	Glomeruli_NatMed2018
rs56299858	17:43939659	A	G	0.0837	0.0152	3.457e-08	MAPT	G	A	-1.298	0.09	4.911e-27	Glomeruli_NatMed2018
rs56299858	17:43939659	A	G	0.0837	0.0152	3.457e-08	KANSL1	G	A	-1.308	0.087	2.251e-28	Glomeruli_NatMed2018
rs56299858	17:43939659	A	G	0.0837	0.0152	3.457e-08	ARL17B	G	A	-0.754	0.135	1.74e-07	Glomeruli_NatMed2018
rs56299858	17:43939659	A	G	0.0837	0.0152	3.457e-08	LRRC37A2	G	A	0.668	0.044	2.692e-38	Tubule_NatGen2021
rs56299858	17:43939659	A	G	0.0837	0.0152	3.457e-08	LRRC37A	G	A	0.676	0.068	2.271e-20	Tubule_NatGen2021
rs56299858	17:43939659	A	G	0.0837	0.0152	3.457e-08	ARL17A	G	A	0.309	0.047	2.556e-10	Tubule_NatGen2021
rs56299858	17:43939659	A	G	0.0837	0.0152	3.457e-08	PLEKHM1	G	A	0.147	0.024	1.888e-09	Tubule_NatGen2021
rs56299858	17:43939659	A	G	0.0837	0.0152	3.457e-08	KANSL1	G	A	0.099	0.02	7.931e-07	Tubule_NatGen2021
rs56299858	17:43939659	A	G	0.0837	0.0152	3.457e-08	WNT3	G	A	0.317	0.065	1.787e-06	Tubule_NatGen2021
rs56299858	17:43939659	A	G	0.0837	0.0152	3.457e-08	MAPT	G	A	-0.166	0.035	2.537e-06	Tubule_NatGen2021
rs56299858	17:43939659	A	G	0.0837	0.0152	3.457e-08	PLEKHM1	G	A	-1.108	0.121	2.691e-15	Tubule_NatMed2018
rs56299858	17:43939659	A	G	0.0837	0.0152	3.457e-08	MAPT	G	A	-1.348	0.099	1.041e-25	Tubule_NatMed2018
rs56299858	17:43939659	A	G	0.0837	0.0152	3.457e-08	KANSL1	G	A	-1.418	0.093	2.737e-29	Tubule_NatMed2018
rs56299858	17:43939659	A	G	0.0837	0.0152	3.457e-08	LRRC37A2	G	A	0.7217	0.043	2.651e-63	KidneyMeta_NatGen2022
rs56299858	17:43939659	A	G	0.0837	0.0152	3.457e-08	LRRC37A	G	A	0.6953	0.067	3.076e-25	KidneyMeta_NatGen2022
rs56299858	17:43939659	A	G	0.0837	0.0152	3.457e-08	ARL17A	G	A	0.3403	0.0478	1.045e-12	KidneyMeta_NatGen2022
rs56299858	17:43939659	A	G	0.0837	0.0152	3.457e-08	PLEKHM1	G	A	0.1471	0.0241	1.112e-09	KidneyMeta_NatGen2022
rs56299858	17:43939659	A	G	0.0837	0.0152	3.457e-08	WNT3	G	A	0.3223	0.0617	1.726e-07	KidneyMeta_NatGen2022
rs56299858	17:43939659	A	G	0.0837	0.0152	3.457e-08	CRHR1	G	A	0.4	0.0792	4.342e-07	KidneyMeta_NatGen2022
rs56299858	17:43939659	A	G	0.0837	0.0152	3.457e-08	DCAKD	G	A	0.1516	0.0378	5.999e-05	KidneyMeta_NatGen2022
rs62054857	17:43939936	A	G	0.0833	0.0152	3.978e-08	LRRC37A2	G	A	0.884	0.053	1.204e-41	Glomeruli_NatGen2021
rs62054857	17:43939936	A	G	0.0833	0.0152	3.978e-08	PLEKHM1	G	A	0.371	0.032	4.192e-25	Glomeruli_NatGen2021
rs62054857	17:43939936	A	G	0.0833	0.0152	3.978e-08	LRRC37A	G	A	0.962	0.086	1.424e-23	Glomeruli_NatGen2021
rs62054857	17:43939936	A	G	0.0833	0.0152	3.978e-08	MAPT	G	A	-0.583	0.055	1.289e-21	Glomeruli_NatGen2021
rs62054857	17:43939936	A	G	0.0833	0.0152	3.978e-08	KANSL1	G	A	0.25	0.032	1.422e-13	Glomeruli_NatGen2021
rs62054857	17:43939936	A	G	0.0833	0.0152	3.978e-08	PLEKHM1	G	A	-0.89	0.126	1.618e-10	Glomeruli_NatMed2018
rs62054857	17:43939936	A	G	0.0833	0.0152	3.978e-08	MAPT	G	A	-1.298	0.09	4.911e-27	Glomeruli_NatMed2018
rs62054857	17:43939936	A	G	0.0833	0.0152	3.978e-08	KANSL1	G	A	-1.308	0.087	2.251e-28	Glomeruli_NatMed2018
rs62054857	17:43939936	A	G	0.0833	0.0152	3.978e-08	ARL17B	G	A	-0.754	0.135	1.74e-07	Glomeruli_NatMed2018
rs62054857	17:43939936	A	G	0.0833	0.0152	3.978e-08	LRRC37A2	G	A	0.668	0.044	2.692e-38	Tubule_NatGen2021
rs62054857	17:43939936	A	G	0.0833	0.0152	3.978e-08	LRRC37A	G	A	0.676	0.068	2.271e-20	Tubule_NatGen2021
rs62054857	17:43939936	A	G	0.0833	0.0152	3.978e-08	ARL17A	G	A	0.309	0.047	2.556e-10	Tubule_NatGen2021
rs62054857	17:43939936	A	G	0.0833	0.0152	3.978e-08	PLEKHM1	G	A	0.147	0.024	1.888e-09	Tubule_NatGen2021
rs62054857	17:43939936	A	G	0.0833	0.0152	3.978e-08	KANSL1	G	A	0.099	0.02	7.931e-07	Tubule_NatGen2021
rs62054857	17:43939936	A	G	0.0833	0.0152	3.978e-08	WNT3	G	A	0.317	0.065	1.787e-06	Tubule_NatGen2021
rs62054857	17:43939936	A	G	0.0833	0.0152	3.978e-08	MAPT	G	A	-0.166	0.035	2.537e-06	Tubule_NatGen2021
rs62054857	17:43939936	A	G	0.0833	0.0152	3.978e-08	PLEKHM1	G	A	-1.108	0.121	2.691e-15	Tubule_NatMed2018
rs62054857	17:43939936	A	G	0.0833	0.0152	3.978e-08	MAPT	G	A	-1.348	0.099	1.041e-25	Tubule_NatMed2018
rs62054857	17:43939936	A	G	0.0833	0.0152	3.978e-08	KANSL1	G	A	-1.418	0.093	2.737e-29	Tubule_NatMed2018
rs62054857	17:43939936	A	G	0.0833	0.0152	3.978e-08	LRRC37A2	G	A	0.7217	0.043	2.651e-63	KidneyMeta_NatGen2022
rs62054857	17:43939936	A	G	0.0833	0.0152	3.978e-08	LRRC37A	G	A	0.6953	0.067	3.076e-25	KidneyMeta_NatGen2022
rs62054857	17:43939936	A	G	0.0833	0.0152	3.978e-08	ARL17A	G	A	0.3403	0.0478	1.045e-12	KidneyMeta_NatGen2022
rs62054857	17:43939936	A	G	0.0833	0.0152	3.978e-08	PLEKHM1	G	A	0.1471	0.0241	1.112e-09	KidneyMeta_NatGen2022
rs62054857	17:43939936	A	G	0.0833	0.0152	3.978e-08	WNT3	G	A	0.3223	0.0617	1.726e-07	KidneyMeta_NatGen2022
rs62054857	17:43939936	A	G	0.0833	0.0152	3.978e-08	CRHR1	G	A	0.4	0.0792	4.342e-07	KidneyMeta_NatGen2022
rs62054857	17:43939936	A	G	0.0833	0.0152	3.978e-08	DCAKD	G	A	0.1516	0.0378	5.999e-05	KidneyMeta_NatGen2022
rs75210307	17:43940012	T	C	-0.0851	0.0153	2.8e-08	LRRC37A2	T	C	0.89	0.053	6.362e-42	Glomeruli_NatGen2021
rs75210307	17:43940012	T	C	-0.0851	0.0153	2.8e-08	PLEKHM1	T	C	0.372	0.032	4.767e-25	Glomeruli_NatGen2021
rs75210307	17:43940012	T	C	-0.0851	0.0153	2.8e-08	LRRC37A	T	C	0.965	0.086	1.744e-23	Glomeruli_NatGen2021
rs75210307	17:43940012	T	C	-0.0851	0.0153	2.8e-08	MAPT	T	C	-0.589	0.055	6.889e-22	Glomeruli_NatGen2021
rs75210307	17:43940012	T	C	-0.0851	0.0153	2.8e-08	KANSL1	T	C	0.253	0.032	8.996e-14	Glomeruli_NatGen2021
rs75210307	17:43940012	T	C	-0.0851	0.0153	2.8e-08	PLEKHM1	T	C	-0.9	0.128	1.69e-10	Glomeruli_NatMed2018
rs75210307	17:43940012	T	C	-0.0851	0.0153	2.8e-08	MAPT	T	C	-1.313	0.092	5.136e-27	Glomeruli_NatMed2018
rs75210307	17:43940012	T	C	-0.0851	0.0153	2.8e-08	KANSL1	T	C	-1.324	0.088	2.012e-28	Glomeruli_NatMed2018
rs75210307	17:43940012	T	C	-0.0851	0.0153	2.8e-08	ARL17B	T	C	-0.766	0.137	1.501e-07	Glomeruli_NatMed2018
rs75210307	17:43940012	T	C	-0.0851	0.0153	2.8e-08	LRRC37A2	T	C	0.671	0.044	2.212e-38	Tubule_NatGen2021
rs75210307	17:43940012	T	C	-0.0851	0.0153	2.8e-08	LRRC37A	T	C	0.679	0.068	2.285e-20	Tubule_NatGen2021
rs75210307	17:43940012	T	C	-0.0851	0.0153	2.8e-08	ARL17A	T	C	0.31	0.047	2.44e-10	Tubule_NatGen2021
rs75210307	17:43940012	T	C	-0.0851	0.0153	2.8e-08	PLEKHM1	T	C	0.147	0.024	2.34e-09	Tubule_NatGen2021
rs75210307	17:43940012	T	C	-0.0851	0.0153	2.8e-08	KANSL1	T	C	0.1	0.02	7.142e-07	Tubule_NatGen2021
rs75210307	17:43940012	T	C	-0.0851	0.0153	2.8e-08	WNT3	T	C	0.32	0.065	1.505e-06	Tubule_NatGen2021
rs75210307	17:43940012	T	C	-0.0851	0.0153	2.8e-08	MAPT	T	C	-0.167	0.035	2.668e-06	Tubule_NatGen2021
rs75210307	17:43940012	T	C	-0.0851	0.0153	2.8e-08	PLEKHM1	T	C	-1.123	0.122	1.759e-15	Tubule_NatMed2018
rs75210307	17:43940012	T	C	-0.0851	0.0153	2.8e-08	MAPT	T	C	-1.358	0.1	1.318e-25	Tubule_NatMed2018
rs75210307	17:43940012	T	C	-0.0851	0.0153	2.8e-08	KANSL1	T	C	-1.432	0.093	1.922e-29	Tubule_NatMed2018
rs75210307	17:43940012	T	C	-0.0851	0.0153	2.8e-08	LRRC37A2	T	C	0.7245	0.0431	1.789e-63	KidneyMeta_NatGen2022
rs75210307	17:43940012	T	C	-0.0851	0.0153	2.8e-08	LRRC37A	T	C	0.6976	0.0672	3.071e-25	KidneyMeta_NatGen2022
rs75210307	17:43940012	T	C	-0.0851	0.0153	2.8e-08	ARL17A	T	C	0.3419	0.0479	9.773e-13	KidneyMeta_NatGen2022
rs75210307	17:43940012	T	C	-0.0851	0.0153	2.8e-08	PLEKHM1	T	C	0.147	0.0242	1.316e-09	KidneyMeta_NatGen2022
rs75210307	17:43940012	T	C	-0.0851	0.0153	2.8e-08	WNT3	T	C	0.325	0.0618	1.46e-07	KidneyMeta_NatGen2022
rs75210307	17:43940012	T	C	-0.0851	0.0153	2.8e-08	CRHR1	T	C	0.3983	0.0793	5.025e-07	KidneyMeta_NatGen2022
rs75210307	17:43940012	T	C	-0.0851	0.0153	2.8e-08	DCAKD	T	C	0.1505	0.0379	7.23e-05	KidneyMeta_NatGen2022
rs74944644	17:43940020	T	C	-0.085	0.0153	2.852e-08	LRRC37A2	T	C	0.89	0.053	6.362e-42	Glomeruli_NatGen2021
rs74944644	17:43940020	T	C	-0.085	0.0153	2.852e-08	PLEKHM1	T	C	0.372	0.032	4.767e-25	Glomeruli_NatGen2021
rs74944644	17:43940020	T	C	-0.085	0.0153	2.852e-08	LRRC37A	T	C	0.965	0.086	1.744e-23	Glomeruli_NatGen2021
rs74944644	17:43940020	T	C	-0.085	0.0153	2.852e-08	MAPT	T	C	-0.589	0.055	6.889e-22	Glomeruli_NatGen2021
rs74944644	17:43940020	T	C	-0.085	0.0153	2.852e-08	KANSL1	T	C	0.253	0.032	8.996e-14	Glomeruli_NatGen2021
rs74944644	17:43940020	T	C	-0.085	0.0153	2.852e-08	PLEKHM1	T	C	-0.9	0.128	1.69e-10	Glomeruli_NatMed2018
rs74944644	17:43940020	T	C	-0.085	0.0153	2.852e-08	MAPT	T	C	-1.313	0.092	5.136e-27	Glomeruli_NatMed2018
rs74944644	17:43940020	T	C	-0.085	0.0153	2.852e-08	KANSL1	T	C	-1.324	0.088	2.012e-28	Glomeruli_NatMed2018
rs74944644	17:43940020	T	C	-0.085	0.0153	2.852e-08	ARL17B	T	C	-0.766	0.137	1.501e-07	Glomeruli_NatMed2018
rs74944644	17:43940020	T	C	-0.085	0.0153	2.852e-08	LRRC37A2	T	C	0.671	0.044	2.212e-38	Tubule_NatGen2021
rs74944644	17:43940020	T	C	-0.085	0.0153	2.852e-08	LRRC37A	T	C	0.679	0.068	2.285e-20	Tubule_NatGen2021
rs74944644	17:43940020	T	C	-0.085	0.0153	2.852e-08	ARL17A	T	C	0.31	0.047	2.44e-10	Tubule_NatGen2021
rs74944644	17:43940020	T	C	-0.085	0.0153	2.852e-08	PLEKHM1	T	C	0.147	0.024	2.34e-09	Tubule_NatGen2021
rs74944644	17:43940020	T	C	-0.085	0.0153	2.852e-08	KANSL1	T	C	0.1	0.02	7.142e-07	Tubule_NatGen2021
rs74944644	17:43940020	T	C	-0.085	0.0153	2.852e-08	WNT3	T	C	0.32	0.065	1.505e-06	Tubule_NatGen2021
rs74944644	17:43940020	T	C	-0.085	0.0153	2.852e-08	MAPT	T	C	-0.167	0.035	2.668e-06	Tubule_NatGen2021
rs74944644	17:43940020	T	C	-0.085	0.0153	2.852e-08	PLEKHM1	T	C	-1.123	0.122	1.759e-15	Tubule_NatMed2018
rs74944644	17:43940020	T	C	-0.085	0.0153	2.852e-08	MAPT	T	C	-1.358	0.1	1.318e-25	Tubule_NatMed2018
rs74944644	17:43940020	T	C	-0.085	0.0153	2.852e-08	KANSL1	T	C	-1.432	0.093	1.922e-29	Tubule_NatMed2018
rs74944644	17:43940020	T	C	-0.085	0.0153	2.852e-08	LRRC37A2	T	C	0.7188	0.0433	7.768e-62	KidneyMeta_NatGen2022
rs74944644	17:43940020	T	C	-0.085	0.0153	2.852e-08	LRRC37A	T	C	0.688	0.0675	2.165e-24	KidneyMeta_NatGen2022
rs74944644	17:43940020	T	C	-0.085	0.0153	2.852e-08	ARL17A	T	C	0.3429	0.0479	8.246e-13	KidneyMeta_NatGen2022
rs74944644	17:43940020	T	C	-0.085	0.0153	2.852e-08	PLEKHM1	T	C	0.144	0.0243	3.021e-09	KidneyMeta_NatGen2022
rs74944644	17:43940020	T	C	-0.085	0.0153	2.852e-08	WNT3	T	C	0.3275	0.0618	1.139e-07	KidneyMeta_NatGen2022
rs74944644	17:43940020	T	C	-0.085	0.0153	2.852e-08	CRHR1	T	C	0.4033	0.0792	3.483e-07	KidneyMeta_NatGen2022
rs74944644	17:43940020	T	C	-0.085	0.0153	2.852e-08	DCAKD	T	C	0.152	0.0379	6.112e-05	KidneyMeta_NatGen2022
rs79412431	17:43940021	A	G	0.0853	0.0153	2.626e-08	LRRC37A2	G	A	0.89	0.053	6.362e-42	Glomeruli_NatGen2021
rs79412431	17:43940021	A	G	0.0853	0.0153	2.626e-08	PLEKHM1	G	A	0.372	0.032	4.767e-25	Glomeruli_NatGen2021
rs79412431	17:43940021	A	G	0.0853	0.0153	2.626e-08	LRRC37A	G	A	0.965	0.086	1.744e-23	Glomeruli_NatGen2021
rs79412431	17:43940021	A	G	0.0853	0.0153	2.626e-08	MAPT	G	A	-0.589	0.055	6.889e-22	Glomeruli_NatGen2021
rs79412431	17:43940021	A	G	0.0853	0.0153	2.626e-08	KANSL1	G	A	0.253	0.032	8.996e-14	Glomeruli_NatGen2021
rs79412431	17:43940021	A	G	0.0853	0.0153	2.626e-08	PLEKHM1	G	A	-0.9	0.128	1.69e-10	Glomeruli_NatMed2018
rs79412431	17:43940021	A	G	0.0853	0.0153	2.626e-08	MAPT	G	A	-1.313	0.092	5.136e-27	Glomeruli_NatMed2018
rs79412431	17:43940021	A	G	0.0853	0.0153	2.626e-08	KANSL1	G	A	-1.324	0.088	2.012e-28	Glomeruli_NatMed2018
rs79412431	17:43940021	A	G	0.0853	0.0153	2.626e-08	ARL17B	G	A	-0.766	0.137	1.501e-07	Glomeruli_NatMed2018
rs79412431	17:43940021	A	G	0.0853	0.0153	2.626e-08	LRRC37A2	G	A	0.671	0.044	2.212e-38	Tubule_NatGen2021
rs79412431	17:43940021	A	G	0.0853	0.0153	2.626e-08	LRRC37A	G	A	0.679	0.068	2.285e-20	Tubule_NatGen2021
rs79412431	17:43940021	A	G	0.0853	0.0153	2.626e-08	ARL17A	G	A	0.31	0.047	2.44e-10	Tubule_NatGen2021
rs79412431	17:43940021	A	G	0.0853	0.0153	2.626e-08	PLEKHM1	G	A	0.147	0.024	2.34e-09	Tubule_NatGen2021
rs79412431	17:43940021	A	G	0.0853	0.0153	2.626e-08	KANSL1	G	A	0.1	0.02	7.142e-07	Tubule_NatGen2021
rs79412431	17:43940021	A	G	0.0853	0.0153	2.626e-08	WNT3	G	A	0.32	0.065	1.505e-06	Tubule_NatGen2021
rs79412431	17:43940021	A	G	0.0853	0.0153	2.626e-08	MAPT	G	A	-0.167	0.035	2.668e-06	Tubule_NatGen2021
rs79412431	17:43940021	A	G	0.0853	0.0153	2.626e-08	PLEKHM1	G	A	-1.123	0.122	1.759e-15	Tubule_NatMed2018
rs79412431	17:43940021	A	G	0.0853	0.0153	2.626e-08	MAPT	G	A	-1.358	0.1	1.318e-25	Tubule_NatMed2018
rs79412431	17:43940021	A	G	0.0853	0.0153	2.626e-08	KANSL1	G	A	-1.432	0.093	1.922e-29	Tubule_NatMed2018
rs79412431	17:43940021	A	G	0.0853	0.0153	2.626e-08	LRRC37A2	G	A	0.7188	0.0433	7.768e-62	KidneyMeta_NatGen2022
rs79412431	17:43940021	A	G	0.0853	0.0153	2.626e-08	LRRC37A	G	A	0.688	0.0675	2.165e-24	KidneyMeta_NatGen2022
rs79412431	17:43940021	A	G	0.0853	0.0153	2.626e-08	ARL17A	G	A	0.3429	0.0479	8.246e-13	KidneyMeta_NatGen2022
rs79412431	17:43940021	A	G	0.0853	0.0153	2.626e-08	PLEKHM1	G	A	0.144	0.0243	3.021e-09	KidneyMeta_NatGen2022
rs79412431	17:43940021	A	G	0.0853	0.0153	2.626e-08	WNT3	G	A	0.3275	0.0618	1.139e-07	KidneyMeta_NatGen2022
rs79412431	17:43940021	A	G	0.0853	0.0153	2.626e-08	CRHR1	G	A	0.4033	0.0792	3.483e-07	KidneyMeta_NatGen2022
rs79412431	17:43940021	A	G	0.0853	0.0153	2.626e-08	DCAKD	G	A	0.152	0.0379	6.112e-05	KidneyMeta_NatGen2022
rs62054858	17:43940188	T	C	-0.0833	0.0152	3.979e-08	LRRC37A2	T	C	0.884	0.053	1.204e-41	Glomeruli_NatGen2021
rs62054858	17:43940188	T	C	-0.0833	0.0152	3.979e-08	PLEKHM1	T	C	0.371	0.032	4.192e-25	Glomeruli_NatGen2021
rs62054858	17:43940188	T	C	-0.0833	0.0152	3.979e-08	LRRC37A	T	C	0.962	0.086	1.424e-23	Glomeruli_NatGen2021
rs62054858	17:43940188	T	C	-0.0833	0.0152	3.979e-08	MAPT	T	C	-0.583	0.055	1.289e-21	Glomeruli_NatGen2021
rs62054858	17:43940188	T	C	-0.0833	0.0152	3.979e-08	KANSL1	T	C	0.25	0.032	1.422e-13	Glomeruli_NatGen2021
rs62054858	17:43940188	T	C	-0.0833	0.0152	3.979e-08	PLEKHM1	T	C	-0.89	0.126	1.618e-10	Glomeruli_NatMed2018
rs62054858	17:43940188	T	C	-0.0833	0.0152	3.979e-08	MAPT	T	C	-1.298	0.09	4.911e-27	Glomeruli_NatMed2018
rs62054858	17:43940188	T	C	-0.0833	0.0152	3.979e-08	KANSL1	T	C	-1.308	0.087	2.251e-28	Glomeruli_NatMed2018
rs62054858	17:43940188	T	C	-0.0833	0.0152	3.979e-08	ARL17B	T	C	-0.754	0.135	1.74e-07	Glomeruli_NatMed2018
rs62054858	17:43940188	T	C	-0.0833	0.0152	3.979e-08	LRRC37A2	T	C	0.668	0.044	2.692e-38	Tubule_NatGen2021
rs62054858	17:43940188	T	C	-0.0833	0.0152	3.979e-08	LRRC37A	T	C	0.676	0.068	2.271e-20	Tubule_NatGen2021
rs62054858	17:43940188	T	C	-0.0833	0.0152	3.979e-08	ARL17A	T	C	0.309	0.047	2.556e-10	Tubule_NatGen2021
rs62054858	17:43940188	T	C	-0.0833	0.0152	3.979e-08	PLEKHM1	T	C	0.147	0.024	1.888e-09	Tubule_NatGen2021
rs62054858	17:43940188	T	C	-0.0833	0.0152	3.979e-08	KANSL1	T	C	0.099	0.02	7.931e-07	Tubule_NatGen2021
rs62054858	17:43940188	T	C	-0.0833	0.0152	3.979e-08	WNT3	T	C	0.317	0.065	1.787e-06	Tubule_NatGen2021
rs62054858	17:43940188	T	C	-0.0833	0.0152	3.979e-08	MAPT	T	C	-0.166	0.035	2.537e-06	Tubule_NatGen2021
rs62054858	17:43940188	T	C	-0.0833	0.0152	3.979e-08	PLEKHM1	T	C	-1.108	0.121	2.691e-15	Tubule_NatMed2018
rs62054858	17:43940188	T	C	-0.0833	0.0152	3.979e-08	MAPT	T	C	-1.348	0.099	1.041e-25	Tubule_NatMed2018
rs62054858	17:43940188	T	C	-0.0833	0.0152	3.979e-08	KANSL1	T	C	-1.418	0.093	2.737e-29	Tubule_NatMed2018
rs62054858	17:43940188	T	C	-0.0833	0.0152	3.979e-08	LRRC37A2	T	C	0.7217	0.043	2.651e-63	KidneyMeta_NatGen2022
rs62054858	17:43940188	T	C	-0.0833	0.0152	3.979e-08	LRRC37A	T	C	0.6953	0.067	3.076e-25	KidneyMeta_NatGen2022
rs62054858	17:43940188	T	C	-0.0833	0.0152	3.979e-08	ARL17A	T	C	0.3403	0.0478	1.045e-12	KidneyMeta_NatGen2022
rs62054858	17:43940188	T	C	-0.0833	0.0152	3.979e-08	PLEKHM1	T	C	0.1473	0.0241	1.061e-09	KidneyMeta_NatGen2022
rs62054858	17:43940188	T	C	-0.0833	0.0152	3.979e-08	WNT3	T	C	0.3223	0.0617	1.726e-07	KidneyMeta_NatGen2022
rs62054858	17:43940188	T	C	-0.0833	0.0152	3.979e-08	CRHR1	T	C	0.3954	0.0791	5.81e-07	KidneyMeta_NatGen2022
rs62054858	17:43940188	T	C	-0.0833	0.0152	3.979e-08	DCAKD	T	C	0.1516	0.0378	5.999e-05	KidneyMeta_NatGen2022
rs79406732	17:43940497	T	C	0.0841	0.0152	2.979e-08	LRRC37A2	C	T	0.884	0.053	1.204e-41	Glomeruli_NatGen2021
rs79406732	17:43940497	T	C	0.0841	0.0152	2.979e-08	PLEKHM1	C	T	0.371	0.032	4.192e-25	Glomeruli_NatGen2021
rs79406732	17:43940497	T	C	0.0841	0.0152	2.979e-08	LRRC37A	C	T	0.962	0.086	1.424e-23	Glomeruli_NatGen2021
rs79406732	17:43940497	T	C	0.0841	0.0152	2.979e-08	MAPT	C	T	-0.583	0.055	1.289e-21	Glomeruli_NatGen2021
rs79406732	17:43940497	T	C	0.0841	0.0152	2.979e-08	KANSL1	C	T	0.25	0.032	1.422e-13	Glomeruli_NatGen2021
rs79406732	17:43940497	T	C	0.0841	0.0152	2.979e-08	PLEKHM1	C	T	-0.89	0.126	1.618e-10	Glomeruli_NatMed2018
rs79406732	17:43940497	T	C	0.0841	0.0152	2.979e-08	MAPT	C	T	-1.298	0.09	4.911e-27	Glomeruli_NatMed2018
rs79406732	17:43940497	T	C	0.0841	0.0152	2.979e-08	KANSL1	C	T	-1.308	0.087	2.251e-28	Glomeruli_NatMed2018
rs79406732	17:43940497	T	C	0.0841	0.0152	2.979e-08	ARL17B	C	T	-0.754	0.135	1.74e-07	Glomeruli_NatMed2018
rs79406732	17:43940497	T	C	0.0841	0.0152	2.979e-08	LRRC37A2	C	T	0.668	0.044	2.692e-38	Tubule_NatGen2021
rs79406732	17:43940497	T	C	0.0841	0.0152	2.979e-08	LRRC37A	C	T	0.676	0.068	2.271e-20	Tubule_NatGen2021
rs79406732	17:43940497	T	C	0.0841	0.0152	2.979e-08	ARL17A	C	T	0.309	0.047	2.556e-10	Tubule_NatGen2021
rs79406732	17:43940497	T	C	0.0841	0.0152	2.979e-08	PLEKHM1	C	T	0.147	0.024	1.888e-09	Tubule_NatGen2021
rs79406732	17:43940497	T	C	0.0841	0.0152	2.979e-08	KANSL1	C	T	0.099	0.02	7.931e-07	Tubule_NatGen2021
rs79406732	17:43940497	T	C	0.0841	0.0152	2.979e-08	WNT3	C	T	0.317	0.065	1.787e-06	Tubule_NatGen2021
rs79406732	17:43940497	T	C	0.0841	0.0152	2.979e-08	MAPT	C	T	-0.166	0.035	2.537e-06	Tubule_NatGen2021
rs79406732	17:43940497	T	C	0.0841	0.0152	2.979e-08	PLEKHM1	C	T	-1.108	0.121	2.691e-15	Tubule_NatMed2018
rs79406732	17:43940497	T	C	0.0841	0.0152	2.979e-08	MAPT	C	T	-1.348	0.099	1.041e-25	Tubule_NatMed2018
rs79406732	17:43940497	T	C	0.0841	0.0152	2.979e-08	KANSL1	C	T	-1.418	0.093	2.737e-29	Tubule_NatMed2018
rs79406732	17:43940497	T	C	0.0841	0.0152	2.979e-08	LRRC37A2	C	T	0.7217	0.043	2.651e-63	KidneyMeta_NatGen2022
rs79406732	17:43940497	T	C	0.0841	0.0152	2.979e-08	LRRC37A	C	T	0.6953	0.067	3.076e-25	KidneyMeta_NatGen2022
rs79406732	17:43940497	T	C	0.0841	0.0152	2.979e-08	ARL17A	C	T	0.3403	0.0478	1.045e-12	KidneyMeta_NatGen2022
rs79406732	17:43940497	T	C	0.0841	0.0152	2.979e-08	PLEKHM1	C	T	0.1471	0.0241	1.112e-09	KidneyMeta_NatGen2022
rs79406732	17:43940497	T	C	0.0841	0.0152	2.979e-08	WNT3	C	T	0.3223	0.0617	1.726e-07	KidneyMeta_NatGen2022
rs79406732	17:43940497	T	C	0.0841	0.0152	2.979e-08	CRHR1	C	T	0.4	0.0792	4.342e-07	KidneyMeta_NatGen2022
rs79406732	17:43940497	T	C	0.0841	0.0152	2.979e-08	DCAKD	C	T	0.1516	0.0378	5.999e-05	KidneyMeta_NatGen2022
rs62054859	17:43940685	A	G	0.0833	0.0152	3.974e-08	LRRC37A2	G	A	0.884	0.053	1.204e-41	Glomeruli_NatGen2021
rs62054859	17:43940685	A	G	0.0833	0.0152	3.974e-08	PLEKHM1	G	A	0.371	0.032	4.192e-25	Glomeruli_NatGen2021
rs62054859	17:43940685	A	G	0.0833	0.0152	3.974e-08	LRRC37A	G	A	0.962	0.086	1.424e-23	Glomeruli_NatGen2021
rs62054859	17:43940685	A	G	0.0833	0.0152	3.974e-08	MAPT	G	A	-0.583	0.055	1.289e-21	Glomeruli_NatGen2021
rs62054859	17:43940685	A	G	0.0833	0.0152	3.974e-08	KANSL1	G	A	0.25	0.032	1.422e-13	Glomeruli_NatGen2021
rs62054859	17:43940685	A	G	0.0833	0.0152	3.974e-08	PLEKHM1	G	A	-0.89	0.126	1.618e-10	Glomeruli_NatMed2018
rs62054859	17:43940685	A	G	0.0833	0.0152	3.974e-08	MAPT	G	A	-1.298	0.09	4.911e-27	Glomeruli_NatMed2018
rs62054859	17:43940685	A	G	0.0833	0.0152	3.974e-08	KANSL1	G	A	-1.308	0.087	2.251e-28	Glomeruli_NatMed2018
rs62054859	17:43940685	A	G	0.0833	0.0152	3.974e-08	ARL17B	G	A	-0.754	0.135	1.74e-07	Glomeruli_NatMed2018
rs62054859	17:43940685	A	G	0.0833	0.0152	3.974e-08	LRRC37A2	G	A	0.668	0.044	2.692e-38	Tubule_NatGen2021
rs62054859	17:43940685	A	G	0.0833	0.0152	3.974e-08	LRRC37A	G	A	0.676	0.068	2.271e-20	Tubule_NatGen2021
rs62054859	17:43940685	A	G	0.0833	0.0152	3.974e-08	ARL17A	G	A	0.309	0.047	2.556e-10	Tubule_NatGen2021
rs62054859	17:43940685	A	G	0.0833	0.0152	3.974e-08	PLEKHM1	G	A	0.147	0.024	1.888e-09	Tubule_NatGen2021
rs62054859	17:43940685	A	G	0.0833	0.0152	3.974e-08	KANSL1	G	A	0.099	0.02	7.931e-07	Tubule_NatGen2021
rs62054859	17:43940685	A	G	0.0833	0.0152	3.974e-08	WNT3	G	A	0.317	0.065	1.787e-06	Tubule_NatGen2021
rs62054859	17:43940685	A	G	0.0833	0.0152	3.974e-08	MAPT	G	A	-0.166	0.035	2.537e-06	Tubule_NatGen2021
rs62054859	17:43940685	A	G	0.0833	0.0152	3.974e-08	PLEKHM1	G	A	-1.108	0.121	2.691e-15	Tubule_NatMed2018
rs62054859	17:43940685	A	G	0.0833	0.0152	3.974e-08	MAPT	G	A	-1.348	0.099	1.041e-25	Tubule_NatMed2018
rs62054859	17:43940685	A	G	0.0833	0.0152	3.974e-08	KANSL1	G	A	-1.418	0.093	2.737e-29	Tubule_NatMed2018
rs62054859	17:43940685	A	G	0.0833	0.0152	3.974e-08	LRRC37A2	G	A	0.7217	0.043	2.651e-63	KidneyMeta_NatGen2022
rs62054859	17:43940685	A	G	0.0833	0.0152	3.974e-08	LRRC37A	G	A	0.6953	0.067	3.076e-25	KidneyMeta_NatGen2022
rs62054859	17:43940685	A	G	0.0833	0.0152	3.974e-08	ARL17A	G	A	0.3403	0.0478	1.045e-12	KidneyMeta_NatGen2022
rs62054859	17:43940685	A	G	0.0833	0.0152	3.974e-08	PLEKHM1	G	A	0.1471	0.0241	1.112e-09	KidneyMeta_NatGen2022
rs62054859	17:43940685	A	G	0.0833	0.0152	3.974e-08	WNT3	G	A	0.3223	0.0617	1.726e-07	KidneyMeta_NatGen2022
rs62054859	17:43940685	A	G	0.0833	0.0152	3.974e-08	CRHR1	G	A	0.4	0.0792	4.342e-07	KidneyMeta_NatGen2022
rs62054859	17:43940685	A	G	0.0833	0.0152	3.974e-08	DCAKD	G	A	0.1516	0.0378	5.999e-05	KidneyMeta_NatGen2022
rs62055460	17:43940825	C	G	0.0833	0.0152	3.971e-08	LRRC37A2	G	C	0.884	0.053	1.204e-41	Glomeruli_NatGen2021
rs62055460	17:43940825	C	G	0.0833	0.0152	3.971e-08	PLEKHM1	G	C	0.371	0.032	4.192e-25	Glomeruli_NatGen2021
rs62055460	17:43940825	C	G	0.0833	0.0152	3.971e-08	LRRC37A	G	C	0.962	0.086	1.424e-23	Glomeruli_NatGen2021
rs62055460	17:43940825	C	G	0.0833	0.0152	3.971e-08	MAPT	G	C	-0.583	0.055	1.289e-21	Glomeruli_NatGen2021
rs62055460	17:43940825	C	G	0.0833	0.0152	3.971e-08	KANSL1	G	C	0.25	0.032	1.422e-13	Glomeruli_NatGen2021
rs62055460	17:43940825	C	G	0.0833	0.0152	3.971e-08	PLEKHM1	G	C	-0.89	0.126	1.618e-10	Glomeruli_NatMed2018
rs62055460	17:43940825	C	G	0.0833	0.0152	3.971e-08	MAPT	G	C	-1.298	0.09	4.911e-27	Glomeruli_NatMed2018
rs62055460	17:43940825	C	G	0.0833	0.0152	3.971e-08	KANSL1	G	C	-1.308	0.087	2.251e-28	Glomeruli_NatMed2018
rs62055460	17:43940825	C	G	0.0833	0.0152	3.971e-08	ARL17B	G	C	-0.754	0.135	1.74e-07	Glomeruli_NatMed2018
rs62055460	17:43940825	C	G	0.0833	0.0152	3.971e-08	LRRC37A2	G	C	0.668	0.044	2.692e-38	Tubule_NatGen2021
rs62055460	17:43940825	C	G	0.0833	0.0152	3.971e-08	LRRC37A	G	C	0.676	0.068	2.271e-20	Tubule_NatGen2021
rs62055460	17:43940825	C	G	0.0833	0.0152	3.971e-08	ARL17A	G	C	0.309	0.047	2.556e-10	Tubule_NatGen2021
rs62055460	17:43940825	C	G	0.0833	0.0152	3.971e-08	PLEKHM1	G	C	0.147	0.024	1.888e-09	Tubule_NatGen2021
rs62055460	17:43940825	C	G	0.0833	0.0152	3.971e-08	KANSL1	G	C	0.099	0.02	7.931e-07	Tubule_NatGen2021
rs62055460	17:43940825	C	G	0.0833	0.0152	3.971e-08	WNT3	G	C	0.317	0.065	1.787e-06	Tubule_NatGen2021
rs62055460	17:43940825	C	G	0.0833	0.0152	3.971e-08	MAPT	G	C	-0.166	0.035	2.537e-06	Tubule_NatGen2021
rs62055460	17:43940825	C	G	0.0833	0.0152	3.971e-08	PLEKHM1	G	C	-1.108	0.121	2.691e-15	Tubule_NatMed2018
rs62055460	17:43940825	C	G	0.0833	0.0152	3.971e-08	MAPT	G	C	-1.348	0.099	1.041e-25	Tubule_NatMed2018
rs62055460	17:43940825	C	G	0.0833	0.0152	3.971e-08	KANSL1	G	C	-1.418	0.093	2.737e-29	Tubule_NatMed2018
rs62055460	17:43940825	C	G	0.0833	0.0152	3.971e-08	LRRC37A2	G	C	0.7217	0.043	2.651e-63	KidneyMeta_NatGen2022
rs62055460	17:43940825	C	G	0.0833	0.0152	3.971e-08	LRRC37A	G	C	0.6953	0.067	3.076e-25	KidneyMeta_NatGen2022
rs62055460	17:43940825	C	G	0.0833	0.0152	3.971e-08	ARL17A	G	C	0.3403	0.0478	1.045e-12	KidneyMeta_NatGen2022
rs62055460	17:43940825	C	G	0.0833	0.0152	3.971e-08	PLEKHM1	G	C	0.1471	0.0241	1.112e-09	KidneyMeta_NatGen2022
rs62055460	17:43940825	C	G	0.0833	0.0152	3.971e-08	WNT3	G	C	0.3223	0.0617	1.726e-07	KidneyMeta_NatGen2022
rs62055460	17:43940825	C	G	0.0833	0.0152	3.971e-08	CRHR1	G	C	0.4	0.0792	4.342e-07	KidneyMeta_NatGen2022
rs62055460	17:43940825	C	G	0.0833	0.0152	3.971e-08	DCAKD	G	C	0.1516	0.0378	5.999e-05	KidneyMeta_NatGen2022
rs62055461	17:43941350	T	C	0.0833	0.0152	3.881e-08	LRRC37A2	C	T	0.884	0.053	1.204e-41	Glomeruli_NatGen2021
rs62055461	17:43941350	T	C	0.0833	0.0152	3.881e-08	PLEKHM1	C	T	0.371	0.032	4.192e-25	Glomeruli_NatGen2021
rs62055461	17:43941350	T	C	0.0833	0.0152	3.881e-08	LRRC37A	C	T	0.962	0.086	1.424e-23	Glomeruli_NatGen2021
rs62055461	17:43941350	T	C	0.0833	0.0152	3.881e-08	MAPT	C	T	-0.583	0.055	1.289e-21	Glomeruli_NatGen2021
rs62055461	17:43941350	T	C	0.0833	0.0152	3.881e-08	KANSL1	C	T	0.25	0.032	1.422e-13	Glomeruli_NatGen2021
rs62055461	17:43941350	T	C	0.0833	0.0152	3.881e-08	PLEKHM1	C	T	-0.89	0.126	1.618e-10	Glomeruli_NatMed2018
rs62055461	17:43941350	T	C	0.0833	0.0152	3.881e-08	MAPT	C	T	-1.298	0.09	4.911e-27	Glomeruli_NatMed2018
rs62055461	17:43941350	T	C	0.0833	0.0152	3.881e-08	KANSL1	C	T	-1.308	0.087	2.251e-28	Glomeruli_NatMed2018
rs62055461	17:43941350	T	C	0.0833	0.0152	3.881e-08	ARL17B	C	T	-0.754	0.135	1.74e-07	Glomeruli_NatMed2018
rs62055461	17:43941350	T	C	0.0833	0.0152	3.881e-08	LRRC37A2	C	T	0.668	0.044	2.692e-38	Tubule_NatGen2021
rs62055461	17:43941350	T	C	0.0833	0.0152	3.881e-08	LRRC37A	C	T	0.676	0.068	2.271e-20	Tubule_NatGen2021
rs62055461	17:43941350	T	C	0.0833	0.0152	3.881e-08	ARL17A	C	T	0.309	0.047	2.556e-10	Tubule_NatGen2021
rs62055461	17:43941350	T	C	0.0833	0.0152	3.881e-08	PLEKHM1	C	T	0.147	0.024	1.888e-09	Tubule_NatGen2021
rs62055461	17:43941350	T	C	0.0833	0.0152	3.881e-08	KANSL1	C	T	0.099	0.02	7.931e-07	Tubule_NatGen2021
rs62055461	17:43941350	T	C	0.0833	0.0152	3.881e-08	WNT3	C	T	0.317	0.065	1.787e-06	Tubule_NatGen2021
rs62055461	17:43941350	T	C	0.0833	0.0152	3.881e-08	MAPT	C	T	-0.166	0.035	2.537e-06	Tubule_NatGen2021
rs62055461	17:43941350	T	C	0.0833	0.0152	3.881e-08	PLEKHM1	C	T	-1.108	0.121	2.691e-15	Tubule_NatMed2018
rs62055461	17:43941350	T	C	0.0833	0.0152	3.881e-08	MAPT	C	T	-1.348	0.099	1.041e-25	Tubule_NatMed2018
rs62055461	17:43941350	T	C	0.0833	0.0152	3.881e-08	KANSL1	C	T	-1.418	0.093	2.737e-29	Tubule_NatMed2018
rs62055461	17:43941350	T	C	0.0833	0.0152	3.881e-08	LRRC37A2	C	T	0.7217	0.043	2.651e-63	KidneyMeta_NatGen2022
rs62055461	17:43941350	T	C	0.0833	0.0152	3.881e-08	LRRC37A	C	T	0.6953	0.067	3.076e-25	KidneyMeta_NatGen2022
rs62055461	17:43941350	T	C	0.0833	0.0152	3.881e-08	ARL17A	C	T	0.3403	0.0478	1.045e-12	KidneyMeta_NatGen2022
rs62055461	17:43941350	T	C	0.0833	0.0152	3.881e-08	PLEKHM1	C	T	0.1471	0.0241	1.112e-09	KidneyMeta_NatGen2022
rs62055461	17:43941350	T	C	0.0833	0.0152	3.881e-08	WNT3	C	T	0.3223	0.0617	1.726e-07	KidneyMeta_NatGen2022
rs62055461	17:43941350	T	C	0.0833	0.0152	3.881e-08	CRHR1	C	T	0.4	0.0792	4.342e-07	KidneyMeta_NatGen2022
rs62055461	17:43941350	T	C	0.0833	0.0152	3.881e-08	DCAKD	C	T	0.1516	0.0378	5.999e-05	KidneyMeta_NatGen2022
rs62055462	17:43941476	A	C	-0.0833	0.0152	3.967e-08	LRRC37A2	A	C	0.884	0.053	1.204e-41	Glomeruli_NatGen2021
rs62055462	17:43941476	A	C	-0.0833	0.0152	3.967e-08	PLEKHM1	A	C	0.371	0.032	4.192e-25	Glomeruli_NatGen2021
rs62055462	17:43941476	A	C	-0.0833	0.0152	3.967e-08	LRRC37A	A	C	0.962	0.086	1.424e-23	Glomeruli_NatGen2021
rs62055462	17:43941476	A	C	-0.0833	0.0152	3.967e-08	MAPT	A	C	-0.583	0.055	1.289e-21	Glomeruli_NatGen2021
rs62055462	17:43941476	A	C	-0.0833	0.0152	3.967e-08	KANSL1	A	C	0.25	0.032	1.422e-13	Glomeruli_NatGen2021
rs62055462	17:43941476	A	C	-0.0833	0.0152	3.967e-08	PLEKHM1	A	C	-0.89	0.126	1.618e-10	Glomeruli_NatMed2018
rs62055462	17:43941476	A	C	-0.0833	0.0152	3.967e-08	MAPT	A	C	-1.298	0.09	4.911e-27	Glomeruli_NatMed2018
rs62055462	17:43941476	A	C	-0.0833	0.0152	3.967e-08	KANSL1	A	C	-1.308	0.087	2.251e-28	Glomeruli_NatMed2018
rs62055462	17:43941476	A	C	-0.0833	0.0152	3.967e-08	ARL17B	A	C	-0.754	0.135	1.74e-07	Glomeruli_NatMed2018
rs62055462	17:43941476	A	C	-0.0833	0.0152	3.967e-08	LRRC37A2	A	C	0.668	0.044	2.692e-38	Tubule_NatGen2021
rs62055462	17:43941476	A	C	-0.0833	0.0152	3.967e-08	LRRC37A	A	C	0.676	0.068	2.271e-20	Tubule_NatGen2021
rs62055462	17:43941476	A	C	-0.0833	0.0152	3.967e-08	ARL17A	A	C	0.309	0.047	2.556e-10	Tubule_NatGen2021
rs62055462	17:43941476	A	C	-0.0833	0.0152	3.967e-08	PLEKHM1	A	C	0.147	0.024	1.888e-09	Tubule_NatGen2021
rs62055462	17:43941476	A	C	-0.0833	0.0152	3.967e-08	KANSL1	A	C	0.099	0.02	7.931e-07	Tubule_NatGen2021
rs62055462	17:43941476	A	C	-0.0833	0.0152	3.967e-08	WNT3	A	C	0.317	0.065	1.787e-06	Tubule_NatGen2021
rs62055462	17:43941476	A	C	-0.0833	0.0152	3.967e-08	MAPT	A	C	-0.166	0.035	2.537e-06	Tubule_NatGen2021
rs62055462	17:43941476	A	C	-0.0833	0.0152	3.967e-08	PLEKHM1	A	C	-1.108	0.121	2.691e-15	Tubule_NatMed2018
rs62055462	17:43941476	A	C	-0.0833	0.0152	3.967e-08	MAPT	A	C	-1.348	0.099	1.041e-25	Tubule_NatMed2018
rs62055462	17:43941476	A	C	-0.0833	0.0152	3.967e-08	KANSL1	A	C	-1.418	0.093	2.737e-29	Tubule_NatMed2018
rs62055462	17:43941476	A	C	-0.0833	0.0152	3.967e-08	LRRC37A2	A	C	0.7217	0.043	2.651e-63	KidneyMeta_NatGen2022
rs62055462	17:43941476	A	C	-0.0833	0.0152	3.967e-08	LRRC37A	A	C	0.6953	0.067	3.076e-25	KidneyMeta_NatGen2022
rs62055462	17:43941476	A	C	-0.0833	0.0152	3.967e-08	ARL17A	A	C	0.3403	0.0478	1.045e-12	KidneyMeta_NatGen2022
rs62055462	17:43941476	A	C	-0.0833	0.0152	3.967e-08	PLEKHM1	A	C	0.1471	0.0241	1.112e-09	KidneyMeta_NatGen2022
rs62055462	17:43941476	A	C	-0.0833	0.0152	3.967e-08	WNT3	A	C	0.3223	0.0617	1.726e-07	KidneyMeta_NatGen2022
rs62055462	17:43941476	A	C	-0.0833	0.0152	3.967e-08	CRHR1	A	C	0.4	0.0792	4.342e-07	KidneyMeta_NatGen2022
rs62055462	17:43941476	A	C	-0.0833	0.0152	3.967e-08	DCAKD	A	C	0.1516	0.0378	5.999e-05	KidneyMeta_NatGen2022
rs62055463	17:43941491	A	G	-0.0833	0.0152	3.974e-08	LRRC37A2	A	G	0.884	0.053	1.204e-41	Glomeruli_NatGen2021
rs62055463	17:43941491	A	G	-0.0833	0.0152	3.974e-08	PLEKHM1	A	G	0.371	0.032	4.192e-25	Glomeruli_NatGen2021
rs62055463	17:43941491	A	G	-0.0833	0.0152	3.974e-08	LRRC37A	A	G	0.962	0.086	1.424e-23	Glomeruli_NatGen2021
rs62055463	17:43941491	A	G	-0.0833	0.0152	3.974e-08	MAPT	A	G	-0.583	0.055	1.289e-21	Glomeruli_NatGen2021
rs62055463	17:43941491	A	G	-0.0833	0.0152	3.974e-08	KANSL1	A	G	0.25	0.032	1.422e-13	Glomeruli_NatGen2021
rs62055463	17:43941491	A	G	-0.0833	0.0152	3.974e-08	PLEKHM1	A	G	-0.89	0.126	1.618e-10	Glomeruli_NatMed2018
rs62055463	17:43941491	A	G	-0.0833	0.0152	3.974e-08	MAPT	A	G	-1.298	0.09	4.911e-27	Glomeruli_NatMed2018
rs62055463	17:43941491	A	G	-0.0833	0.0152	3.974e-08	KANSL1	A	G	-1.308	0.087	2.251e-28	Glomeruli_NatMed2018
rs62055463	17:43941491	A	G	-0.0833	0.0152	3.974e-08	ARL17B	A	G	-0.754	0.135	1.74e-07	Glomeruli_NatMed2018
rs62055463	17:43941491	A	G	-0.0833	0.0152	3.974e-08	LRRC37A2	A	G	0.668	0.044	2.692e-38	Tubule_NatGen2021
rs62055463	17:43941491	A	G	-0.0833	0.0152	3.974e-08	LRRC37A	A	G	0.676	0.068	2.271e-20	Tubule_NatGen2021
rs62055463	17:43941491	A	G	-0.0833	0.0152	3.974e-08	ARL17A	A	G	0.309	0.047	2.556e-10	Tubule_NatGen2021
rs62055463	17:43941491	A	G	-0.0833	0.0152	3.974e-08	PLEKHM1	A	G	0.147	0.024	1.888e-09	Tubule_NatGen2021
rs62055463	17:43941491	A	G	-0.0833	0.0152	3.974e-08	KANSL1	A	G	0.099	0.02	7.931e-07	Tubule_NatGen2021
rs62055463	17:43941491	A	G	-0.0833	0.0152	3.974e-08	WNT3	A	G	0.317	0.065	1.787e-06	Tubule_NatGen2021
rs62055463	17:43941491	A	G	-0.0833	0.0152	3.974e-08	MAPT	A	G	-0.166	0.035	2.537e-06	Tubule_NatGen2021
rs62055463	17:43941491	A	G	-0.0833	0.0152	3.974e-08	PLEKHM1	A	G	-1.108	0.121	2.691e-15	Tubule_NatMed2018
rs62055463	17:43941491	A	G	-0.0833	0.0152	3.974e-08	MAPT	A	G	-1.348	0.099	1.041e-25	Tubule_NatMed2018
rs62055463	17:43941491	A	G	-0.0833	0.0152	3.974e-08	KANSL1	A	G	-1.418	0.093	2.737e-29	Tubule_NatMed2018
rs62055463	17:43941491	A	G	-0.0833	0.0152	3.974e-08	LRRC37A2	A	G	0.7217	0.043	2.651e-63	KidneyMeta_NatGen2022
rs62055463	17:43941491	A	G	-0.0833	0.0152	3.974e-08	LRRC37A	A	G	0.6953	0.067	3.076e-25	KidneyMeta_NatGen2022
rs62055463	17:43941491	A	G	-0.0833	0.0152	3.974e-08	ARL17A	A	G	0.3403	0.0478	1.045e-12	KidneyMeta_NatGen2022
rs62055463	17:43941491	A	G	-0.0833	0.0152	3.974e-08	PLEKHM1	A	G	0.1471	0.0241	1.112e-09	KidneyMeta_NatGen2022
rs62055463	17:43941491	A	G	-0.0833	0.0152	3.974e-08	WNT3	A	G	0.3223	0.0617	1.726e-07	KidneyMeta_NatGen2022
rs62055463	17:43941491	A	G	-0.0833	0.0152	3.974e-08	CRHR1	A	G	0.4	0.0792	4.342e-07	KidneyMeta_NatGen2022
rs62055463	17:43941491	A	G	-0.0833	0.0152	3.974e-08	DCAKD	A	G	0.1516	0.0378	5.999e-05	KidneyMeta_NatGen2022
rs77652965	17:43941608	C	G	-0.0833	0.0152	3.966e-08	LRRC37A2	C	G	0.884	0.053	1.204e-41	Glomeruli_NatGen2021
rs77652965	17:43941608	C	G	-0.0833	0.0152	3.966e-08	PLEKHM1	C	G	0.371	0.032	4.192e-25	Glomeruli_NatGen2021
rs77652965	17:43941608	C	G	-0.0833	0.0152	3.966e-08	LRRC37A	C	G	0.962	0.086	1.424e-23	Glomeruli_NatGen2021
rs77652965	17:43941608	C	G	-0.0833	0.0152	3.966e-08	MAPT	C	G	-0.583	0.055	1.289e-21	Glomeruli_NatGen2021
rs77652965	17:43941608	C	G	-0.0833	0.0152	3.966e-08	KANSL1	C	G	0.25	0.032	1.422e-13	Glomeruli_NatGen2021
rs77652965	17:43941608	C	G	-0.0833	0.0152	3.966e-08	PLEKHM1	C	G	-0.89	0.126	1.618e-10	Glomeruli_NatMed2018
rs77652965	17:43941608	C	G	-0.0833	0.0152	3.966e-08	MAPT	C	G	-1.298	0.09	4.911e-27	Glomeruli_NatMed2018
rs77652965	17:43941608	C	G	-0.0833	0.0152	3.966e-08	KANSL1	C	G	-1.308	0.087	2.251e-28	Glomeruli_NatMed2018
rs77652965	17:43941608	C	G	-0.0833	0.0152	3.966e-08	ARL17B	C	G	-0.754	0.135	1.74e-07	Glomeruli_NatMed2018
rs77652965	17:43941608	C	G	-0.0833	0.0152	3.966e-08	LRRC37A2	C	G	0.668	0.044	2.692e-38	Tubule_NatGen2021
rs77652965	17:43941608	C	G	-0.0833	0.0152	3.966e-08	LRRC37A	C	G	0.676	0.068	2.271e-20	Tubule_NatGen2021
rs77652965	17:43941608	C	G	-0.0833	0.0152	3.966e-08	ARL17A	C	G	0.309	0.047	2.556e-10	Tubule_NatGen2021
rs77652965	17:43941608	C	G	-0.0833	0.0152	3.966e-08	PLEKHM1	C	G	0.147	0.024	1.888e-09	Tubule_NatGen2021
rs77652965	17:43941608	C	G	-0.0833	0.0152	3.966e-08	KANSL1	C	G	0.099	0.02	7.931e-07	Tubule_NatGen2021
rs77652965	17:43941608	C	G	-0.0833	0.0152	3.966e-08	WNT3	C	G	0.317	0.065	1.787e-06	Tubule_NatGen2021
rs77652965	17:43941608	C	G	-0.0833	0.0152	3.966e-08	MAPT	C	G	-0.166	0.035	2.537e-06	Tubule_NatGen2021
rs77652965	17:43941608	C	G	-0.0833	0.0152	3.966e-08	PLEKHM1	C	G	-1.108	0.121	2.691e-15	Tubule_NatMed2018
rs77652965	17:43941608	C	G	-0.0833	0.0152	3.966e-08	MAPT	C	G	-1.348	0.099	1.041e-25	Tubule_NatMed2018
rs77652965	17:43941608	C	G	-0.0833	0.0152	3.966e-08	KANSL1	C	G	-1.418	0.093	2.737e-29	Tubule_NatMed2018
rs77652965	17:43941608	C	G	-0.0833	0.0152	3.966e-08	LRRC37A2	C	G	0.7217	0.043	2.651e-63	KidneyMeta_NatGen2022
rs77652965	17:43941608	C	G	-0.0833	0.0152	3.966e-08	LRRC37A	C	G	0.6953	0.067	3.076e-25	KidneyMeta_NatGen2022
rs77652965	17:43941608	C	G	-0.0833	0.0152	3.966e-08	ARL17A	C	G	0.3403	0.0478	1.045e-12	KidneyMeta_NatGen2022
rs77652965	17:43941608	C	G	-0.0833	0.0152	3.966e-08	PLEKHM1	C	G	0.1471	0.0241	1.112e-09	KidneyMeta_NatGen2022
rs77652965	17:43941608	C	G	-0.0833	0.0152	3.966e-08	WNT3	C	G	0.3223	0.0617	1.726e-07	KidneyMeta_NatGen2022
rs77652965	17:43941608	C	G	-0.0833	0.0152	3.966e-08	CRHR1	C	G	0.4	0.0792	4.342e-07	KidneyMeta_NatGen2022
rs77652965	17:43941608	C	G	-0.0833	0.0152	3.966e-08	DCAKD	C	G	0.1516	0.0378	5.999e-05	KidneyMeta_NatGen2022
rs75690239	17:43941710	T	C	0.0833	0.0152	3.987e-08	LRRC37A2	C	T	0.884	0.053	1.204e-41	Glomeruli_NatGen2021
rs75690239	17:43941710	T	C	0.0833	0.0152	3.987e-08	PLEKHM1	C	T	0.371	0.032	4.192e-25	Glomeruli_NatGen2021
rs75690239	17:43941710	T	C	0.0833	0.0152	3.987e-08	LRRC37A	C	T	0.962	0.086	1.424e-23	Glomeruli_NatGen2021
rs75690239	17:43941710	T	C	0.0833	0.0152	3.987e-08	MAPT	C	T	-0.583	0.055	1.289e-21	Glomeruli_NatGen2021
rs75690239	17:43941710	T	C	0.0833	0.0152	3.987e-08	KANSL1	C	T	0.25	0.032	1.422e-13	Glomeruli_NatGen2021
rs75690239	17:43941710	T	C	0.0833	0.0152	3.987e-08	PLEKHM1	C	T	-0.89	0.126	1.618e-10	Glomeruli_NatMed2018
rs75690239	17:43941710	T	C	0.0833	0.0152	3.987e-08	MAPT	C	T	-1.298	0.09	4.911e-27	Glomeruli_NatMed2018
rs75690239	17:43941710	T	C	0.0833	0.0152	3.987e-08	KANSL1	C	T	-1.308	0.087	2.251e-28	Glomeruli_NatMed2018
rs75690239	17:43941710	T	C	0.0833	0.0152	3.987e-08	ARL17B	C	T	-0.754	0.135	1.74e-07	Glomeruli_NatMed2018
rs75690239	17:43941710	T	C	0.0833	0.0152	3.987e-08	LRRC37A2	C	T	0.668	0.044	2.692e-38	Tubule_NatGen2021
rs75690239	17:43941710	T	C	0.0833	0.0152	3.987e-08	LRRC37A	C	T	0.676	0.068	2.271e-20	Tubule_NatGen2021
rs75690239	17:43941710	T	C	0.0833	0.0152	3.987e-08	ARL17A	C	T	0.309	0.047	2.556e-10	Tubule_NatGen2021
rs75690239	17:43941710	T	C	0.0833	0.0152	3.987e-08	PLEKHM1	C	T	0.147	0.024	1.888e-09	Tubule_NatGen2021
rs75690239	17:43941710	T	C	0.0833	0.0152	3.987e-08	KANSL1	C	T	0.099	0.02	7.931e-07	Tubule_NatGen2021
rs75690239	17:43941710	T	C	0.0833	0.0152	3.987e-08	WNT3	C	T	0.317	0.065	1.787e-06	Tubule_NatGen2021
rs75690239	17:43941710	T	C	0.0833	0.0152	3.987e-08	MAPT	C	T	-0.166	0.035	2.537e-06	Tubule_NatGen2021
rs75690239	17:43941710	T	C	0.0833	0.0152	3.987e-08	PLEKHM1	C	T	-1.108	0.121	2.691e-15	Tubule_NatMed2018
rs75690239	17:43941710	T	C	0.0833	0.0152	3.987e-08	MAPT	C	T	-1.348	0.099	1.041e-25	Tubule_NatMed2018
rs75690239	17:43941710	T	C	0.0833	0.0152	3.987e-08	KANSL1	C	T	-1.418	0.093	2.737e-29	Tubule_NatMed2018
rs75690239	17:43941710	T	C	0.0833	0.0152	3.987e-08	LRRC37A2	C	T	0.7217	0.043	2.651e-63	KidneyMeta_NatGen2022
rs75690239	17:43941710	T	C	0.0833	0.0152	3.987e-08	LRRC37A	C	T	0.6953	0.067	3.076e-25	KidneyMeta_NatGen2022
rs75690239	17:43941710	T	C	0.0833	0.0152	3.987e-08	ARL17A	C	T	0.3403	0.0478	1.045e-12	KidneyMeta_NatGen2022
rs75690239	17:43941710	T	C	0.0833	0.0152	3.987e-08	PLEKHM1	C	T	0.1471	0.0241	1.112e-09	KidneyMeta_NatGen2022
rs75690239	17:43941710	T	C	0.0833	0.0152	3.987e-08	WNT3	C	T	0.3223	0.0617	1.726e-07	KidneyMeta_NatGen2022
rs75690239	17:43941710	T	C	0.0833	0.0152	3.987e-08	CRHR1	C	T	0.4	0.0792	4.342e-07	KidneyMeta_NatGen2022
rs75690239	17:43941710	T	C	0.0833	0.0152	3.987e-08	DCAKD	C	T	0.1516	0.0378	5.999e-05	KidneyMeta_NatGen2022
rs62055464	17:43941858	T	G	-0.0833	0.0152	3.959e-08	LRRC37A2	T	G	0.884	0.053	1.204e-41	Glomeruli_NatGen2021
rs62055464	17:43941858	T	G	-0.0833	0.0152	3.959e-08	PLEKHM1	T	G	0.371	0.032	4.192e-25	Glomeruli_NatGen2021
rs62055464	17:43941858	T	G	-0.0833	0.0152	3.959e-08	LRRC37A	T	G	0.962	0.086	1.424e-23	Glomeruli_NatGen2021
rs62055464	17:43941858	T	G	-0.0833	0.0152	3.959e-08	MAPT	T	G	-0.583	0.055	1.289e-21	Glomeruli_NatGen2021
rs62055464	17:43941858	T	G	-0.0833	0.0152	3.959e-08	KANSL1	T	G	0.25	0.032	1.422e-13	Glomeruli_NatGen2021
rs62055464	17:43941858	T	G	-0.0833	0.0152	3.959e-08	PLEKHM1	T	G	-0.89	0.126	1.618e-10	Glomeruli_NatMed2018
rs62055464	17:43941858	T	G	-0.0833	0.0152	3.959e-08	MAPT	T	G	-1.298	0.09	4.911e-27	Glomeruli_NatMed2018
rs62055464	17:43941858	T	G	-0.0833	0.0152	3.959e-08	KANSL1	T	G	-1.308	0.087	2.251e-28	Glomeruli_NatMed2018
rs62055464	17:43941858	T	G	-0.0833	0.0152	3.959e-08	ARL17B	T	G	-0.754	0.135	1.74e-07	Glomeruli_NatMed2018
rs62055464	17:43941858	T	G	-0.0833	0.0152	3.959e-08	LRRC37A2	T	G	0.668	0.044	2.692e-38	Tubule_NatGen2021
rs62055464	17:43941858	T	G	-0.0833	0.0152	3.959e-08	LRRC37A	T	G	0.676	0.068	2.271e-20	Tubule_NatGen2021
rs62055464	17:43941858	T	G	-0.0833	0.0152	3.959e-08	ARL17A	T	G	0.309	0.047	2.556e-10	Tubule_NatGen2021
rs62055464	17:43941858	T	G	-0.0833	0.0152	3.959e-08	PLEKHM1	T	G	0.147	0.024	1.888e-09	Tubule_NatGen2021
rs62055464	17:43941858	T	G	-0.0833	0.0152	3.959e-08	KANSL1	T	G	0.099	0.02	7.931e-07	Tubule_NatGen2021
rs62055464	17:43941858	T	G	-0.0833	0.0152	3.959e-08	WNT3	T	G	0.317	0.065	1.787e-06	Tubule_NatGen2021
rs62055464	17:43941858	T	G	-0.0833	0.0152	3.959e-08	MAPT	T	G	-0.166	0.035	2.537e-06	Tubule_NatGen2021
rs62055464	17:43941858	T	G	-0.0833	0.0152	3.959e-08	PLEKHM1	T	G	-1.108	0.121	2.691e-15	Tubule_NatMed2018
rs62055464	17:43941858	T	G	-0.0833	0.0152	3.959e-08	MAPT	T	G	-1.348	0.099	1.041e-25	Tubule_NatMed2018
rs62055464	17:43941858	T	G	-0.0833	0.0152	3.959e-08	KANSL1	T	G	-1.418	0.093	2.737e-29	Tubule_NatMed2018
rs62055464	17:43941858	T	G	-0.0833	0.0152	3.959e-08	LRRC37A2	T	G	0.7217	0.043	2.651e-63	KidneyMeta_NatGen2022
rs62055464	17:43941858	T	G	-0.0833	0.0152	3.959e-08	LRRC37A	T	G	0.6953	0.067	3.076e-25	KidneyMeta_NatGen2022
rs62055464	17:43941858	T	G	-0.0833	0.0152	3.959e-08	ARL17A	T	G	0.3403	0.0478	1.045e-12	KidneyMeta_NatGen2022
rs62055464	17:43941858	T	G	-0.0833	0.0152	3.959e-08	PLEKHM1	T	G	0.1471	0.0241	1.112e-09	KidneyMeta_NatGen2022
rs62055464	17:43941858	T	G	-0.0833	0.0152	3.959e-08	WNT3	T	G	0.3223	0.0617	1.726e-07	KidneyMeta_NatGen2022
rs62055464	17:43941858	T	G	-0.0833	0.0152	3.959e-08	CRHR1	T	G	0.4	0.0792	4.342e-07	KidneyMeta_NatGen2022
rs62055464	17:43941858	T	G	-0.0833	0.0152	3.959e-08	DCAKD	T	G	0.1516	0.0378	5.999e-05	KidneyMeta_NatGen2022
rs62055465	17:43942046	A	T	0.0833	0.0152	3.956e-08	LRRC37A2	T	A	0.884	0.053	1.204e-41	Glomeruli_NatGen2021
rs62055465	17:43942046	A	T	0.0833	0.0152	3.956e-08	PLEKHM1	T	A	0.371	0.032	4.192e-25	Glomeruli_NatGen2021
rs62055465	17:43942046	A	T	0.0833	0.0152	3.956e-08	LRRC37A	T	A	0.962	0.086	1.424e-23	Glomeruli_NatGen2021
rs62055465	17:43942046	A	T	0.0833	0.0152	3.956e-08	MAPT	T	A	-0.583	0.055	1.289e-21	Glomeruli_NatGen2021
rs62055465	17:43942046	A	T	0.0833	0.0152	3.956e-08	KANSL1	T	A	0.25	0.032	1.422e-13	Glomeruli_NatGen2021
rs62055465	17:43942046	A	T	0.0833	0.0152	3.956e-08	PLEKHM1	T	A	-0.89	0.126	1.618e-10	Glomeruli_NatMed2018
rs62055465	17:43942046	A	T	0.0833	0.0152	3.956e-08	MAPT	T	A	-1.298	0.09	4.911e-27	Glomeruli_NatMed2018
rs62055465	17:43942046	A	T	0.0833	0.0152	3.956e-08	KANSL1	T	A	-1.308	0.087	2.251e-28	Glomeruli_NatMed2018
rs62055465	17:43942046	A	T	0.0833	0.0152	3.956e-08	ARL17B	T	A	-0.754	0.135	1.74e-07	Glomeruli_NatMed2018
rs62055465	17:43942046	A	T	0.0833	0.0152	3.956e-08	LRRC37A2	T	A	0.668	0.044	2.692e-38	Tubule_NatGen2021
rs62055465	17:43942046	A	T	0.0833	0.0152	3.956e-08	LRRC37A	T	A	0.676	0.068	2.271e-20	Tubule_NatGen2021
rs62055465	17:43942046	A	T	0.0833	0.0152	3.956e-08	ARL17A	T	A	0.309	0.047	2.556e-10	Tubule_NatGen2021
rs62055465	17:43942046	A	T	0.0833	0.0152	3.956e-08	PLEKHM1	T	A	0.147	0.024	1.888e-09	Tubule_NatGen2021
rs62055465	17:43942046	A	T	0.0833	0.0152	3.956e-08	KANSL1	T	A	0.099	0.02	7.931e-07	Tubule_NatGen2021
rs62055465	17:43942046	A	T	0.0833	0.0152	3.956e-08	WNT3	T	A	0.317	0.065	1.787e-06	Tubule_NatGen2021
rs62055465	17:43942046	A	T	0.0833	0.0152	3.956e-08	MAPT	T	A	-0.166	0.035	2.537e-06	Tubule_NatGen2021
rs62055465	17:43942046	A	T	0.0833	0.0152	3.956e-08	PLEKHM1	T	A	-1.108	0.121	2.691e-15	Tubule_NatMed2018
rs62055465	17:43942046	A	T	0.0833	0.0152	3.956e-08	MAPT	T	A	-1.348	0.099	1.041e-25	Tubule_NatMed2018
rs62055465	17:43942046	A	T	0.0833	0.0152	3.956e-08	KANSL1	T	A	-1.418	0.093	2.737e-29	Tubule_NatMed2018
rs62055465	17:43942046	A	T	0.0833	0.0152	3.956e-08	LRRC37A2	T	A	0.7217	0.043	2.651e-63	KidneyMeta_NatGen2022
rs62055465	17:43942046	A	T	0.0833	0.0152	3.956e-08	LRRC37A	T	A	0.6953	0.067	3.076e-25	KidneyMeta_NatGen2022
rs62055465	17:43942046	A	T	0.0833	0.0152	3.956e-08	ARL17A	T	A	0.3403	0.0478	1.045e-12	KidneyMeta_NatGen2022
rs62055465	17:43942046	A	T	0.0833	0.0152	3.956e-08	PLEKHM1	T	A	0.1471	0.0241	1.112e-09	KidneyMeta_NatGen2022
rs62055465	17:43942046	A	T	0.0833	0.0152	3.956e-08	WNT3	T	A	0.3223	0.0617	1.726e-07	KidneyMeta_NatGen2022
rs62055465	17:43942046	A	T	0.0833	0.0152	3.956e-08	CRHR1	T	A	0.4	0.0792	4.342e-07	KidneyMeta_NatGen2022
rs62055465	17:43942046	A	T	0.0833	0.0152	3.956e-08	DCAKD	T	A	0.1516	0.0378	5.999e-05	KidneyMeta_NatGen2022
rs62055466	17:43942656	A	G	0.0833	0.0152	3.95e-08	LRRC37A2	G	A	0.884	0.053	1.204e-41	Glomeruli_NatGen2021
rs62055466	17:43942656	A	G	0.0833	0.0152	3.95e-08	PLEKHM1	G	A	0.371	0.032	4.192e-25	Glomeruli_NatGen2021
rs62055466	17:43942656	A	G	0.0833	0.0152	3.95e-08	LRRC37A	G	A	0.962	0.086	1.424e-23	Glomeruli_NatGen2021
rs62055466	17:43942656	A	G	0.0833	0.0152	3.95e-08	MAPT	G	A	-0.583	0.055	1.289e-21	Glomeruli_NatGen2021
rs62055466	17:43942656	A	G	0.0833	0.0152	3.95e-08	KANSL1	G	A	0.25	0.032	1.422e-13	Glomeruli_NatGen2021
rs62055466	17:43942656	A	G	0.0833	0.0152	3.95e-08	PLEKHM1	G	A	-0.89	0.126	1.618e-10	Glomeruli_NatMed2018
rs62055466	17:43942656	A	G	0.0833	0.0152	3.95e-08	MAPT	G	A	-1.298	0.09	4.911e-27	Glomeruli_NatMed2018
rs62055466	17:43942656	A	G	0.0833	0.0152	3.95e-08	KANSL1	G	A	-1.308	0.087	2.251e-28	Glomeruli_NatMed2018
rs62055466	17:43942656	A	G	0.0833	0.0152	3.95e-08	ARL17B	G	A	-0.754	0.135	1.74e-07	Glomeruli_NatMed2018
rs62055466	17:43942656	A	G	0.0833	0.0152	3.95e-08	LRRC37A2	G	A	0.668	0.044	2.692e-38	Tubule_NatGen2021
rs62055466	17:43942656	A	G	0.0833	0.0152	3.95e-08	LRRC37A	G	A	0.676	0.068	2.271e-20	Tubule_NatGen2021
rs62055466	17:43942656	A	G	0.0833	0.0152	3.95e-08	ARL17A	G	A	0.309	0.047	2.556e-10	Tubule_NatGen2021
rs62055466	17:43942656	A	G	0.0833	0.0152	3.95e-08	PLEKHM1	G	A	0.147	0.024	1.888e-09	Tubule_NatGen2021
rs62055466	17:43942656	A	G	0.0833	0.0152	3.95e-08	KANSL1	G	A	0.099	0.02	7.931e-07	Tubule_NatGen2021
rs62055466	17:43942656	A	G	0.0833	0.0152	3.95e-08	WNT3	G	A	0.317	0.065	1.787e-06	Tubule_NatGen2021
rs62055466	17:43942656	A	G	0.0833	0.0152	3.95e-08	MAPT	G	A	-0.166	0.035	2.537e-06	Tubule_NatGen2021
rs62055466	17:43942656	A	G	0.0833	0.0152	3.95e-08	PLEKHM1	G	A	-1.108	0.121	2.691e-15	Tubule_NatMed2018
rs62055466	17:43942656	A	G	0.0833	0.0152	3.95e-08	MAPT	G	A	-1.348	0.099	1.041e-25	Tubule_NatMed2018
rs62055466	17:43942656	A	G	0.0833	0.0152	3.95e-08	KANSL1	G	A	-1.418	0.093	2.737e-29	Tubule_NatMed2018
rs62055466	17:43942656	A	G	0.0833	0.0152	3.95e-08	LRRC37A2	G	A	0.7217	0.043	2.651e-63	KidneyMeta_NatGen2022
rs62055466	17:43942656	A	G	0.0833	0.0152	3.95e-08	LRRC37A	G	A	0.6953	0.067	3.076e-25	KidneyMeta_NatGen2022
rs62055466	17:43942656	A	G	0.0833	0.0152	3.95e-08	ARL17A	G	A	0.3403	0.0478	1.045e-12	KidneyMeta_NatGen2022
rs62055466	17:43942656	A	G	0.0833	0.0152	3.95e-08	PLEKHM1	G	A	0.1471	0.0241	1.112e-09	KidneyMeta_NatGen2022
rs62055466	17:43942656	A	G	0.0833	0.0152	3.95e-08	WNT3	G	A	0.3223	0.0617	1.726e-07	KidneyMeta_NatGen2022
rs62055466	17:43942656	A	G	0.0833	0.0152	3.95e-08	CRHR1	G	A	0.4	0.0792	4.342e-07	KidneyMeta_NatGen2022
rs62055466	17:43942656	A	G	0.0833	0.0152	3.95e-08	DCAKD	G	A	0.1516	0.0378	5.999e-05	KidneyMeta_NatGen2022
rs62055467	17:43942820	T	C	-0.0833	0.0152	3.947e-08	LRRC37A2	T	C	0.884	0.053	1.204e-41	Glomeruli_NatGen2021
rs62055467	17:43942820	T	C	-0.0833	0.0152	3.947e-08	PLEKHM1	T	C	0.371	0.032	4.192e-25	Glomeruli_NatGen2021
rs62055467	17:43942820	T	C	-0.0833	0.0152	3.947e-08	LRRC37A	T	C	0.962	0.086	1.424e-23	Glomeruli_NatGen2021
rs62055467	17:43942820	T	C	-0.0833	0.0152	3.947e-08	MAPT	T	C	-0.583	0.055	1.289e-21	Glomeruli_NatGen2021
rs62055467	17:43942820	T	C	-0.0833	0.0152	3.947e-08	KANSL1	T	C	0.25	0.032	1.422e-13	Glomeruli_NatGen2021
rs62055467	17:43942820	T	C	-0.0833	0.0152	3.947e-08	PLEKHM1	T	C	-0.89	0.126	1.618e-10	Glomeruli_NatMed2018
rs62055467	17:43942820	T	C	-0.0833	0.0152	3.947e-08	MAPT	T	C	-1.298	0.09	4.911e-27	Glomeruli_NatMed2018
rs62055467	17:43942820	T	C	-0.0833	0.0152	3.947e-08	KANSL1	T	C	-1.308	0.087	2.251e-28	Glomeruli_NatMed2018
rs62055467	17:43942820	T	C	-0.0833	0.0152	3.947e-08	ARL17B	T	C	-0.754	0.135	1.74e-07	Glomeruli_NatMed2018
rs62055467	17:43942820	T	C	-0.0833	0.0152	3.947e-08	LRRC37A2	T	C	0.668	0.044	2.692e-38	Tubule_NatGen2021
rs62055467	17:43942820	T	C	-0.0833	0.0152	3.947e-08	LRRC37A	T	C	0.676	0.068	2.271e-20	Tubule_NatGen2021
rs62055467	17:43942820	T	C	-0.0833	0.0152	3.947e-08	ARL17A	T	C	0.309	0.047	2.556e-10	Tubule_NatGen2021
rs62055467	17:43942820	T	C	-0.0833	0.0152	3.947e-08	PLEKHM1	T	C	0.147	0.024	1.888e-09	Tubule_NatGen2021
rs62055467	17:43942820	T	C	-0.0833	0.0152	3.947e-08	KANSL1	T	C	0.099	0.02	7.931e-07	Tubule_NatGen2021
rs62055467	17:43942820	T	C	-0.0833	0.0152	3.947e-08	WNT3	T	C	0.317	0.065	1.787e-06	Tubule_NatGen2021
rs62055467	17:43942820	T	C	-0.0833	0.0152	3.947e-08	MAPT	T	C	-0.166	0.035	2.537e-06	Tubule_NatGen2021
rs62055467	17:43942820	T	C	-0.0833	0.0152	3.947e-08	PLEKHM1	T	C	-1.108	0.121	2.691e-15	Tubule_NatMed2018
rs62055467	17:43942820	T	C	-0.0833	0.0152	3.947e-08	MAPT	T	C	-1.348	0.099	1.041e-25	Tubule_NatMed2018
rs62055467	17:43942820	T	C	-0.0833	0.0152	3.947e-08	KANSL1	T	C	-1.418	0.093	2.737e-29	Tubule_NatMed2018
rs62055467	17:43942820	T	C	-0.0833	0.0152	3.947e-08	LRRC37A2	T	C	0.7217	0.043	2.651e-63	KidneyMeta_NatGen2022
rs62055467	17:43942820	T	C	-0.0833	0.0152	3.947e-08	LRRC37A	T	C	0.6953	0.067	3.076e-25	KidneyMeta_NatGen2022
rs62055467	17:43942820	T	C	-0.0833	0.0152	3.947e-08	ARL17A	T	C	0.3403	0.0478	1.045e-12	KidneyMeta_NatGen2022
rs62055467	17:43942820	T	C	-0.0833	0.0152	3.947e-08	PLEKHM1	T	C	0.1471	0.0241	1.112e-09	KidneyMeta_NatGen2022
rs62055467	17:43942820	T	C	-0.0833	0.0152	3.947e-08	WNT3	T	C	0.3223	0.0617	1.726e-07	KidneyMeta_NatGen2022
rs62055467	17:43942820	T	C	-0.0833	0.0152	3.947e-08	CRHR1	T	C	0.4	0.0792	4.342e-07	KidneyMeta_NatGen2022
rs62055467	17:43942820	T	C	-0.0833	0.0152	3.947e-08	DCAKD	T	C	0.1516	0.0378	5.999e-05	KidneyMeta_NatGen2022
rs62055468	17:43943000	A	C	-0.0833	0.0152	3.929e-08	LRRC37A2	A	C	0.884	0.053	1.204e-41	Glomeruli_NatGen2021
rs62055468	17:43943000	A	C	-0.0833	0.0152	3.929e-08	PLEKHM1	A	C	0.371	0.032	4.192e-25	Glomeruli_NatGen2021
rs62055468	17:43943000	A	C	-0.0833	0.0152	3.929e-08	LRRC37A	A	C	0.962	0.086	1.424e-23	Glomeruli_NatGen2021
rs62055468	17:43943000	A	C	-0.0833	0.0152	3.929e-08	MAPT	A	C	-0.583	0.055	1.289e-21	Glomeruli_NatGen2021
rs62055468	17:43943000	A	C	-0.0833	0.0152	3.929e-08	KANSL1	A	C	0.25	0.032	1.422e-13	Glomeruli_NatGen2021
rs62055468	17:43943000	A	C	-0.0833	0.0152	3.929e-08	PLEKHM1	A	C	-0.89	0.126	1.618e-10	Glomeruli_NatMed2018
rs62055468	17:43943000	A	C	-0.0833	0.0152	3.929e-08	MAPT	A	C	-1.298	0.09	4.911e-27	Glomeruli_NatMed2018
rs62055468	17:43943000	A	C	-0.0833	0.0152	3.929e-08	KANSL1	A	C	-1.308	0.087	2.251e-28	Glomeruli_NatMed2018
rs62055468	17:43943000	A	C	-0.0833	0.0152	3.929e-08	ARL17B	A	C	-0.754	0.135	1.74e-07	Glomeruli_NatMed2018
rs62055468	17:43943000	A	C	-0.0833	0.0152	3.929e-08	LRRC37A2	A	C	0.668	0.044	2.692e-38	Tubule_NatGen2021
rs62055468	17:43943000	A	C	-0.0833	0.0152	3.929e-08	LRRC37A	A	C	0.676	0.068	2.271e-20	Tubule_NatGen2021
rs62055468	17:43943000	A	C	-0.0833	0.0152	3.929e-08	ARL17A	A	C	0.309	0.047	2.556e-10	Tubule_NatGen2021
rs62055468	17:43943000	A	C	-0.0833	0.0152	3.929e-08	PLEKHM1	A	C	0.147	0.024	1.888e-09	Tubule_NatGen2021
rs62055468	17:43943000	A	C	-0.0833	0.0152	3.929e-08	KANSL1	A	C	0.099	0.02	7.931e-07	Tubule_NatGen2021
rs62055468	17:43943000	A	C	-0.0833	0.0152	3.929e-08	WNT3	A	C	0.317	0.065	1.787e-06	Tubule_NatGen2021
rs62055468	17:43943000	A	C	-0.0833	0.0152	3.929e-08	MAPT	A	C	-0.166	0.035	2.537e-06	Tubule_NatGen2021
rs62055468	17:43943000	A	C	-0.0833	0.0152	3.929e-08	PLEKHM1	A	C	-1.108	0.121	2.691e-15	Tubule_NatMed2018
rs62055468	17:43943000	A	C	-0.0833	0.0152	3.929e-08	MAPT	A	C	-1.348	0.099	1.041e-25	Tubule_NatMed2018
rs62055468	17:43943000	A	C	-0.0833	0.0152	3.929e-08	KANSL1	A	C	-1.418	0.093	2.737e-29	Tubule_NatMed2018
rs62055468	17:43943000	A	C	-0.0833	0.0152	3.929e-08	LRRC37A2	A	C	0.7217	0.043	2.651e-63	KidneyMeta_NatGen2022
rs62055468	17:43943000	A	C	-0.0833	0.0152	3.929e-08	LRRC37A	A	C	0.6953	0.067	3.076e-25	KidneyMeta_NatGen2022
rs62055468	17:43943000	A	C	-0.0833	0.0152	3.929e-08	ARL17A	A	C	0.3403	0.0478	1.045e-12	KidneyMeta_NatGen2022
rs62055468	17:43943000	A	C	-0.0833	0.0152	3.929e-08	PLEKHM1	A	C	0.1459	0.0241	1.511e-09	KidneyMeta_NatGen2022
rs62055468	17:43943000	A	C	-0.0833	0.0152	3.929e-08	WNT3	A	C	0.3223	0.0617	1.726e-07	KidneyMeta_NatGen2022
rs62055468	17:43943000	A	C	-0.0833	0.0152	3.929e-08	CRHR1	A	C	0.3962	0.0791	5.532e-07	KidneyMeta_NatGen2022
rs62055468	17:43943000	A	C	-0.0833	0.0152	3.929e-08	DCAKD	A	C	0.1516	0.0378	5.999e-05	KidneyMeta_NatGen2022
rs62055469	17:43943655	A	C	-0.0834	0.0152	3.831e-08	LRRC37A2	A	C	0.884	0.053	1.204e-41	Glomeruli_NatGen2021
rs62055469	17:43943655	A	C	-0.0834	0.0152	3.831e-08	PLEKHM1	A	C	0.371	0.032	4.192e-25	Glomeruli_NatGen2021
rs62055469	17:43943655	A	C	-0.0834	0.0152	3.831e-08	LRRC37A	A	C	0.962	0.086	1.424e-23	Glomeruli_NatGen2021
rs62055469	17:43943655	A	C	-0.0834	0.0152	3.831e-08	MAPT	A	C	-0.583	0.055	1.289e-21	Glomeruli_NatGen2021
rs62055469	17:43943655	A	C	-0.0834	0.0152	3.831e-08	KANSL1	A	C	0.25	0.032	1.422e-13	Glomeruli_NatGen2021
rs62055469	17:43943655	A	C	-0.0834	0.0152	3.831e-08	PLEKHM1	A	C	-0.89	0.126	1.618e-10	Glomeruli_NatMed2018
rs62055469	17:43943655	A	C	-0.0834	0.0152	3.831e-08	MAPT	A	C	-1.298	0.09	4.911e-27	Glomeruli_NatMed2018
rs62055469	17:43943655	A	C	-0.0834	0.0152	3.831e-08	KANSL1	A	C	-1.308	0.087	2.251e-28	Glomeruli_NatMed2018
rs62055469	17:43943655	A	C	-0.0834	0.0152	3.831e-08	ARL17B	A	C	-0.754	0.135	1.74e-07	Glomeruli_NatMed2018
rs62055469	17:43943655	A	C	-0.0834	0.0152	3.831e-08	LRRC37A2	A	C	0.668	0.044	2.692e-38	Tubule_NatGen2021
rs62055469	17:43943655	A	C	-0.0834	0.0152	3.831e-08	LRRC37A	A	C	0.676	0.068	2.271e-20	Tubule_NatGen2021
rs62055469	17:43943655	A	C	-0.0834	0.0152	3.831e-08	ARL17A	A	C	0.309	0.047	2.556e-10	Tubule_NatGen2021
rs62055469	17:43943655	A	C	-0.0834	0.0152	3.831e-08	PLEKHM1	A	C	0.147	0.024	1.888e-09	Tubule_NatGen2021
rs62055469	17:43943655	A	C	-0.0834	0.0152	3.831e-08	KANSL1	A	C	0.099	0.02	7.931e-07	Tubule_NatGen2021
rs62055469	17:43943655	A	C	-0.0834	0.0152	3.831e-08	WNT3	A	C	0.317	0.065	1.787e-06	Tubule_NatGen2021
rs62055469	17:43943655	A	C	-0.0834	0.0152	3.831e-08	MAPT	A	C	-0.166	0.035	2.537e-06	Tubule_NatGen2021
rs62055469	17:43943655	A	C	-0.0834	0.0152	3.831e-08	PLEKHM1	A	C	-1.108	0.121	2.691e-15	Tubule_NatMed2018
rs62055469	17:43943655	A	C	-0.0834	0.0152	3.831e-08	MAPT	A	C	-1.348	0.099	1.041e-25	Tubule_NatMed2018
rs62055469	17:43943655	A	C	-0.0834	0.0152	3.831e-08	KANSL1	A	C	-1.418	0.093	2.737e-29	Tubule_NatMed2018
rs62055469	17:43943655	A	C	-0.0834	0.0152	3.831e-08	LRRC37A2	A	C	0.7217	0.043	2.651e-63	KidneyMeta_NatGen2022
rs62055469	17:43943655	A	C	-0.0834	0.0152	3.831e-08	LRRC37A	A	C	0.6953	0.067	3.076e-25	KidneyMeta_NatGen2022
rs62055469	17:43943655	A	C	-0.0834	0.0152	3.831e-08	ARL17A	A	C	0.3403	0.0478	1.045e-12	KidneyMeta_NatGen2022
rs62055469	17:43943655	A	C	-0.0834	0.0152	3.831e-08	PLEKHM1	A	C	0.147	0.0242	1.153e-09	KidneyMeta_NatGen2022
rs62055469	17:43943655	A	C	-0.0834	0.0152	3.831e-08	WNT3	A	C	0.3223	0.0617	1.726e-07	KidneyMeta_NatGen2022
rs62055469	17:43943655	A	C	-0.0834	0.0152	3.831e-08	CRHR1	A	C	0.3837	0.0795	1.409e-06	KidneyMeta_NatGen2022
rs62055469	17:43943655	A	C	-0.0834	0.0152	3.831e-08	DCAKD	A	C	0.1516	0.0378	5.999e-05	KidneyMeta_NatGen2022
rs62055470	17:43943657	A	G	-0.0834	0.0152	3.839e-08	LRRC37A2	A	G	0.884	0.053	1.204e-41	Glomeruli_NatGen2021
rs62055470	17:43943657	A	G	-0.0834	0.0152	3.839e-08	PLEKHM1	A	G	0.371	0.032	4.192e-25	Glomeruli_NatGen2021
rs62055470	17:43943657	A	G	-0.0834	0.0152	3.839e-08	LRRC37A	A	G	0.962	0.086	1.424e-23	Glomeruli_NatGen2021
rs62055470	17:43943657	A	G	-0.0834	0.0152	3.839e-08	MAPT	A	G	-0.583	0.055	1.289e-21	Glomeruli_NatGen2021
rs62055470	17:43943657	A	G	-0.0834	0.0152	3.839e-08	KANSL1	A	G	0.25	0.032	1.422e-13	Glomeruli_NatGen2021
rs62055470	17:43943657	A	G	-0.0834	0.0152	3.839e-08	PLEKHM1	A	G	-0.89	0.126	1.618e-10	Glomeruli_NatMed2018
rs62055470	17:43943657	A	G	-0.0834	0.0152	3.839e-08	MAPT	A	G	-1.298	0.09	4.911e-27	Glomeruli_NatMed2018
rs62055470	17:43943657	A	G	-0.0834	0.0152	3.839e-08	KANSL1	A	G	-1.308	0.087	2.251e-28	Glomeruli_NatMed2018
rs62055470	17:43943657	A	G	-0.0834	0.0152	3.839e-08	ARL17B	A	G	-0.754	0.135	1.74e-07	Glomeruli_NatMed2018
rs62055470	17:43943657	A	G	-0.0834	0.0152	3.839e-08	LRRC37A2	A	G	0.668	0.044	2.692e-38	Tubule_NatGen2021
rs62055470	17:43943657	A	G	-0.0834	0.0152	3.839e-08	LRRC37A	A	G	0.676	0.068	2.271e-20	Tubule_NatGen2021
rs62055470	17:43943657	A	G	-0.0834	0.0152	3.839e-08	ARL17A	A	G	0.309	0.047	2.556e-10	Tubule_NatGen2021
rs62055470	17:43943657	A	G	-0.0834	0.0152	3.839e-08	PLEKHM1	A	G	0.147	0.024	1.888e-09	Tubule_NatGen2021
rs62055470	17:43943657	A	G	-0.0834	0.0152	3.839e-08	KANSL1	A	G	0.099	0.02	7.931e-07	Tubule_NatGen2021
rs62055470	17:43943657	A	G	-0.0834	0.0152	3.839e-08	WNT3	A	G	0.317	0.065	1.787e-06	Tubule_NatGen2021
rs62055470	17:43943657	A	G	-0.0834	0.0152	3.839e-08	MAPT	A	G	-0.166	0.035	2.537e-06	Tubule_NatGen2021
rs62055470	17:43943657	A	G	-0.0834	0.0152	3.839e-08	PLEKHM1	A	G	-1.108	0.121	2.691e-15	Tubule_NatMed2018
rs62055470	17:43943657	A	G	-0.0834	0.0152	3.839e-08	MAPT	A	G	-1.348	0.099	1.041e-25	Tubule_NatMed2018
rs62055470	17:43943657	A	G	-0.0834	0.0152	3.839e-08	KANSL1	A	G	-1.418	0.093	2.737e-29	Tubule_NatMed2018
rs62055470	17:43943657	A	G	-0.0834	0.0152	3.839e-08	LRRC37A2	A	G	0.7217	0.043	2.651e-63	KidneyMeta_NatGen2022
rs62055470	17:43943657	A	G	-0.0834	0.0152	3.839e-08	LRRC37A	A	G	0.6953	0.067	3.076e-25	KidneyMeta_NatGen2022
rs62055470	17:43943657	A	G	-0.0834	0.0152	3.839e-08	ARL17A	A	G	0.3403	0.0478	1.045e-12	KidneyMeta_NatGen2022
rs62055470	17:43943657	A	G	-0.0834	0.0152	3.839e-08	PLEKHM1	A	G	0.147	0.0242	1.153e-09	KidneyMeta_NatGen2022
rs62055470	17:43943657	A	G	-0.0834	0.0152	3.839e-08	WNT3	A	G	0.3223	0.0617	1.726e-07	KidneyMeta_NatGen2022
rs62055470	17:43943657	A	G	-0.0834	0.0152	3.839e-08	CRHR1	A	G	0.3837	0.0795	1.409e-06	KidneyMeta_NatGen2022
rs62055470	17:43943657	A	G	-0.0834	0.0152	3.839e-08	DCAKD	A	G	0.1516	0.0378	5.999e-05	KidneyMeta_NatGen2022
rs62055471	17:43943755	T	C	-0.0834	0.0152	3.838e-08	LRRC37A2	T	C	0.884	0.053	1.388e-41	Glomeruli_NatGen2021
rs62055471	17:43943755	T	C	-0.0834	0.0152	3.838e-08	PLEKHM1	T	C	0.37	0.032	5.785e-25	Glomeruli_NatGen2021
rs62055471	17:43943755	T	C	-0.0834	0.0152	3.838e-08	LRRC37A	T	C	0.961	0.086	1.818e-23	Glomeruli_NatGen2021
rs62055471	17:43943755	T	C	-0.0834	0.0152	3.838e-08	MAPT	T	C	-0.584	0.055	1.031e-21	Glomeruli_NatGen2021
rs62055471	17:43943755	T	C	-0.0834	0.0152	3.838e-08	KANSL1	T	C	0.25	0.032	1.515e-13	Glomeruli_NatGen2021
rs62055471	17:43943755	T	C	-0.0834	0.0152	3.838e-08	PLEKHM1	T	C	-0.89	0.126	1.619e-10	Glomeruli_NatMed2018
rs62055471	17:43943755	T	C	-0.0834	0.0152	3.838e-08	MAPT	T	C	-1.298	0.091	4.928e-27	Glomeruli_NatMed2018
rs62055471	17:43943755	T	C	-0.0834	0.0152	3.838e-08	KANSL1	T	C	-1.308	0.087	2.248e-28	Glomeruli_NatMed2018
rs62055471	17:43943755	T	C	-0.0834	0.0152	3.838e-08	ARL17B	T	C	-0.754	0.135	1.738e-07	Glomeruli_NatMed2018
rs62055471	17:43943755	T	C	-0.0834	0.0152	3.838e-08	LRRC37A2	T	C	0.668	0.044	2.801e-38	Tubule_NatGen2021
rs62055471	17:43943755	T	C	-0.0834	0.0152	3.838e-08	LRRC37A	T	C	0.676	0.068	2.419e-20	Tubule_NatGen2021
rs62055471	17:43943755	T	C	-0.0834	0.0152	3.838e-08	ARL17A	T	C	0.31	0.047	2.197e-10	Tubule_NatGen2021
rs62055471	17:43943755	T	C	-0.0834	0.0152	3.838e-08	PLEKHM1	T	C	0.147	0.024	2.018e-09	Tubule_NatGen2021
rs62055471	17:43943755	T	C	-0.0834	0.0152	3.838e-08	KANSL1	T	C	0.099	0.02	8.693e-07	Tubule_NatGen2021
rs62055471	17:43943755	T	C	-0.0834	0.0152	3.838e-08	WNT3	T	C	0.316	0.065	1.931e-06	Tubule_NatGen2021
rs62055471	17:43943755	T	C	-0.0834	0.0152	3.838e-08	MAPT	T	C	-0.166	0.035	2.573e-06	Tubule_NatGen2021
rs62055471	17:43943755	T	C	-0.0834	0.0152	3.838e-08	PLEKHM1	T	C	-1.108	0.121	2.69e-15	Tubule_NatMed2018
rs62055471	17:43943755	T	C	-0.0834	0.0152	3.838e-08	MAPT	T	C	-1.348	0.099	1.043e-25	Tubule_NatMed2018
rs62055471	17:43943755	T	C	-0.0834	0.0152	3.838e-08	KANSL1	T	C	-1.418	0.093	2.747e-29	Tubule_NatMed2018
rs62055471	17:43943755	T	C	-0.0834	0.0152	3.838e-08	LRRC37A2	T	C	0.7218	0.043	2.817e-63	KidneyMeta_NatGen2022
rs62055471	17:43943755	T	C	-0.0834	0.0152	3.838e-08	LRRC37A	T	C	0.6952	0.067	3.32e-25	KidneyMeta_NatGen2022
rs62055471	17:43943755	T	C	-0.0834	0.0152	3.838e-08	ARL17A	T	C	0.3414	0.0478	8.838e-13	KidneyMeta_NatGen2022
rs62055471	17:43943755	T	C	-0.0834	0.0152	3.838e-08	PLEKHM1	T	C	0.1469	0.0242	1.188e-09	KidneyMeta_NatGen2022
rs62055471	17:43943755	T	C	-0.0834	0.0152	3.838e-08	WNT3	T	C	0.3216	0.0617	1.86e-07	KidneyMeta_NatGen2022
rs62055471	17:43943755	T	C	-0.0834	0.0152	3.838e-08	CRHR1	T	C	0.399	0.0792	4.684e-07	KidneyMeta_NatGen2022
rs62055471	17:43943755	T	C	-0.0834	0.0152	3.838e-08	DCAKD	T	C	0.1518	0.0378	5.881e-05	KidneyMeta_NatGen2022
rs56327054	17:43943957	C	G	0.0834	0.0152	3.844e-08	LRRC37A2	G	C	0.884	0.053	1.204e-41	Glomeruli_NatGen2021
rs56327054	17:43943957	C	G	0.0834	0.0152	3.844e-08	PLEKHM1	G	C	0.371	0.032	4.192e-25	Glomeruli_NatGen2021
rs56327054	17:43943957	C	G	0.0834	0.0152	3.844e-08	LRRC37A	G	C	0.962	0.086	1.424e-23	Glomeruli_NatGen2021
rs56327054	17:43943957	C	G	0.0834	0.0152	3.844e-08	MAPT	G	C	-0.583	0.055	1.289e-21	Glomeruli_NatGen2021
rs56327054	17:43943957	C	G	0.0834	0.0152	3.844e-08	KANSL1	G	C	0.25	0.032	1.422e-13	Glomeruli_NatGen2021
rs56327054	17:43943957	C	G	0.0834	0.0152	3.844e-08	PLEKHM1	G	C	-0.89	0.126	1.618e-10	Glomeruli_NatMed2018
rs56327054	17:43943957	C	G	0.0834	0.0152	3.844e-08	MAPT	G	C	-1.298	0.09	4.911e-27	Glomeruli_NatMed2018
rs56327054	17:43943957	C	G	0.0834	0.0152	3.844e-08	KANSL1	G	C	-1.308	0.087	2.251e-28	Glomeruli_NatMed2018
rs56327054	17:43943957	C	G	0.0834	0.0152	3.844e-08	ARL17B	G	C	-0.754	0.135	1.74e-07	Glomeruli_NatMed2018
rs56327054	17:43943957	C	G	0.0834	0.0152	3.844e-08	LRRC37A2	G	C	0.668	0.044	2.692e-38	Tubule_NatGen2021
rs56327054	17:43943957	C	G	0.0834	0.0152	3.844e-08	LRRC37A	G	C	0.676	0.068	2.271e-20	Tubule_NatGen2021
rs56327054	17:43943957	C	G	0.0834	0.0152	3.844e-08	ARL17A	G	C	0.309	0.047	2.556e-10	Tubule_NatGen2021
rs56327054	17:43943957	C	G	0.0834	0.0152	3.844e-08	PLEKHM1	G	C	0.147	0.024	1.888e-09	Tubule_NatGen2021
rs56327054	17:43943957	C	G	0.0834	0.0152	3.844e-08	KANSL1	G	C	0.099	0.02	7.931e-07	Tubule_NatGen2021
rs56327054	17:43943957	C	G	0.0834	0.0152	3.844e-08	WNT3	G	C	0.317	0.065	1.787e-06	Tubule_NatGen2021
rs56327054	17:43943957	C	G	0.0834	0.0152	3.844e-08	MAPT	G	C	-0.166	0.035	2.537e-06	Tubule_NatGen2021
rs56327054	17:43943957	C	G	0.0834	0.0152	3.844e-08	PLEKHM1	G	C	-1.108	0.121	2.691e-15	Tubule_NatMed2018
rs56327054	17:43943957	C	G	0.0834	0.0152	3.844e-08	MAPT	G	C	-1.348	0.099	1.041e-25	Tubule_NatMed2018
rs56327054	17:43943957	C	G	0.0834	0.0152	3.844e-08	KANSL1	G	C	-1.418	0.093	2.737e-29	Tubule_NatMed2018
rs56327054	17:43943957	C	G	0.0834	0.0152	3.844e-08	LRRC37A2	G	C	0.7217	0.043	2.651e-63	KidneyMeta_NatGen2022
rs56327054	17:43943957	C	G	0.0834	0.0152	3.844e-08	LRRC37A	G	C	0.6953	0.067	3.076e-25	KidneyMeta_NatGen2022
rs56327054	17:43943957	C	G	0.0834	0.0152	3.844e-08	ARL17A	G	C	0.3403	0.0478	1.045e-12	KidneyMeta_NatGen2022
rs56327054	17:43943957	C	G	0.0834	0.0152	3.844e-08	PLEKHM1	G	C	0.1476	0.0241	9.863e-10	KidneyMeta_NatGen2022
rs56327054	17:43943957	C	G	0.0834	0.0152	3.844e-08	WNT3	G	C	0.3223	0.0617	1.726e-07	KidneyMeta_NatGen2022
rs56327054	17:43943957	C	G	0.0834	0.0152	3.844e-08	CRHR1	G	C	0.4049	0.0792	3.123e-07	KidneyMeta_NatGen2022
rs56327054	17:43943957	C	G	0.0834	0.0152	3.844e-08	DCAKD	G	C	0.1516	0.0378	5.999e-05	KidneyMeta_NatGen2022
rs55781174	17:43944158	T	C	0.0833	0.0152	3.923e-08	LRRC37A2	C	T	0.884	0.053	1.204e-41	Glomeruli_NatGen2021
rs55781174	17:43944158	T	C	0.0833	0.0152	3.923e-08	PLEKHM1	C	T	0.371	0.032	4.192e-25	Glomeruli_NatGen2021
rs55781174	17:43944158	T	C	0.0833	0.0152	3.923e-08	LRRC37A	C	T	0.962	0.086	1.424e-23	Glomeruli_NatGen2021
rs55781174	17:43944158	T	C	0.0833	0.0152	3.923e-08	MAPT	C	T	-0.583	0.055	1.289e-21	Glomeruli_NatGen2021
rs55781174	17:43944158	T	C	0.0833	0.0152	3.923e-08	KANSL1	C	T	0.25	0.032	1.422e-13	Glomeruli_NatGen2021
rs55781174	17:43944158	T	C	0.0833	0.0152	3.923e-08	PLEKHM1	C	T	-0.89	0.126	1.618e-10	Glomeruli_NatMed2018
rs55781174	17:43944158	T	C	0.0833	0.0152	3.923e-08	MAPT	C	T	-1.298	0.09	4.911e-27	Glomeruli_NatMed2018
rs55781174	17:43944158	T	C	0.0833	0.0152	3.923e-08	KANSL1	C	T	-1.308	0.087	2.251e-28	Glomeruli_NatMed2018
rs55781174	17:43944158	T	C	0.0833	0.0152	3.923e-08	ARL17B	C	T	-0.754	0.135	1.74e-07	Glomeruli_NatMed2018
rs55781174	17:43944158	T	C	0.0833	0.0152	3.923e-08	LRRC37A2	C	T	0.668	0.044	2.692e-38	Tubule_NatGen2021
rs55781174	17:43944158	T	C	0.0833	0.0152	3.923e-08	LRRC37A	C	T	0.676	0.068	2.271e-20	Tubule_NatGen2021
rs55781174	17:43944158	T	C	0.0833	0.0152	3.923e-08	ARL17A	C	T	0.309	0.047	2.556e-10	Tubule_NatGen2021
rs55781174	17:43944158	T	C	0.0833	0.0152	3.923e-08	PLEKHM1	C	T	0.147	0.024	1.888e-09	Tubule_NatGen2021
rs55781174	17:43944158	T	C	0.0833	0.0152	3.923e-08	KANSL1	C	T	0.099	0.02	7.931e-07	Tubule_NatGen2021
rs55781174	17:43944158	T	C	0.0833	0.0152	3.923e-08	WNT3	C	T	0.317	0.065	1.787e-06	Tubule_NatGen2021
rs55781174	17:43944158	T	C	0.0833	0.0152	3.923e-08	MAPT	C	T	-0.166	0.035	2.537e-06	Tubule_NatGen2021
rs55781174	17:43944158	T	C	0.0833	0.0152	3.923e-08	PLEKHM1	C	T	-1.108	0.121	2.691e-15	Tubule_NatMed2018
rs55781174	17:43944158	T	C	0.0833	0.0152	3.923e-08	MAPT	C	T	-1.348	0.099	1.041e-25	Tubule_NatMed2018
rs55781174	17:43944158	T	C	0.0833	0.0152	3.923e-08	KANSL1	C	T	-1.418	0.093	2.737e-29	Tubule_NatMed2018
rs55781174	17:43944158	T	C	0.0833	0.0152	3.923e-08	LRRC37A2	C	T	0.7217	0.043	2.651e-63	KidneyMeta_NatGen2022
rs55781174	17:43944158	T	C	0.0833	0.0152	3.923e-08	LRRC37A	C	T	0.6953	0.067	3.076e-25	KidneyMeta_NatGen2022
rs55781174	17:43944158	T	C	0.0833	0.0152	3.923e-08	ARL17A	C	T	0.3403	0.0478	1.045e-12	KidneyMeta_NatGen2022
rs55781174	17:43944158	T	C	0.0833	0.0152	3.923e-08	PLEKHM1	C	T	0.1476	0.0241	9.863e-10	KidneyMeta_NatGen2022
rs55781174	17:43944158	T	C	0.0833	0.0152	3.923e-08	WNT3	C	T	0.3223	0.0617	1.726e-07	KidneyMeta_NatGen2022
rs55781174	17:43944158	T	C	0.0833	0.0152	3.923e-08	CRHR1	C	T	0.4049	0.0792	3.123e-07	KidneyMeta_NatGen2022
rs55781174	17:43944158	T	C	0.0833	0.0152	3.923e-08	DCAKD	C	T	0.1516	0.0378	5.999e-05	KidneyMeta_NatGen2022
rs12150223	17:43944204	T	C	-0.0833	0.0152	3.927e-08	LRRC37A2	T	C	0.884	0.053	1.204e-41	Glomeruli_NatGen2021
rs12150223	17:43944204	T	C	-0.0833	0.0152	3.927e-08	PLEKHM1	T	C	0.371	0.032	4.192e-25	Glomeruli_NatGen2021
rs12150223	17:43944204	T	C	-0.0833	0.0152	3.927e-08	LRRC37A	T	C	0.962	0.086	1.424e-23	Glomeruli_NatGen2021
rs12150223	17:43944204	T	C	-0.0833	0.0152	3.927e-08	MAPT	T	C	-0.583	0.055	1.289e-21	Glomeruli_NatGen2021
rs12150223	17:43944204	T	C	-0.0833	0.0152	3.927e-08	KANSL1	T	C	0.25	0.032	1.422e-13	Glomeruli_NatGen2021
rs12150223	17:43944204	T	C	-0.0833	0.0152	3.927e-08	PLEKHM1	T	C	-0.89	0.126	1.618e-10	Glomeruli_NatMed2018
rs12150223	17:43944204	T	C	-0.0833	0.0152	3.927e-08	MAPT	T	C	-1.298	0.09	4.911e-27	Glomeruli_NatMed2018
rs12150223	17:43944204	T	C	-0.0833	0.0152	3.927e-08	KANSL1	T	C	-1.308	0.087	2.251e-28	Glomeruli_NatMed2018
rs12150223	17:43944204	T	C	-0.0833	0.0152	3.927e-08	ARL17B	T	C	-0.754	0.135	1.74e-07	Glomeruli_NatMed2018
rs12150223	17:43944204	T	C	-0.0833	0.0152	3.927e-08	LRRC37A2	T	C	0.668	0.044	2.692e-38	Tubule_NatGen2021
rs12150223	17:43944204	T	C	-0.0833	0.0152	3.927e-08	LRRC37A	T	C	0.676	0.068	2.271e-20	Tubule_NatGen2021
rs12150223	17:43944204	T	C	-0.0833	0.0152	3.927e-08	ARL17A	T	C	0.309	0.047	2.556e-10	Tubule_NatGen2021
[truncated: 25,129 more rows]

## Sheet: Supplementary Data 10
Supplementary Data 10 The prioritized genes mapped by kidney-specific meQTL and eQTM
SNP	Position	GWAS.EA	GWAS.NEA	GWAS.Beta	GWAS.BetaSe	GWAS.P	meQTL.Probe	meQTL.Ref	meQTL.Alt	meQTL.Beta	meQTL.BetaSe	meQTL.P	eQTM.Gene	eQTM.Gene.Beta	eQTM.Gene.Beta.Se	eQTM.Gene.P	eQTM.Gene.FDR
rs11582805	1:205653056	T	C	0.062	0.0112	2.785e-08	cg23034840	C	T	0.3587	0.0688	3.03e-07	PM20D1	-0.3193	0.0452	7.24e-12	1.09e-10
rs34881148	1:205653978	A	T	0.0617	0.0112	3.28e-08	cg17178900	T	A	0.9908	0.0533	7.75e-56	PM20D1	-0.6902	0.0306	1.33e-72	2.12e-71
rs34881148	1:205653978	A	T	0.0617	0.0112	3.28e-08	cg12898220	T	A	0.9607	0.0529	4.64e-54	PM20D1	-0.6965	0.0315	1.45e-70	2.32e-69
rs34881148	1:205653978	A	T	0.0617	0.0112	3.28e-08	cg14893161	T	A	1.009	0.0531	1.25e-57	PM20D1	-0.6702	0.0319	6.09e-66	9.74e-65
rs34881148	1:205653978	A	T	0.0617	0.0112	3.28e-08	cg16334093	T	A	0.9743	0.0493	6.68e-61	PM20D1	-0.689	0.0334	2.49e-64	3.99e-63
rs34881148	1:205653978	A	T	0.0617	0.0112	3.28e-08	cg07167872	T	A	0.9097	0.052	3.12e-51	PM20D1	-0.6312	0.0345	2.18e-54	3.48e-53
rs34881148	1:205653978	A	T	0.0617	0.0112	3.28e-08	cg13453750	T	A	-0.9984	0.0529	3.8e-57	PM20D1	0.582	0.0369	1.14e-43	1.7e-42
rs34881148	1:205653978	A	T	0.0617	0.0112	3.28e-08	cg26418147	T	A	-0.5582	0.0402	6.14e-36	PM20D1	0.5126	0.0555	1.6e-18	2.41e-17
rs34881148	1:205653978	A	T	0.0617	0.0112	3.28e-08	cg16031515	T	A	-0.479	0.0392	2.66e-29	PM20D1	0.5155	0.0618	1.24e-15	1.86e-14
rs34881148	1:205653978	A	T	0.0617	0.0112	3.28e-08	cg26418147	T	A	-0.5582	0.0402	6.14e-36	RAB29	-0.1449	0.0322	9.21e-06	6.9e-05
rs34881148	1:205653978	A	T	0.0617	0.0112	3.28e-08	cg13453750	T	A	-0.9984	0.0529	3.8e-57	RAB29	-0.1109	0.0249	1.08e-05	8.08e-05
rs34881148	1:205653978	A	T	0.0617	0.0112	3.28e-08	cg16031515	T	A	-0.479	0.0392	2.66e-29	RAB29	-0.1557	0.0353	1.36e-05	0.000102
rs34881148	1:205653978	A	T	0.0617	0.0112	3.28e-08	cg16334093	T	A	0.9743	0.0493	6.68e-61	SLC45A3	0.1278	0.0316	6.48e-05	0.000518
rs34881148	1:205653978	A	T	0.0617	0.0112	3.28e-08	cg16334093	T	A	0.9743	0.0493	6.68e-61	NUCKS1	-0.0689	0.018	0.000151	0.000803
rs34881148	1:205653978	A	T	0.0617	0.0112	3.28e-08	cg07167872	T	A	0.9097	0.052	3.12e-51	NUCKS1	-0.0668	0.0175	0.000158	0.00127
rs34881148	1:205653978	A	T	0.0617	0.0112	3.28e-08	cg17178900	T	A	0.9908	0.0533	7.75e-56	NUCKS1	-0.0653	0.0173	0.000187	0.0015
rs34881148	1:205653978	A	T	0.0617	0.0112	3.28e-08	cg14893161	T	A	1.009	0.0531	1.25e-57	NUCKS1	-0.0644	0.0174	0.000242	0.00194
rs34881148	1:205653978	A	T	0.0617	0.0112	3.28e-08	cg26418147	T	A	-0.5582	0.0402	6.14e-36	SLC45A3	-0.1453	0.0402	0.000343	0.00172
rs34881148	1:205653978	A	T	0.0617	0.0112	3.28e-08	cg13453750	T	A	-0.9984	0.0529	3.8e-57	NUCKS1	0.0636	0.0176	0.000344	0.00172
rs34881148	1:205653978	A	T	0.0617	0.0112	3.28e-08	cg13453750	T	A	-0.9984	0.0529	3.8e-57	SLC45A3	-0.1095	0.0311	0.000473	0.00177
rs34881148	1:205653978	A	T	0.0617	0.0112	3.28e-08	cg12898220	T	A	0.9607	0.0529	4.64e-54	NUCKS1	-0.0619	0.0177	0.00052	0.00416
rs34881148	1:205653978	A	T	0.0617	0.0112	3.28e-08	cg17178900	T	A	0.9908	0.0533	7.75e-56	SLC45A3	0.103	0.0306	0.000847	0.00452
rs34881148	1:205653978	A	T	0.0617	0.0112	3.28e-08	cg07167872	T	A	0.9097	0.052	3.12e-51	SLC45A3	0.1037	0.031	0.000894	0.00477
rs34881148	1:205653978	A	T	0.0617	0.0112	3.28e-08	cg16334093	T	A	0.9743	0.0493	6.68e-61	RAB29	0.086	0.0257	0.000917	0.00367
rs34881148	1:205653978	A	T	0.0617	0.0112	3.28e-08	cg14893161	T	A	1.009	0.0531	1.25e-57	RAB29	0.0797	0.0249	0.00146	0.00776
rs34881148	1:205653978	A	T	0.0617	0.0112	3.28e-08	cg14893161	T	A	1.009	0.0531	1.25e-57	SLC45A3	0.096	0.0308	0.00195	0.00779
rs34881148	1:205653978	A	T	0.0617	0.0112	3.28e-08	cg12898220	T	A	0.9607	0.0529	4.64e-54	RAB29	0.0756	0.0253	0.00295	0.0137
rs34881148	1:205653978	A	T	0.0617	0.0112	3.28e-08	cg17178900	T	A	0.9908	0.0533	7.75e-56	RAB29	0.0741	0.0248	0.00302	0.0121
rs34881148	1:205653978	A	T	0.0617	0.0112	3.28e-08	cg12898220	T	A	0.9607	0.0529	4.64e-54	SLC45A3	0.0922	0.0313	0.00341	0.0137
rs34881148	1:205653978	A	T	0.0617	0.0112	3.28e-08	cg07167872	T	A	0.9097	0.052	3.12e-51	MFSD4A	-0.0866	0.0301	0.00423	0.0148
rs34881148	1:205653978	A	T	0.0617	0.0112	3.28e-08	cg07167872	T	A	0.9097	0.052	3.12e-51	RAB29	0.0716	0.0251	0.00462	0.0148
rs34881148	1:205653978	A	T	0.0617	0.0112	3.28e-08	cg17178900	T	A	0.9908	0.0533	7.75e-56	MFSD4A	-0.0834	0.0298	0.0053	0.017
rs34881148	1:205653978	A	T	0.0617	0.0112	3.28e-08	cg13453750	T	A	-0.9984	0.0529	3.8e-57	MFSD4A	0.0769	0.0303	0.0115	0.0346
rs34881148	1:205653978	A	T	0.0617	0.0112	3.28e-08	cg12898220	T	A	0.9607	0.0529	4.64e-54	MFSD4A	-0.0757	0.0304	0.0131	0.042
rs34881148	1:205653978	A	T	0.0617	0.0112	3.28e-08	cg13453750	T	A	-0.9984	0.0529	3.8e-57	SLC41A1	-0.0715	0.0298	0.0169	0.0422
rs1094647	1:205655378	A	G	0.062	0.0112	2.812e-08	cg05738246	G	A	-0.3723	0.0679	7.4e-08	PM20D1	0.1426	0.0466	0.00234	0.0351
rs72750964	1:205675240	T	C	0.0619	0.0112	3.003e-08	cg26763948	C	T	0.244	0.0485	7.29e-07	PM20D1	-0.1953	0.0589	0.000993	0.0149
rs823094	1:205689807	T	G	-0.0624	0.0112	2.474e-08	cg07533224	T	G	0.8999	0.0499	2.05e-53	PM20D1	-0.6959	0.0315	1.15e-70	1.84e-69
rs823094	1:205689807	T	G	-0.0624	0.0112	2.474e-08	cg14159672	T	G	0.9401	0.05	9.54e-57	PM20D1	-0.6696	0.0319	4.89e-66	7.82e-65
rs823094	1:205689807	T	G	-0.0624	0.0112	2.474e-08	cg05841700	T	G	0.9312	0.049	1.03e-57	PM20D1	-0.6785	0.0324	9.48e-66	1.52e-64
rs823094	1:205689807	T	G	-0.0624	0.0112	2.474e-08	cg07157834	T	G	0.9138	0.0465	1.76e-60	PM20D1	-0.6808	0.0329	1.53e-64	2.44e-63
rs823094	1:205689807	T	G	-0.0624	0.0112	2.474e-08	cg24503407	T	G	0.9342	0.0487	1.63e-58	PM20D1	-0.6718	0.0326	3.35e-64	5.36e-63
rs823094	1:205689807	T	G	-0.0624	0.0112	2.474e-08	cg11965913	T	G	0.9435	0.0508	8.88e-56	PM20D1	-0.6559	0.033	4.92e-61	7.87e-60
rs823094	1:205689807	T	G	-0.0624	0.0112	2.474e-08	cg06815965	T	G	0.7589	0.0519	5.84e-39	PM20D1	-0.6247	0.0349	1.02e-52	1.64e-51
rs823094	1:205689807	T	G	-0.0624	0.0112	2.474e-08	cg06673972	T	G	-0.1771	0.0352	7.64e-07	SLC45A3	-0.2681	0.0389	2.25e-11	3.6e-10
rs823094	1:205689807	T	G	-0.0624	0.0112	2.474e-08	cg26846380	T	G	-0.3245	0.0433	4.35e-13	PM20D1	0.3309	0.0507	2.12e-10	3.39e-09
rs823094	1:205689807	T	G	-0.0624	0.0112	2.474e-08	cg01316532	T	G	-0.3645	0.0415	4.92e-17	SLC45A3	-0.2028	0.0321	7.39e-10	1.18e-08
rs823094	1:205689807	T	G	-0.0624	0.0112	2.474e-08	cg24332126	T	G	-0.3072	0.0381	8.6e-15	PM20D1	0.3096	0.0588	2.37e-07	3.55e-06
rs823094	1:205689807	T	G	-0.0624	0.0112	2.474e-08	cg01316532	T	G	-0.3645	0.0415	4.92e-17	PM20D1	0.2408	0.049	1.33e-06	1.06e-05
rs823094	1:205689807	T	G	-0.0624	0.0112	2.474e-08	cg17723122	T	G	-0.1807	0.0321	3.34e-08	PM20D1	0.3155	0.071	1.14e-05	0.000183
rs823094	1:205689807	T	G	-0.0624	0.0112	2.474e-08	cg10472469	T	G	-0.2553	0.0406	8.49e-10	PM20D1	0.2436	0.0574	2.74e-05	0.000411
rs823094	1:205689807	T	G	-0.0624	0.0112	2.474e-08	cg24332126	T	G	-0.3072	0.0381	8.6e-15	RAB29	-0.1355	0.0321	3.1e-05	0.000232
rs823094	1:205689807	T	G	-0.0624	0.0112	2.474e-08	cg07157834	T	G	0.9138	0.0465	1.76e-60	SLC45A3	0.1296	0.0312	3.97e-05	0.000318
rs823094	1:205689807	T	G	-0.0624	0.0112	2.474e-08	cg24332126	T	G	-0.3072	0.0381	8.6e-15	SLC45A3	-0.1621	0.0398	5.67e-05	0.000284
rs823094	1:205689807	T	G	-0.0624	0.0112	2.474e-08	cg06673972	T	G	-0.1771	0.0352	7.64e-07	PM20D1	0.2383	0.0605	9.82e-05	0.000786
rs823094	1:205689807	T	G	-0.0624	0.0112	2.474e-08	cg07157834	T	G	0.9138	0.0465	1.76e-60	NUCKS1	-0.067	0.0178	0.000187	0.000997
rs823094	1:205689807	T	G	-0.0624	0.0112	2.474e-08	cg17723122	T	G	-0.1807	0.0321	3.34e-08	SLC45A3	-0.1783	0.0477	0.000215	0.00172
rs823094	1:205689807	T	G	-0.0624	0.0112	2.474e-08	cg06673972	T	G	-0.1771	0.0352	7.64e-07	RAB29	-0.1204	0.0327	0.000269	0.00143
rs823094	1:205689807	T	G	-0.0624	0.0112	2.474e-08	cg24503407	T	G	0.9342	0.0487	1.63e-58	NUCKS1	-0.0645	0.0176	0.000275	0.0022
rs823094	1:205689807	T	G	-0.0624	0.0112	2.474e-08	cg24503407	T	G	0.9342	0.0487	1.63e-58	SLC45A3	0.109	0.031	0.000496	0.00265
rs823094	1:205689807	T	G	-0.0624	0.0112	2.474e-08	cg07533224	T	G	0.8999	0.0499	2.05e-53	NUCKS1	-0.0616	0.0177	0.000537	0.0043
rs823094	1:205689807	T	G	-0.0624	0.0112	2.474e-08	cg14159672	T	G	0.9401	0.05	9.54e-57	NUCKS1	-0.0604	0.0174	0.000572	0.00458
rs823094	1:205689807	T	G	-0.0624	0.0112	2.474e-08	cg11965913	T	G	0.9435	0.0508	8.88e-56	SLC45A3	0.1063	0.0308	0.000628	0.00503
rs823094	1:205689807	T	G	-0.0624	0.0112	2.474e-08	cg06815965	T	G	0.7589	0.0519	5.84e-39	SLC45A3	0.1061	0.031	0.000687	0.0055
rs823094	1:205689807	T	G	-0.0624	0.0112	2.474e-08	cg05841700	T	G	0.9312	0.049	1.03e-57	NUCKS1	-0.0594	0.0177	0.00084	0.00672
rs823094	1:205689807	T	G	-0.0624	0.0112	2.474e-08	cg07157834	T	G	0.9138	0.0465	1.76e-60	RAB29	0.0848	0.0254	0.000926	0.0037
rs823094	1:205689807	T	G	-0.0624	0.0112	2.474e-08	cg11965913	T	G	0.9435	0.0508	8.88e-56	RAB29	0.0824	0.025	0.00106	0.00507
rs823094	1:205689807	T	G	-0.0624	0.0112	2.474e-08	cg26846380	T	G	-0.3245	0.0433	4.35e-13	SLC45A3	-0.1146	0.0352	0.00122	0.00977
rs823094	1:205689807	T	G	-0.0624	0.0112	2.474e-08	cg11965913	T	G	0.9435	0.0508	8.88e-56	NUCKS1	-0.0569	0.0175	0.00127	0.00507
rs823094	1:205689807	T	G	-0.0624	0.0112	2.474e-08	cg06673972	T	G	-0.1771	0.0352	7.64e-07	CDK18	0.1367	0.0427	0.00146	0.00584
rs823094	1:205689807	T	G	-0.0624	0.0112	2.474e-08	cg05841700	T	G	0.9312	0.049	1.03e-57	RAB29	0.0802	0.0252	0.00156	0.00819
rs823094	1:205689807	T	G	-0.0624	0.0112	2.474e-08	cg05841700	T	G	0.9312	0.049	1.03e-57	SLC45A3	0.0968	0.0312	0.00205	0.00819
rs823094	1:205689807	T	G	-0.0624	0.0112	2.474e-08	cg07533224	T	G	0.8999	0.0499	2.05e-53	SLC45A3	0.0963	0.0312	0.00218	0.0116
rs823094	1:205689807	T	G	-0.0624	0.0112	2.474e-08	cg14159672	T	G	0.9401	0.05	9.54e-57	RAB29	0.0762	0.0248	0.0023	0.00955
rs823094	1:205689807	T	G	-0.0624	0.0112	2.474e-08	cg14159672	T	G	0.9401	0.05	9.54e-57	SLC45A3	0.094	0.0307	0.00239	0.00955
rs823094	1:205689807	T	G	-0.0624	0.0112	2.474e-08	cg24503407	T	G	0.9342	0.0487	1.63e-58	RAB29	0.0758	0.0252	0.0028	0.0112
rs823094	1:205689807	T	G	-0.0624	0.0112	2.474e-08	cg06815965	T	G	0.7589	0.0519	5.84e-39	NUCKS1	-0.0524	0.0177	0.00321	0.0171
rs823094	1:205689807	T	G	-0.0624	0.0112	2.474e-08	cg24332126	T	G	-0.3072	0.0381	8.6e-15	SLC26A9	-0.1766	0.0605	0.00374	0.014
rs823094	1:205689807	T	G	-0.0624	0.0112	2.474e-08	cg07533224	T	G	0.8999	0.0499	2.05e-53	RAB29	0.0725	0.0253	0.00434	0.0168
rs823094	1:205689807	T	G	-0.0624	0.0112	2.474e-08	cg06673972	T	G	-0.1771	0.0352	7.64e-07	DSTYK	-0.0631	0.0222	0.00473	0.0151
rs823094	1:205689807	T	G	-0.0624	0.0112	2.474e-08	cg01316532	T	G	-0.3645	0.0415	4.92e-17	RAB29	-0.0761	0.027	0.00506	0.027
rs823094	1:205689807	T	G	-0.0624	0.0112	2.474e-08	cg07533224	T	G	0.8999	0.0499	2.05e-53	MFSD4A	-0.085	0.0303	0.00525	0.0168
rs823094	1:205689807	T	G	-0.0624	0.0112	2.474e-08	cg05841700	T	G	0.9312	0.049	1.03e-57	MFSD4A	-0.0832	0.0303	0.00623	0.0199
rs823094	1:205689807	T	G	-0.0624	0.0112	2.474e-08	cg17723122	T	G	-0.1807	0.0321	3.34e-08	RAB29	-0.1047	0.0389	0.00744	0.0397
rs823094	1:205689807	T	G	-0.0624	0.0112	2.474e-08	cg06815965	T	G	0.7589	0.0519	5.84e-39	RAB29	0.0672	0.0252	0.008	0.032
rs823094	1:205689807	T	G	-0.0624	0.0112	2.474e-08	cg14159672	T	G	0.9401	0.05	9.54e-57	MFSD4A	-0.0736	0.0299	0.0141	0.0452
rs6667242	1:21826566	A	G	-0.1719	0.0165	1.739e-25	cg20645065	A	G	-0.2573	0.0472	8.97e-08	ALPL	-0.1288	0.0403	0.00151	0.0151
rs7536545	1:21844822	T	C	-0.0666	0.0116	8.315e-09	cg11133623	C	T	-0.3299	0.0494	8.03e-11	RAP1GAP	0.101	0.0337	0.00289	0.0289
rs1256332	1:21893344	A	C	0.1258	0.0157	1.035e-15	cg24560259	C	A	-0.3461	0.0692	8.62e-07	ALPL	-0.0912	0.0296	0.00218	0.024
rs12741655	1:21898205	A	G	0.0728	0.0116	3.674e-10	cg02529111	A	G	0.2199	0.0432	5.55e-07	ALPL	-0.1154	0.0338	0.000716	0.00787
rs12741655	1:21898205	A	G	0.0728	0.0116	3.674e-10	cg14353539	A	G	0.2244	0.0431	3.16e-07	ALPL	-0.1217	0.0359	0.000765	0.00842
rs12741655	1:21898205	A	G	0.0728	0.0116	3.674e-10	cg14353539	A	G	0.2244	0.0431	3.16e-07	ECE1	0.0798	0.0301	0.00828	0.0456
rs1346226	10:90094461	T	G	-0.0612	0.0111	4.008e-08	cg01307228	T	G	0.2399	0.0448	1.44e-07	LIPM	-0.1444	0.0408	0.000453	0.00317
rs792220	10:90134370	T	C	0.0699	0.0119	4.547e-09	cg02953586	T	C	0.3638	0.0726	8.29e-07	LIPM	0.1458	0.0387	0.000188	0.00132
rs4142112	13:42650094	C	G	-0.0637	0.0117	4.967e-08	cg20211831	G	C	-0.3263	0.0578	3.11e-08	DGKH	-0.055	0.0173	0.00161	0.00644
rs9533031	13:42772717	T	G	-0.0817	0.0112	2.413e-13	cg00692833	G	T	0.2795	0.0461	3.08e-09	DGKH	0.0738	0.0212	0.000568	0.00227
rs9525018	13:96194997	A	G	0.0648	0.0117	3.137e-08	cg26789027	A	G	0.4541	0.0436	1.36e-22	CLDN10	-0.1481	0.0403	0.000267	0.00107
rs9525018	13:96194997	A	G	0.0648	0.0117	3.137e-08	cg26789027	A	G	0.4541	0.0436	1.36e-22	DZIP1	-0.0948	0.0361	0.00891	0.0178
rs9525170	13:96908217	A	C	-0.0611	0.0112	4.684e-08	cg21475834	C	A	0.3493	0.0595	9.26e-09	UGGT2	-0.0639	0.0203	0.0018	0.00722
rs9525170	13:96908217	A	C	-0.0611	0.0112	4.684e-08	cg21475834	C	A	0.3493	0.0595	9.26e-09	DNAJC3	0.0419	0.0179	0.0197	0.0394
rs10852147	15:85719783	T	G	0.065	0.0119	4.352e-08	cg18030306	T	G	-0.2967	0.0544	8.88e-08	SLC28A1	-0.095	0.0353	0.00741	0.037
rs2342124	15:85721469	T	G	-0.0648	0.0118	4.356e-08	cg09425164	G	T	0.2394	0.0332	2.74e-12	ALPK3	-0.1826	0.0517	0.000461	0.00415
rs2342124	15:85721469	T	G	-0.0648	0.0118	4.356e-08	cg17256791	G	T	-0.3918	0.0532	1.08e-12	NMB	0.089	0.0313	0.00463	0.0377
rs2342124	15:85721469	T	G	-0.0648	0.0118	4.356e-08	cg17256791	G	T	-0.3918	0.0532	1.08e-12	ALPK3	0.084	0.0321	0.0092	0.0377
rs2342124	15:85721469	T	G	-0.0648	0.0118	4.356e-08	cg17256791	G	T	-0.3918	0.0532	1.08e-12	ZSCAN2	0.0968	0.0386	0.0126	0.0377
rs35830321	16:20353027	CA	C	0.1044	0.0138	4.286e-14	cg13245641	C	CA	0.3488	0.0712	1.39e-06	GP2	-0.1329	0.0381	0.000549	0.00659
rs35830321	16:20353027	CA	C	0.1044	0.0138	4.286e-14	cg13245641	C	CA	0.3488	0.0712	1.39e-06	UMOD	-0.1198	0.04	0.00292	0.0132
rs35830321	16:20353027	CA	C	0.1044	0.0138	4.286e-14	cg13245641	C	CA	0.3488	0.0712	1.39e-06	GPRC5B	0.109	0.0369	0.00329	0.0132
rs35830321	16:20353027	CA	C	0.1044	0.0138	4.286e-14	cg13245641	C	CA	0.3488	0.0712	1.39e-06	PDILT	-0.1091	0.0445	0.0147	0.0441
rs9928936	16:20353049	A	G	0.0953	0.0136	2.195e-12	cg21185857	G	A	0.2512	0.0506	1.04e-06	UMOD	-0.2074	0.0423	1.36e-06	1.63e-05
rs9928936	16:20353049	A	G	0.0953	0.0136	2.195e-12	cg21185857	G	A	0.2512	0.0506	1.04e-06	GP2	-0.1821	0.0407	9.95e-06	4.18e-05
rs9928936	16:20353049	A	G	0.0953	0.0136	2.195e-12	cg21185857	G	A	0.2512	0.0506	1.04e-06	GPRC5B	0.1748	0.0391	1.05e-05	4.18e-05
rs71149135	16:20360993	G	GCCACATTC	-0.0971	0.0136	7.73e-13	cg14619168	G	GCCACATTC	0.3128	0.0629	9.95e-07	UMOD	-0.1997	0.0413	1.89e-06	2.27e-05
rs71149135	16:20360993	G	GCCACATTC	-0.0971	0.0136	7.73e-13	cg14619168	G	GCCACATTC	0.3128	0.0629	9.95e-07	GP2	-0.1708	0.0398	2.2e-05	0.000132
rs4293393	16:20364588	A	G	-0.0974	0.0135	5.264e-13	cg03084308	A	G	0.2336	0.0461	6.34e-07	GP2	-0.2495	0.048	3.21e-07	1.93e-06
rs4293393	16:20364588	A	G	-0.0974	0.0135	5.264e-13	cg03084308	A	G	0.2336	0.0461	6.34e-07	UMOD	-0.2605	0.0501	3.21e-07	1.93e-06
rs4293393	16:20364588	A	G	-0.0974	0.0135	5.264e-13	cg03084308	A	G	0.2336	0.0461	6.34e-07	GPRC5B	0.1501	0.0471	0.00156	0.00626
rs4293393	16:20364588	A	G	-0.0974	0.0135	5.264e-13	cg03084308	A	G	0.2336	0.0461	6.34e-07	ACSM2A	-0.1288	0.0474	0.0069	0.0207
rs13333226	16:20365654	A	G	-0.0972	0.0135	5.719e-13	cg25750999	A	G	0.2553	0.0468	8.73e-08	UMOD	-0.1757	0.0422	3.84e-05	0.000461
rs13333226	16:20365654	A	G	-0.0972	0.0135	5.719e-13	cg25750999	A	G	0.2553	0.0468	8.73e-08	GP2	-0.1509	0.0406	0.00023	0.00124
rs13333226	16:20365654	A	G	-0.0972	0.0135	5.719e-13	cg25750999	A	G	0.2553	0.0468	8.73e-08	GPRC5B	0.1422	0.0391	0.000311	0.00124
rs13333226	16:20365654	A	G	-0.0972	0.0135	5.719e-13	cg25750999	A	G	0.2553	0.0468	8.73e-08	PDILT	-0.137	0.0474	0.00403	0.0121
rs13333226	16:20365654	A	G	-0.0972	0.0135	5.719e-13	cg25750999	A	G	0.2553	0.0468	8.73e-08	ACSM5	-0.107	0.04	0.00773	0.0186
rs13329952	16:20366507	T	C	-0.0984	0.0133	1.599e-13	cg01246881	T	C	0.2126	0.0427	9.32e-07	GPRC5B	0.1341	0.0419	0.00149	0.0179
rs13329952	16:20366507	T	C	-0.0984	0.0133	1.599e-13	cg01246881	T	C	0.2126	0.0427	9.32e-07	GP2	-0.1295	0.0436	0.00319	0.0192
rs7203642	16:20367130	A	G	-0.0984	0.0133	1.602e-13	cg09312814	A	G	0.2638	0.0534	1.14e-06	UMOD	-0.2032	0.049	4.19e-05	0.000503
rs7203642	16:20367130	A	G	-0.0984	0.0133	1.602e-13	cg09312814	A	G	0.2638	0.0534	1.14e-06	GP2	-0.1868	0.047	8.51e-05	0.000511
rs35208507	16:20388929	A	G	-0.073	0.0119	8.228e-10	cg05173811	A	G	0.2771	0.0408	3.97e-11	UMOD	-0.1471	0.042	0.000511	0.00613
rs35208507	16:20388929	A	G	-0.073	0.0119	8.228e-10	cg05173811	A	G	0.2771	0.0408	3.97e-11	GP2	-0.1261	0.0403	0.0019	0.0114
rs35208507	16:20388929	A	G	-0.073	0.0119	8.228e-10	cg05173811	A	G	0.2771	0.0408	3.97e-11	PDILT	-0.1342	0.0468	0.00437	0.0175
rs11864909	16:20400839	T	C	0.081	0.012	1.583e-11	cg00693430	C	T	0.1897	0.0376	7.09e-07	UMOD	-0.1997	0.0469	2.64e-05	0.000202
rs11864909	16:20400839	T	C	0.081	0.012	1.583e-11	cg00693430	C	T	0.1897	0.0376	7.09e-07	GP2	-0.1888	0.045	3.37e-05	0.000202
rs11864909	16:20400839	T	C	0.081	0.012	1.583e-11	cg00693430	C	T	0.1897	0.0376	7.09e-07	ACSM2B	-0.1069	0.0372	0.0043	0.0132
rs11864909	16:20400839	T	C	0.081	0.012	1.583e-11	cg00693430	C	T	0.1897	0.0376	7.09e-07	GPRC5B	0.1255	0.0438	0.0044	0.0132
rs11864909	16:20400839	T	C	0.081	0.012	1.583e-11	cg21622750	C	T	0.3245	0.0653	9.9e-07	UMOD	-0.1029	0.0371	0.00582	0.035
rs11864909	16:20400839	T	C	0.081	0.012	1.583e-11	cg21622750	C	T	0.3245	0.0653	9.9e-07	GP2	-0.0985	0.0355	0.00583	0.035
rs58397833	16:88542984	A	G	-0.0653	0.0119	3.877e-08	cg10496755	A	G	0.287	0.038	2.88e-13	ZFPM1	0.126	0.0351	0.000377	0.00566
rs58397833	16:88542984	A	G	-0.0653	0.0119	3.877e-08	cg10496755	A	G	0.287	0.038	2.88e-13	CBFA2T3	-0.1164	0.0407	0.00447	0.0335
rs406400	17:43723930	A	G	-0.0836	0.0153	4.897e-08	cg12798194	A	G	0.2828	0.0587	2.08e-06	PLEKHM1	0.1055	0.026	5.97e-05	0.00113
rs753235	17:43946223	A	G	0.0839	0.0151	3.078e-08	cg21599490	G	A	0.2897	0.0596	1.68e-06	LRRC37A	0.1547	0.052	0.0031	0.0279
rs753235	17:43946223	A	G	0.0839	0.0151	3.078e-08	cg21599490	G	A	0.2897	0.0596	1.68e-06	PLEKHM1	0.0642	0.024	0.00788	0.0355
rs56040418	17:43958079	T	C	0.0832	0.0152	4.093e-08	cg07298766	C	T	-0.4739	0.0734	3.1e-10	LRRC37A2	-0.1755	0.0326	1.31e-07	1.05e-06
rs56040418	17:43958079	T	C	0.0832	0.0152	4.093e-08	cg24992007	C	T	-0.3657	0.0769	2.74e-06	LRRC37A2	-0.1569	0.0335	3.79e-06	3.41e-05
rs56040418	17:43958079	T	C	0.0832	0.0152	4.093e-08	cg07298766	C	T	-0.4739	0.0734	3.1e-10	LRRC37A	-0.1639	0.0447	0.000281	0.00112
rs56040418	17:43958079	T	C	0.0832	0.0152	4.093e-08	cg11189268	C	T	-0.1902	0.0372	4.88e-07	HEXIM2	-0.1644	0.0475	0.000599	0.0102
rs56040418	17:43958079	T	C	0.0832	0.0152	4.093e-08	cg13100502	C	T	0.2689	0.0564	2.59e-06	LRRC37A	0.2014	0.06	0.000868	0.00608
rs56040418	17:43958079	T	C	0.0832	0.0152	4.093e-08	cg24992007	C	T	-0.3657	0.0769	2.74e-06	KANSL1	-0.0495	0.0167	0.00328	0.0148
rs56040418	17:43958079	T	C	0.0832	0.0152	4.093e-08	cg11189268	C	T	-0.1902	0.0372	4.88e-07	GFAP	0.2258	0.0793	0.00466	0.0396
rs56040418	17:43958079	T	C	0.0832	0.0152	4.093e-08	cg24992007	C	T	-0.3657	0.0769	2.74e-06	ARL17A	-0.086	0.0307	0.00535	0.016
rs62061733	17:44018399	A	G	-0.0862	0.0151	1.052e-08	cg21953146	A	G	-0.345	0.0678	5.66e-07	LRRC37A	-0.1706	0.0498	0.000675	0.0054
rs62062783	17:44023520	T	G	-0.0832	0.0152	4.021e-08	cg02301815	T	G	-0.3778	0.0809	4.16e-06	LRRC37A	-0.17	0.0436	0.000112	0.00101
rs62062783	17:44023520	T	G	-0.0832	0.0152	4.021e-08	cg02301815	T	G	-0.3778	0.0809	4.16e-06	LRRC37A2	-0.1167	0.0325	0.000374	0.00168
rs242559	17:44025888	A	C	-0.0882	0.015	4.218e-09	cg06721910	C	A	0.4844	0.0417	5.3e-27	LRRC37A2	-0.4342	0.0372	3.86e-27	3.48e-26
rs242559	17:44025888	A	C	-0.0882	0.015	4.218e-09	cg12916343	C	A	0.9829	0.0568	2.38e-50	LRRC37A	-0.3796	0.0399	1.86e-19	1.48e-18
rs242559	17:44025888	A	C	-0.0882	0.015	4.218e-09	cg14431914	C	A	0.9437	0.0571	5.09e-47	LRRC37A	-0.3771	0.0409	1.81e-18	1.45e-17
rs242559	17:44025888	A	C	-0.0882	0.015	4.218e-09	cg01630519	C	A	-0.8891	0.0511	8.5e-51	LRRC37A	0.3982	0.0432	1.85e-18	1.67e-17
rs242559	17:44025888	A	C	-0.0882	0.015	4.218e-09	cg14888901	C	A	-0.5129	0.0548	6.02e-19	LRRC37A2	0.3198	0.0352	5.2e-18	4.16e-17
rs242559	17:44025888	A	C	-0.0882	0.015	4.218e-09	cg23616531	C	A	0.3774	0.0567	9.44e-11	LRRC37A2	-0.3245	0.0358	5.87e-18	5.28e-17
rs242559	17:44025888	A	C	-0.0882	0.015	4.218e-09	cg06863994	C	A	0.3864	0.0385	3.06e-21	LRRC37A2	-0.4345	0.0484	1.29e-17	1.16e-16
rs242559	17:44025888	A	C	-0.0882	0.015	4.218e-09	cg16132033	C	A	0.5886	0.0579	1e-21	LRRC37A2	-0.2745	0.0328	1.14e-15	1.02e-14
rs242559	17:44025888	A	C	-0.0882	0.015	4.218e-09	cg04601362	C	A	0.7266	0.062	1.95e-27	LRRC37A	-0.3431	0.0414	1.82e-15	1.45e-14
rs242559	17:44025888	A	C	-0.0882	0.015	4.218e-09	cg02699869	C	A	0.656	0.0505	2.32e-32	LRRC37A2	-0.2994	0.0362	2.16e-15	1.72e-14
rs242559	17:44025888	A	C	-0.0882	0.015	4.218e-09	cg02699869	C	A	0.656	0.0505	2.32e-32	LRRC37A	-0.3874	0.049	2.66e-14	1.06e-13
rs242559	17:44025888	A	C	-0.0882	0.015	4.218e-09	cg07368127	C	A	-0.2642	0.0494	1.47e-07	LRRC37A2	0.3809	0.0504	2.97e-13	2.67e-12
rs242559	17:44025888	A	C	-0.0882	0.015	4.218e-09	cg19832721	C	A	-0.3345	0.0554	3.5e-09	LRRC37A2	0.2803	0.0396	7.14e-12	6.43e-11
rs242559	17:44025888	A	C	-0.0882	0.015	4.218e-09	cg14888901	C	A	-0.5129	0.0548	6.02e-19	LRRC37A	0.3437	0.0491	1.1e-11	4.42e-11
rs242559	17:44025888	A	C	-0.0882	0.015	4.218e-09	cg01906119	C	A	0.4464	0.0353	6.12e-31	LRRC37A2	-0.3509	0.0504	1.5e-11	1.35e-10
rs242559	17:44025888	A	C	-0.0882	0.015	4.218e-09	cg10239039	C	A	0.2695	0.0431	1.08e-09	LRRC37A2	-0.3139	0.0453	1.84e-11	1.65e-10
rs242559	17:44025888	A	C	-0.0882	0.015	4.218e-09	cg16132033	C	A	0.5886	0.0579	1e-21	LRRC37A	-0.3092	0.0453	3.36e-11	1.51e-10
rs242559	17:44025888	A	C	-0.0882	0.015	4.218e-09	cg15790431	C	A	0.3885	0.0399	2.99e-20	LRRC37A2	-0.2927	0.0435	6.4e-11	5.76e-10
rs242559	17:44025888	A	C	-0.0882	0.015	4.218e-09	cg18586914	C	A	0.6147	0.0627	1.94e-20	LRRC37A	-0.2951	0.0445	1.09e-10	8.72e-10
rs242559	17:44025888	A	C	-0.0882	0.015	4.218e-09	cg01906119	C	A	0.4464	0.0353	6.12e-31	LRRC37A	-0.436	0.0684	5.26e-10	2.37e-09
rs242559	17:44025888	A	C	-0.0882	0.015	4.218e-09	cg07281649	C	A	0.3381	0.0632	1.5e-07	LRRC37A2	-0.2179	0.0343	5.91e-10	5.32e-09
rs242559	17:44025888	A	C	-0.0882	0.015	4.218e-09	cg06863994	C	A	0.3864	0.0385	3.06e-21	LRRC37A	-0.423	0.0682	1.46e-09	6.56e-09
rs242559	17:44025888	A	C	-0.0882	0.015	4.218e-09	cg02182504	C	A	0.2757	0.0514	1.42e-07	LRRC37A2	-0.2081	0.0343	3e-09	2.7e-08
rs242559	17:44025888	A	C	-0.0882	0.015	4.218e-09	cg06721910	C	A	0.4844	0.0417	5.3e-27	LRRC37A	-0.3366	0.0556	3.31e-09	1.49e-08
rs242559	17:44025888	A	C	-0.0882	0.015	4.218e-09	cg03884100	C	A	0.3426	0.0668	4.61e-07	LRRC37A2	-0.1929	0.0321	4.12e-09	3.71e-08
rs242559	17:44025888	A	C	-0.0882	0.015	4.218e-09	cg07281649	C	A	0.3381	0.0632	1.5e-07	LRRC37A	-0.2764	0.0464	5.6e-09	2.52e-08
rs242559	17:44025888	A	C	-0.0882	0.015	4.218e-09	cg23202277	C	A	-0.4336	0.0581	5.65e-13	LRRC37A	0.2988	0.0503	6.2e-09	5.58e-08
rs242559	17:44025888	A	C	-0.0882	0.015	4.218e-09	cg19832721	C	A	-0.3345	0.0554	3.5e-09	LRRC37A	0.3106	0.0544	2.2e-08	9.92e-08
rs242559	17:44025888	A	C	-0.0882	0.015	4.218e-09	cg21214508	C	A	0.5422	0.06	6.96e-18	LRRC37A2	-0.1985	0.0348	2.36e-08	2.13e-07
rs242559	17:44025888	A	C	-0.0882	0.015	4.218e-09	cg23616531	C	A	0.3774	0.0567	9.44e-11	LRRC37A	-0.2898	0.0508	2.37e-08	1.07e-07
rs242559	17:44025888	A	C	-0.0882	0.015	4.218e-09	cg26606256	C	A	-0.5607	0.0457	1.44e-29	LRRC37A	0.2731	0.0496	6.61e-08	5.95e-07
rs242559	17:44025888	A	C	-0.0882	0.015	4.218e-09	cg23616531	C	A	0.3774	0.0567	9.44e-11	ARL17A	-0.1801	0.0343	2.58e-07	7.73e-07
rs242559	17:44025888	A	C	-0.0882	0.015	4.218e-09	cg07368127	C	A	-0.2642	0.0494	1.47e-07	LRRC37A	0.3673	0.0701	2.65e-07	1.19e-06
rs242559	17:44025888	A	C	-0.0882	0.015	4.218e-09	cg06364920	C	A	-0.3148	0.0301	8.83e-23	LRRC37A	0.4083	0.0787	3.44e-07	1.57e-06
rs242559	17:44025888	A	C	-0.0882	0.015	4.218e-09	cg06364920	C	A	-0.3148	0.0301	8.83e-23	LRRC37A2	0.3036	0.0586	3.48e-07	1.57e-06
rs242559	17:44025888	A	C	-0.0882	0.015	4.218e-09	cg15790431	C	A	0.3885	0.0399	2.99e-20	LRRC37A	-0.3057	0.0598	5.12e-07	2.31e-06
rs242559	17:44025888	A	C	-0.0882	0.015	4.218e-09	cg21467936	C	A	0.3825	0.0588	2.35e-10	LRRC37A2	-0.1754	0.0346	6.01e-07	5.41e-06
rs242559	17:44025888	A	C	-0.0882	0.015	4.218e-09	cg06721910	C	A	0.4844	0.0417	5.3e-27	CRHR1	-0.313	0.0617	6.22e-07	1.72e-06
rs242559	17:44025888	A	C	-0.0882	0.015	4.218e-09	cg10239039	C	A	0.2695	0.0431	1.08e-09	LRRC37A	-0.3166	0.0626	6.48e-07	2.92e-06
rs242559	17:44025888	A	C	-0.0882	0.015	4.218e-09	cg06721910	C	A	0.4844	0.0417	5.3e-27	ARL17A	-0.1902	0.0378	7.66e-07	1.72e-06
rs242559	17:44025888	A	C	-0.0882	0.015	4.218e-09	cg04523597	C	A	0.2451	0.0403	2.73e-09	LRRC37A2	-0.2175	0.0437	9.5e-07	8.55e-06
rs242559	17:44025888	A	C	-0.0882	0.015	4.218e-09	cg07368127	C	A	-0.2642	0.0494	1.47e-07	ARL17A	0.2307	0.0473	1.55e-06	4.65e-06
rs242559	17:44025888	A	C	-0.0882	0.015	4.218e-09	cg21214508	C	A	0.5422	0.06	6.96e-18	LRRC37A	-0.2296	0.0473	1.76e-06	7.91e-06
rs242559	17:44025888	A	C	-0.0882	0.015	4.218e-09	cg03884100	C	A	0.3426	0.0668	4.61e-07	LRRC37A	-0.209	0.0438	2.59e-06	1.17e-05
rs242559	17:44025888	A	C	-0.0882	0.015	4.218e-09	cg14431914	C	A	0.9437	0.0571	5.09e-47	PLEKHM1	-0.0964	0.0202	2.68e-06	1.07e-05
rs242559	17:44025888	A	C	-0.0882	0.015	4.218e-09	cg10224600	C	A	-0.6144	0.0399	3.45e-42	LRRC37A	0.2248	0.0484	4.7e-06	4.23e-05
rs242559	17:44025888	A	C	-0.0882	0.015	4.218e-09	cg10239039	C	A	0.2695	0.0431	1.08e-09	ARL17A	-0.1954	0.0422	5.01e-06	1.5e-05
rs242559	17:44025888	A	C	-0.0882	0.015	4.218e-09	cg19832721	C	A	-0.3345	0.0554	3.5e-09	ARL17A	0.1702	0.037	5.72e-06	1.71e-05
rs242559	17:44025888	A	C	-0.0882	0.015	4.218e-09	cg12916343	C	A	0.9829	0.0568	2.38e-50	PLEKHM1	-0.0914	0.0199	5.83e-06	2.33e-05
rs242559	17:44025888	A	C	-0.0882	0.015	4.218e-09	cg16830379	C	A	0.5182	0.0465	3.1e-25	LRRC37A	-0.2456	0.0539	7.07e-06	5.66e-05
rs242559	17:44025888	A	C	-0.0882	0.015	4.218e-09	cg06863994	C	A	0.3864	0.0385	3.06e-21	ARL17A	-0.2095	0.0468	1.01e-05	3.04e-05
rs242559	17:44025888	A	C	-0.0882	0.015	4.218e-09	cg21467936	C	A	0.3825	0.0588	2.35e-10	LRRC37A	-0.2022	0.0468	2.02e-05	9.07e-05
rs242559	17:44025888	A	C	-0.0882	0.015	4.218e-09	cg21214508	C	A	0.5422	0.06	6.96e-18	ARL17A	-0.1365	0.032	2.45e-05	7.36e-05
rs242559	17:44025888	A	C	-0.0882	0.015	4.218e-09	cg01630519	C	A	-0.8891	0.0511	8.5e-51	CRHR1	0.2158	0.0511	3.01e-05	0.000135
rs242559	17:44025888	A	C	-0.0882	0.015	4.218e-09	cg06863994	C	A	0.3864	0.0385	3.06e-21	KANSL1	-0.1069	0.0256	3.71e-05	8.35e-05
rs242559	17:44025888	A	C	-0.0882	0.015	4.218e-09	cg04194328	C	A	-0.5178	0.0493	5.9e-23	LRRC37A	0.2269	0.0549	4.34e-05	0.000391
rs242559	17:44025888	A	C	-0.0882	0.015	4.218e-09	cg02182504	C	A	0.2757	0.0514	1.42e-07	LRRC37A	-0.1944	0.0472	4.61e-05	0.000208
rs242559	17:44025888	A	C	-0.0882	0.015	4.218e-09	cg03066966	C	A	-0.2752	0.0468	8.77e-09	LRRC37A	0.2497	0.0609	5.1e-05	0.000408
rs242559	17:44025888	A	C	-0.0882	0.015	4.218e-09	cg12556616	C	A	-0.2821	0.0547	4.01e-07	WNT3	0.2284	0.0559	5.37e-05	0.000453
rs242559	17:44025888	A	C	-0.0882	0.015	4.218e-09	cg03884100	C	A	0.3426	0.0668	4.61e-07	ARL17A	-0.1205	0.0296	5.79e-05	0.000174
rs242559	17:44025888	A	C	-0.0882	0.015	4.218e-09	cg12556616	C	A	-0.2821	0.0547	4.01e-07	LRRC37A	0.2229	0.0552	6.48e-05	0.000453
rs242559	17:44025888	A	C	-0.0882	0.015	4.218e-09	cg16132033	C	A	0.5886	0.0579	1e-21	ARL17A	-0.1266	0.0315	7.17e-05	0.000215
rs242559	17:44025888	A	C	-0.0882	0.015	4.218e-09	cg17509718	C	A	-0.6229	0.0506	1.19e-29	PLEKHM1	0.0934	0.0233	7.64e-05	0.000687
rs242559	17:44025888	A	C	-0.0882	0.015	4.218e-09	cg04523597	C	A	0.2451	0.0403	2.73e-09	LRRC37A	-0.235	0.0593	8.9e-05	0.0004
rs242559	17:44025888	A	C	-0.0882	0.015	4.218e-09	cg07163735	C	A	-0.335	0.0572	9.89e-09	LRRC37A	0.1997	0.0505	9.12e-05	0.00082
rs242559	17:44025888	A	C	-0.0882	0.015	4.218e-09	cg12556616	C	A	-0.2821	0.0547	4.01e-07	LRRC37A2	0.1616	0.0411	0.0001	0.000468
rs242559	17:44025888	A	C	-0.0882	0.015	4.218e-09	cg01630519	C	A	-0.8891	0.0511	8.5e-51	PLEKHM1	0.0826	0.0216	0.00015	0.000356
rs242559	17:44025888	A	C	-0.0882	0.015	4.218e-09	cg10556198	C	A	-0.5159	0.0472	1.85e-24	PLEKHM1	0.0973	0.0255	0.000154	0.00139
rs242559	17:44025888	A	C	-0.0882	0.015	4.218e-09	cg01630519	C	A	-0.8891	0.0511	8.5e-51	KANSL1	0.0653	0.0171	0.000158	0.000356
rs242559	17:44025888	A	C	-0.0882	0.015	4.218e-09	cg07817266	C	A	-0.989	0.0522	2.44e-57	PLEKHM1	0.0771	0.0203	0.000171	0.00154
rs242559	17:44025888	A	C	-0.0882	0.015	4.218e-09	cg07281649	C	A	0.3381	0.0632	1.5e-07	ARL17A	-0.1207	0.0319	0.000181	0.000544
rs242559	17:44025888	A	C	-0.0882	0.015	4.218e-09	cg20059597	C	A	-0.9344	0.0543	6.15e-50	PLEKHM1	0.0785	0.0208	0.000191	0.00191
rs242559	17:44025888	A	C	-0.0882	0.015	4.218e-09	cg21214508	C	A	0.5422	0.06	6.96e-18	KANSL1	-0.0659	0.0175	0.000195	0.000438
rs242559	17:44025888	A	C	-0.0882	0.015	4.218e-09	cg03238273	C	A	-0.7342	0.0512	7.06e-38	PLEKHM1	0.0864	0.023	0.0002	0.0018
rs242559	17:44025888	A	C	-0.0882	0.015	4.218e-09	cg10239039	C	A	0.2695	0.0431	1.08e-09	KANSL1	-0.087	0.0232	0.000207	0.000465
rs242559	17:44025888	A	C	-0.0882	0.015	4.218e-09	cg23616531	C	A	0.3774	0.0567	9.44e-11	KANSL1	-0.0711	0.019	0.000213	0.000479
rs242559	17:44025888	A	C	-0.0882	0.015	4.218e-09	cg11489262	C	A	-0.448	0.0698	3.89e-10	LRRC37A	0.1572	0.0429	0.00028	0.00252
rs242559	17:44025888	A	C	-0.0882	0.015	4.218e-09	cg15072451	C	A	0.3716	0.0492	3e-13	LRRC37A	-0.1839	0.0504	0.000296	0.00184
rs242559	17:44025888	A	C	-0.0882	0.015	4.218e-09	cg06721910	C	A	0.4844	0.0417	5.3e-27	KANSL1	-0.0754	0.0209	0.000354	0.000638
rs242559	17:44025888	A	C	-0.0882	0.015	4.218e-09	cg15072451	C	A	0.3716	0.0492	3e-13	KANSL1	-0.0657	0.0184	0.000409	0.00184
rs242559	17:44025888	A	C	-0.0882	0.015	4.218e-09	cg10239039	C	A	0.2695	0.0431	1.08e-09	MAPT	0.1504	0.0423	0.000424	0.000763
rs242559	17:44025888	A	C	-0.0882	0.015	4.218e-09	cg20393308	C	A	-1.068	0.0547	5.4e-60	CRHR1	0.1638	0.0463	0.000456	0.00456
rs242559	17:44025888	A	C	-0.0882	0.015	4.218e-09	cg04523597	C	A	0.2451	0.0403	2.73e-09	ARL17A	-0.1407	0.04	0.000489	0.00147
rs242559	17:44025888	A	C	-0.0882	0.015	4.218e-09	cg06863994	C	A	0.3864	0.0385	3.06e-21	CRHR1	-0.27	0.0772	0.000527	0.000949
rs242559	17:44025888	A	C	-0.0882	0.015	4.218e-09	cg20059597	C	A	-0.9344	0.0543	6.15e-50	CRHR1	0.1709	0.0497	0.000649	0.00325
rs242559	17:44025888	A	C	-0.0882	0.015	4.218e-09	cg01906119	C	A	0.4464	0.0353	6.12e-31	KANSL1	-0.0888	0.0259	0.000681	0.00204
rs242559	17:44025888	A	C	-0.0882	0.015	4.218e-09	cg01582587	C	A	0.2665	0.0512	3.12e-07	LRRC37A	-0.2043	0.0606	0.000819	0.00655
rs242559	17:44025888	A	C	-0.0882	0.015	4.218e-09	cg06537391	C	A	-0.8785	0.0601	6.18e-39	PLEKHM1	0.0679	0.0202	0.000862	0.00689
rs242559	17:44025888	A	C	-0.0882	0.015	4.218e-09	cg04601362	C	A	0.7266	0.062	1.95e-27	CRHR1	-0.1623	0.0485	0.000905	0.00362
rs242559	17:44025888	A	C	-0.0882	0.015	4.218e-09	cg14888901	C	A	-0.5129	0.0548	6.02e-19	CRHR1	0.1864	0.0563	0.00102	0.00272
rs242559	17:44025888	A	C	-0.0882	0.015	4.218e-09	cg01906119	C	A	0.4464	0.0353	6.12e-31	ARL17A	-0.1557	0.0476	0.00117	0.0026
rs242559	17:44025888	A	C	-0.0882	0.015	4.218e-09	cg07817266	C	A	-0.989	0.0522	2.44e-57	CRHR1	0.1567	0.0486	0.00136	0.00612
rs242559	17:44025888	A	C	-0.0882	0.015	4.218e-09	cg00916973	C	A	0.8987	0.0574	2.47e-43	PLEKHM1	-0.065	0.0202	0.00141	0.0212
rs242559	17:44025888	A	C	-0.0882	0.015	4.218e-09	cg01906119	C	A	0.4464	0.0353	6.12e-31	MAPT	0.1515	0.0472	0.00145	0.0026
rs242559	17:44025888	A	C	-0.0882	0.015	4.218e-09	cg03066966	C	A	-0.2752	0.0468	8.77e-09	CRHR1	0.2161	0.0674	0.00145	0.00581
rs242559	17:44025888	A	C	-0.0882	0.015	4.218e-09	cg17509718	C	A	-0.6229	0.0506	1.19e-29	CRHR1	0.1785	0.0559	0.00152	0.00686
rs242559	17:44025888	A	C	-0.0882	0.015	4.218e-09	cg14888901	C	A	-0.5129	0.0548	6.02e-19	KANSL1	0.0599	0.0188	0.00157	0.00313
rs242559	17:44025888	A	C	-0.0882	0.015	4.218e-09	cg14431914	C	A	0.9437	0.0571	5.09e-47	CRHR1	-0.1544	0.0488	0.0017	0.00453
rs242559	17:44025888	A	C	-0.0882	0.015	4.218e-09	cg02182504	C	A	0.2757	0.0514	1.42e-07	KANSL1	-0.0549	0.0174	0.00175	0.00526
rs242559	17:44025888	A	C	-0.0882	0.015	4.218e-09	cg03238273	C	A	-0.7342	0.0512	7.06e-38	CRHR1	0.1731	0.055	0.00178	0.00801
rs242559	17:44025888	A	C	-0.0882	0.015	4.218e-09	cg15790431	C	A	0.3885	0.0399	2.99e-20	ARL17A	-0.1289	0.041	0.00179	0.00537
rs242559	17:44025888	A	C	-0.0882	0.015	4.218e-09	cg07368127	C	A	-0.2642	0.0494	1.47e-07	KANSL1	0.0821	0.0262	0.00186	0.00419
rs242559	17:44025888	A	C	-0.0882	0.015	4.218e-09	cg23926235	C	A	0.3931	0.0488	9.79e-15	LRRC37A	-0.1551	0.0501	0.00211	0.0168
rs242559	17:44025888	A	C	-0.0882	0.015	4.218e-09	cg02182504	C	A	0.2757	0.0514	1.42e-07	MAPT	0.0962	0.0317	0.00256	0.00576
rs242559	17:44025888	A	C	-0.0882	0.015	4.218e-09	cg26868406	C	A	-0.1815	0.0386	3.49e-06	LRRC37A	0.2235	0.0742	0.00275	0.022
rs242559	17:44025888	A	C	-0.0882	0.015	4.218e-09	cg04601362	C	A	0.7266	0.062	1.95e-27	PLEKHM1	-0.0607	0.0205	0.00321	0.00855
rs242559	17:44025888	A	C	-0.0882	0.015	4.218e-09	cg03884100	C	A	0.3426	0.0668	4.61e-07	ARL17B	-0.1049	0.0358	0.0036	0.00811
rs242559	17:44025888	A	C	-0.0882	0.015	4.218e-09	cg07281649	C	A	0.3381	0.0632	1.5e-07	KANSL1	-0.051	0.0175	0.0038	0.00855
rs242559	17:44025888	A	C	-0.0882	0.015	4.218e-09	cg10239039	C	A	0.2695	0.0431	1.08e-09	ARL17B	-0.1491	0.0513	0.0039	0.00584
rs242559	17:44025888	A	C	-0.0882	0.015	4.218e-09	cg04382470	C	A	-0.325	0.0395	2.95e-15	LRRC37A	0.1502	0.0521	0.00418	0.0376
rs242559	17:44025888	A	C	-0.0882	0.015	4.218e-09	cg06364920	C	A	-0.3148	0.0301	8.83e-23	CRHR1	0.2489	0.0883	0.00508	0.0138
rs242559	17:44025888	A	C	-0.0882	0.015	4.218e-09	cg00916973	C	A	0.8987	0.0574	2.47e-43	CRHR1	-0.1336	0.0482	0.00584	0.0438
rs242559	17:44025888	A	C	-0.0882	0.015	4.218e-09	cg15072451	C	A	0.3716	0.0492	3e-13	CRHR1	-0.1534	0.0556	0.00607	0.0182
rs242559	17:44025888	A	C	-0.0882	0.015	4.218e-09	cg06364920	C	A	-0.3148	0.0301	8.83e-23	ARL17A	0.1491	0.0541	0.00614	0.0138
rs242559	17:44025888	A	C	-0.0882	0.015	4.218e-09	cg06863994	C	A	0.3864	0.0385	3.06e-21	MAPT	0.128	0.0471	0.00691	0.0104
rs242559	17:44025888	A	C	-0.0882	0.015	4.218e-09	cg15790431	C	A	0.3885	0.0399	2.99e-20	NSF	0.0568	0.0209	0.00699	0.0157
rs242559	17:44025888	A	C	-0.0882	0.015	4.218e-09	cg16132033	C	A	0.5886	0.0579	1e-21	KANSL1	-0.0462	0.0174	0.00822	0.0185
rs242559	17:44025888	A	C	-0.0882	0.015	4.218e-09	cg18586914	C	A	0.6147	0.0627	1.94e-20	KANSL1	-0.0452	0.017	0.00825	0.033
rs242559	17:44025888	A	C	-0.0882	0.015	4.218e-09	cg03066966	C	A	-0.2752	0.0468	8.77e-09	PLEKHM1	0.0748	0.0285	0.00895	0.0239
rs242559	17:44025888	A	C	-0.0882	0.015	4.218e-09	cg12916343	C	A	0.9829	0.0568	2.38e-50	KANSL1	-0.0421	0.0161	0.00916	0.0244
rs242559	17:44025888	A	C	-0.0882	0.015	4.218e-09	cg02182504	C	A	0.2757	0.0514	1.42e-07	ARL17A	-0.0828	0.0321	0.0102	0.0184
rs242559	17:44025888	A	C	-0.0882	0.015	4.218e-09	cg04523597	C	A	0.2451	0.0403	2.73e-09	KANSL1	-0.0566	0.022	0.0102	0.0231
rs242559	17:44025888	A	C	-0.0882	0.015	4.218e-09	cg04194328	C	A	-0.5178	0.0493	5.9e-23	PLEKHM1	0.0656	0.0256	0.0109	0.049
rs242559	17:44025888	A	C	-0.0882	0.015	4.218e-09	cg02699869	C	A	0.656	0.0505	2.32e-32	KANSL1	-0.0484	0.0191	0.012	0.0319
rs242559	17:44025888	A	C	-0.0882	0.015	4.218e-09	cg23616531	C	A	0.3774	0.0567	9.44e-11	CRHR1	-0.1427	0.0576	0.0136	0.0238
rs242559	17:44025888	A	C	-0.0882	0.015	4.218e-09	cg21467936	C	A	0.3825	0.0588	2.35e-10	ARL17A	-0.0788	0.0319	0.014	0.0422
rs242559	17:44025888	A	C	-0.0882	0.015	4.218e-09	cg23616531	C	A	0.3774	0.0567	9.44e-11	ARL17B	-0.1022	0.0422	0.0159	0.0238
rs242559	17:44025888	A	C	-0.0882	0.015	4.218e-09	cg07368127	C	A	-0.2642	0.0494	1.47e-07	ARL17B	0.1394	0.0579	0.0164	0.0296
rs242559	17:44025888	A	C	-0.0882	0.015	4.218e-09	cg03884100	C	A	0.3426	0.0668	4.61e-07	CRHR1	-0.1169	0.0491	0.0177	0.0318
rs242559	17:44025888	A	C	-0.0882	0.015	4.218e-09	cg07281649	C	A	0.3381	0.0632	1.5e-07	ARL17B	-0.0878	0.0387	0.0237	0.0427
rs242559	17:44025888	A	C	-0.0882	0.015	4.218e-09	cg16132033	C	A	0.5886	0.0579	1e-21	CRHR1	-0.1182	0.0522	0.0241	0.0434
rs17571809	17:44034859	A	G	-0.0833	0.0152	4.043e-08	cg14374015	A	G	0.2923	0.0618	3.09e-06	LRRC37A	0.2561	0.0547	3.88e-06	3.49e-05
rs17571809	17:44034859	A	G	-0.0833	0.0152	4.043e-08	cg14374015	A	G	0.2923	0.0618	3.09e-06	LRRC37A2	0.1777	0.0408	1.71e-05	7.7e-05
rs17571809	17:44034859	A	G	-0.0833	0.0152	4.043e-08	cg14374015	A	G	0.2923	0.0618	3.09e-06	ARL17A	0.1178	0.0372	0.00168	0.00503
rs17571809	17:44034859	A	G	-0.0833	0.0152	4.043e-08	cg14374015	A	G	0.2923	0.0618	3.09e-06	MAPT	-0.1016	0.037	0.00633	0.0142
rs17571809	17:44034859	A	G	-0.0833	0.0152	4.043e-08	cg14374015	A	G	0.2923	0.0618	3.09e-06	ARL17B	0.1139	0.0448	0.0113	0.0201
rs17571809	17:44034859	A	G	-0.0833	0.0152	4.043e-08	cg14374015	A	G	0.2923	0.0618	3.09e-06	CRHR1	0.1519	0.0611	0.0134	0.0201
rs8070723	17:44081064	A	G	-0.083	0.0152	4.32e-08	cg24477401	A	G	-0.3395	0.0432	3.58e-14	DCAKD	-0.1296	0.0379	0.000688	0.0117
rs8070723	17:44081064	A	G	-0.083	0.0152	4.32e-08	cg24477401	A	G	-0.3395	0.0432	3.58e-14	PLEKHM1	-0.0942	0.0308	0.00241	0.0144
rs8070723	17:44081064	A	G	-0.083	0.0152	4.32e-08	cg24477401	A	G	-0.3395	0.0432	3.58e-14	ARHGAP27	-0.1086	0.0357	0.00254	0.0144
rs62062288	17:44096553	A	G	0.0855	0.0154	2.868e-08	cg19064792	G	A	-0.2734	0.0541	6.71e-07	LRRC37A2	-0.2323	0.0401	1.42e-08	1.28e-07
rs62062288	17:44096553	A	G	0.0855	0.0154	2.868e-08	cg19064792	G	A	-0.2734	0.0541	6.71e-07	LRRC37A	-0.1905	0.0553	0.000637	0.00287
rs62062288	17:44096553	A	G	0.0855	0.0154	2.868e-08	cg19064792	G	A	-0.2734	0.0541	6.71e-07	ARL17A	-0.1211	0.0372	0.00123	0.00369
rs62062288	17:44096553	A	G	0.0855	0.0154	2.868e-08	cg20750326	G	A	-0.4425	0.0563	3.66e-14	LRRC37A	-0.1554	0.0517	0.00285	0.0185
rs62062288	17:44096553	A	G	0.0855	0.0154	2.868e-08	cg20750326	G	A	-0.4425	0.0563	3.66e-14	MAPT	0.0982	0.0345	0.00462	0.0185
rs17660337	17:44169605	T	C	-0.0832	0.0152	4.116e-08	cg02200722	T	C	-0.2757	0.0576	2.44e-06	MAPT	0.1476	0.0334	1.32e-05	0.000224
rs55653937	17:44316076	T	G	0.0838	0.0153	4.484e-08	cg15834779	G	T	-0.2912	0.061	2.6e-06	KANSL1	-0.0604	0.0187	0.00131	0.0105
rs2243967	17:44329636	T	C	-0.0853	0.0153	2.375e-08	cg22192454	T	C	-0.27	0.0561	2.13e-06	LRRC37A2	-0.1442	0.0455	0.00165	0.0132
rs2732685	17:44339408	T	C	0.0855	0.0152	1.729e-08	cg00025823	C	T	0.1993	0.042	2.96e-06	CRHR1	0.2856	0.0897	0.00156	0.0125
rs2532349	17:44339473	A	G	-0.0847	0.0152	2.429e-08	cg09244349	A	G	-0.3288	0.0696	3.2e-06	LRRC37A2	-0.1353	0.0383	0.000468	0.00421
rs2532349	17:44339473	A	G	-0.0847	0.0152	2.429e-08	cg09244349	A	G	-0.3288	0.0696	3.2e-06	LRRC37A	-0.1701	0.0516	0.00108	0.00485
rs2668627	17:44353693	T	C	-0.0854	0.0154	2.851e-08	cg16474691	T	C	-0.326	0.0442	9.87e-13	MAPT	0.1744	0.0425	4.92e-05	0.000394
rs2668627	17:44353693	T	C	-0.0854	0.0154	2.851e-08	cg16474691	T	C	-0.326	0.0442	9.87e-13	PLEKHM1	-0.0919	0.0297	0.00214	0.00855
rs2668627	17:44353693	T	C	-0.0854	0.0154	2.851e-08	cg16474691	T	C	-0.326	0.0442	9.87e-13	KANSL1	-0.0665	0.0236	0.00515	0.0135
rs2668627	17:44353693	T	C	-0.0854	0.0154	2.851e-08	cg16474691	T	C	-0.326	0.0442	9.87e-13	LRRC37A	-0.176	0.0646	0.00675	0.0135
rs2668627	17:44353693	T	C	-0.0854	0.0154	2.851e-08	cg16474691	T	C	-0.326	0.0442	9.87e-13	ARHGAP27	-0.0824	0.0346	0.0179	0.0286
rs2696532	17:44355602	A	G	-0.087	0.0155	1.936e-08	cg10094238	A	G	-0.2186	0.0452	1.93e-06	MAP3K14	0.1805	0.0508	0.000432	0.00411
rs2696532	17:44355602	A	G	-0.087	0.0155	1.936e-08	cg10094238	A	G	-0.2186	0.0452	1.93e-06	HEXIM2	-0.156	0.0443	0.000484	0.00411
rs2696532	17:44355602	A	G	-0.087	0.0155	1.936e-08	cg04226788	A	G	-0.3133	0.0655	2.43e-06	LRRC37A	-0.1685	0.0492	0.000685	0.00548
rs2696532	17:44355602	A	G	-0.087	0.0155	1.936e-08	cg01934064	A	G	0.37	0.0775	2.55e-06	LRRC37A	0.1578	0.0473	0.000937	0.00749
rs2696532	17:44355602	A	G	-0.087	0.0155	1.936e-08	cg10094238	A	G	-0.2186	0.0452	1.93e-06	FMNL1	0.102	0.0317	0.00138	0.00785
rs2696532	17:44355602	A	G	-0.087	0.0155	1.936e-08	cg04226788	A	G	-0.3133	0.0655	2.43e-06	KANSL1	-0.0525	0.0181	0.0039	0.0156
rs2696532	17:44355602	A	G	-0.087	0.0155	1.936e-08	cg04226788	A	G	-0.3133	0.0655	2.43e-06	CRHR1	-0.1336	0.0544	0.0144	0.0384
rs1378358	17:44787312	T	C	0.0848	0.0153	2.76e-08	cg14202850	C	T	0.3729	0.0452	2.27e-15	MAPT	-0.1146	0.0367	0.00193	0.0173
rs1378358	17:44787312	T	C	0.0848	0.0153	2.76e-08	cg14202850	C	T	0.3729	0.0452	2.27e-15	ARHGAP27	0.085	0.0296	0.00427	0.0192
rs199439	17:44793503	A	G	-0.0847	0.0153	2.875e-08	cg00112026	A	G	-0.9798	0.0611	6.48e-45	LRRC37A	-0.3727	0.0432	1.69e-16	1.35e-15
rs199439	17:44793503	A	G	-0.0847	0.0153	2.875e-08	cg21327887	A	G	0.8383	0.0573	5e-39	LRRC37A	0.3921	0.0465	6.49e-16	5.84e-15
rs199439	17:44793503	A	G	-0.0847	0.0153	2.875e-08	cg15295732	A	G	-0.8544	0.0721	6.21e-28	LRRC37A	-0.3381	0.0402	7.88e-16	7.09e-15
rs199439	17:44793503	A	G	-0.0847	0.0153	2.875e-08	cg05301556	A	G	-0.66	0.0685	7.02e-20	LRRC37A	-0.374	0.0449	1.34e-15	1.21e-14
rs199439	17:44793503	A	G	-0.0847	0.0153	2.875e-08	cg20099416	A	G	0.7305	0.0616	6.18e-28	LRRC37A	0.3172	0.0485	2.01e-10	1.81e-09
rs199439	17:44793503	A	G	-0.0847	0.0153	2.875e-08	cg16520312	A	G	-0.6134	0.0577	2.15e-23	LRRC37A	-0.3257	0.0512	5.51e-10	4.96e-09
rs199439	17:44793503	A	G	-0.0847	0.0153	2.875e-08	cg08318660	A	G	0.3807	0.0496	1.34e-13	LRRC37A2	0.259	0.0432	4.57e-09	3.66e-08
rs199439	17:44793503	A	G	-0.0847	0.0153	2.875e-08	cg08318660	A	G	0.3807	0.0496	1.34e-13	LRRC37A	0.3363	0.0582	1.57e-08	6.29e-08
rs199439	17:44793503	A	G	-0.0847	0.0153	2.875e-08	cg23519755	A	G	-0.7317	0.0512	1.08e-37	LRRC37A2	-0.2034	0.0362	3.64e-08	2.91e-07
rs199439	17:44793503	A	G	-0.0847	0.0153	2.875e-08	cg10780632	A	G	0.9132	0.0739	7.7e-30	LRRC37A	0.2241	0.0416	1.23e-07	1.1e-06
rs199439	17:44793503	A	G	-0.0847	0.0153	2.875e-08	cg05721485	A	G	0.6023	0.0633	1.91e-19	LRRC37A	0.2394	0.0467	4.75e-07	3.32e-06
rs199439	17:44793503	A	G	-0.0847	0.0153	2.875e-08	cg11117266	A	G	-0.4796	0.0638	3.87e-13	LRRC37A	-0.2556	0.0501	5.22e-07	4.7e-06
rs199439	17:44793503	A	G	-0.0847	0.0153	2.875e-08	cg00891649	A	G	-0.4305	0.0755	2.28e-08	LRRC37A	-0.2245	0.0459	1.5e-06	1.35e-05
rs199439	17:44793503	A	G	-0.0847	0.0153	2.875e-08	cg02478991	A	G	-0.7056	0.0527	6.11e-34	LRRC37A2	-0.1985	0.0423	3.75e-06	3.75e-05
rs199439	17:44793503	A	G	-0.0847	0.0153	2.875e-08	cg19156875	A	G	0.5779	0.0473	2.15e-29	LRRC37A	0.2297	0.05	5.82e-06	5.24e-05
rs199439	17:44793503	A	G	-0.0847	0.0153	2.875e-08	cg25464663	A	G	0.5696	0.0492	7.51e-27	LRRC37A2	0.1962	0.0432	7.48e-06	6.73e-05
rs199439	17:44793503	A	G	-0.0847	0.0153	2.875e-08	cg23519755	A	G	-0.7317	0.0512	1.08e-37	LRRC37A	-0.2226	0.0493	8.42e-06	3.37e-05
rs199439	17:44793503	A	G	-0.0847	0.0153	2.875e-08	cg00792758	A	G	-0.5865	0.0786	5.32e-13	LRRC37A	-0.1942	0.0439	1.29e-05	9.02e-05
rs199439	17:44793503	A	G	-0.0847	0.0153	2.875e-08	cg00112026	A	G	-0.9798	0.0611	6.48e-45	CRHR1	-0.205	0.0507	6.31e-05	0.000222
rs199439	17:44793503	A	G	-0.0847	0.0153	2.875e-08	cg25464663	A	G	0.5696	0.0492	7.51e-27	LRRC37A	0.2346	0.0584	7.09e-05	0.000319
rs199439	17:44793503	A	G	-0.0847	0.0153	2.875e-08	cg00112026	A	G	-0.9798	0.0611	6.48e-45	PLEKHM1	-0.0848	0.0213	8.33e-05	0.000222
rs199439	17:44793503	A	G	-0.0847	0.0153	2.875e-08	cg15739383	A	G	-0.3747	0.0646	1.35e-08	LRRC37A	-0.1821	0.0463	9.91e-05	0.000892
rs199439	17:44793503	A	G	-0.0847	0.0153	2.875e-08	cg21327887	A	G	0.8383	0.0573	5e-39	PLEKHM1	0.0881	0.0229	0.000137	0.000617
rs199439	17:44793503	A	G	-0.0847	0.0153	2.875e-08	cg05301556	A	G	-0.66	0.0685	7.02e-20	CRHR1	-0.1943	0.0525	0.000245	0.0011
rs199439	17:44793503	A	G	-0.0847	0.0153	2.875e-08	cg08590638	A	G	0.6801	0.0433	1.62e-43	PLEKHM1	0.1003	0.028	0.000389	0.0035
rs199439	17:44793503	A	G	-0.0847	0.0153	2.875e-08	cg02478991	A	G	-0.7056	0.0527	6.11e-34	LRRC37A	-0.2051	0.0575	0.000409	0.00205
rs199439	17:44793503	A	G	-0.0847	0.0153	2.875e-08	cg11909912	A	G	0.4737	0.048	1.03e-20	LRRC37A	0.182	0.0521	0.000536	0.00482
rs199439	17:44793503	A	G	-0.0847	0.0153	2.875e-08	cg10780632	A	G	0.9132	0.0739	7.7e-30	KANSL1	0.0537	0.0155	0.000612	0.00275
rs199439	17:44793503	A	G	-0.0847	0.0153	2.875e-08	cg26656751	A	G	0.2469	0.0509	1.81e-06	LRRC37A	0.2196	0.0648	0.000775	0.0062
rs199439	17:44793503	A	G	-0.0847	0.0153	2.875e-08	cg15295732	A	G	-0.8544	0.0721	6.21e-28	KANSL1	-0.0531	0.0158	0.000839	0.00377
rs199439	17:44793503	A	G	-0.0847	0.0153	2.875e-08	cg10780632	A	G	0.9132	0.0739	7.7e-30	CRHR1	0.1544	0.0466	0.00101	0.00303
rs199439	17:44793503	A	G	-0.0847	0.0153	2.875e-08	cg10780632	A	G	0.9132	0.0739	7.7e-30	PLEKHM1	0.0631	0.0196	0.00141	0.00316
rs199439	17:44793503	A	G	-0.0847	0.0153	2.875e-08	cg19156875	A	G	0.5779	0.0473	2.15e-29	PLEKHM1	0.0745	0.0234	0.00154	0.00695
rs199439	17:44793503	A	G	-0.0847	0.0153	2.875e-08	cg15295732	A	G	-0.8544	0.0721	6.21e-28	PLEKHM1	-0.0634	0.0199	0.00155	0.00466
rs199439	17:44793503	A	G	-0.0847	0.0153	2.875e-08	cg20099416	A	G	0.7305	0.0616	6.18e-28	PLEKHM1	0.0733	0.0233	0.00178	0.00801
rs199439	17:44793503	A	G	-0.0847	0.0153	2.875e-08	cg00792758	A	G	-0.5865	0.0786	5.32e-13	KANSL1	-0.0497	0.0163	0.00243	0.00851
rs199439	17:44793503	A	G	-0.0847	0.0153	2.875e-08	cg08590638	A	G	0.6801	0.0433	1.62e-43	SPATA32	-0.1669	0.0555	0.0028	0.0126
rs199439	17:44793503	A	G	-0.0847	0.0153	2.875e-08	cg26656751	A	G	0.2469	0.0509	1.81e-06	MAPT	-0.13	0.0433	0.00282	0.0113
rs199439	17:44793503	A	G	-0.0847	0.0153	2.875e-08	cg21327887	A	G	0.8383	0.0573	5e-39	CRHR1	0.1635	0.0548	0.00303	0.0091
rs199439	17:44793503	A	G	-0.0847	0.0153	2.875e-08	cg15739383	A	G	-0.3747	0.0646	1.35e-08	CRHR1	-0.1494	0.0512	0.00372	0.0167
rs199439	17:44793503	A	G	-0.0847	0.0153	2.875e-08	cg02660055	A	G	-0.4521	0.0732	1.6e-09	LRRC37A	-0.1314	0.0473	0.00577	0.0462
rs199439	17:44793503	A	G	-0.0847	0.0153	2.875e-08	cg11117266	A	G	-0.4796	0.0638	3.87e-13	CRHR1	-0.1555	0.0562	0.0059	0.0266
rs199439	17:44793503	A	G	-0.0847	0.0153	2.875e-08	cg05721485	A	G	0.6023	0.0633	1.91e-19	KANSL1	0.0472	0.0175	0.0073	0.0255
rs199439	17:44793503	A	G	-0.0847	0.0153	2.875e-08	cg00891649	A	G	-0.4305	0.0755	2.28e-08	KANSL1	-0.0453	0.0172	0.00864	0.0389
rs199439	17:44793503	A	G	-0.0847	0.0153	2.875e-08	cg11909912	A	G	0.4737	0.048	1.03e-20	ARHGAP27	0.0716	0.0281	0.0112	0.0385
rs199439	17:44793503	A	G	-0.0847	0.0153	2.875e-08	cg05301556	A	G	-0.66	0.0685	7.02e-20	KANSL1	-0.0444	0.0177	0.0125	0.0376
rs199439	17:44793503	A	G	-0.0847	0.0153	2.875e-08	cg11909912	A	G	0.4737	0.048	1.03e-20	MAPT	-0.0873	0.0349	0.0128	0.0385
rs199439	17:44793503	A	G	-0.0847	0.0153	2.875e-08	cg00112026	A	G	-0.9798	0.0611	6.48e-45	KANSL1	-0.0417	0.0171	0.0154	0.0309
rs199439	17:44793503	A	G	-0.0847	0.0153	2.875e-08	cg26656751	A	G	0.2469	0.0509	1.81e-06	PLEKHM1	0.0731	0.0301	0.0156	0.0415
rs199456	17:44797919	T	C	0.0846	0.0153	3.015e-08	cg00140914	C	T	0.3597	0.0744	1.93e-06	WNT3	0.1377	0.0466	0.00334	0.0468
rs199451	17:44801784	A	G	0.0846	0.0153	3.069e-08	cg05772917	G	A	0.5403	0.0601	9.93e-18	LRRC37A	0.2969	0.0524	2.88e-08	2.31e-07
rs199451	17:44801784	A	G	0.0846	0.0153	3.069e-08	cg27477690	G	A	0.7387	0.0665	4.18e-25	LRRC37A	0.21	0.0453	4.84e-06	4.36e-05
rs199451	17:44801784	A	G	0.0846	0.0153	3.069e-08	cg17473914	G	A	0.5306	0.057	8.66e-19	LRRC37A	0.2221	0.0559	8.41e-05	0.000757
rs199451	17:44801784	A	G	0.0846	0.0153	3.069e-08	cg20888521	G	A	0.3675	0.0754	1.6e-06	LRRC37A	0.1522	0.0475	0.00147	0.0132
rs199451	17:44801784	A	G	0.0846	0.0153	3.069e-08	cg05772917	G	A	0.5403	0.0601	9.93e-18	PLEKHM1	0.0792	0.0248	0.00153	0.00611
rs199451	17:44801784	A	G	0.0846	0.0153	3.069e-08	cg17473914	G	A	0.5306	0.057	8.66e-19	ARHGAP27	0.0844	0.0302	0.00544	0.0217
rs199451	17:44801784	A	G	0.0846	0.0153	3.069e-08	cg17473914	G	A	0.5306	0.057	8.66e-19	CRHR1	0.1673	0.0619	0.00722	0.0217
rs199451	17:44801784	A	G	0.0846	0.0153	3.069e-08	cg20888521	G	A	0.3675	0.0754	1.6e-06	STH	0.0904	0.0349	0.01	0.045
rs199451	17:44801784	A	G	0.0846	0.0153	3.069e-08	cg17473914	G	A	0.5306	0.057	8.66e-19	PLEKHM1	0.0656	0.0261	0.0123	0.027
rs199451	17:44801784	A	G	0.0846	0.0153	3.069e-08	cg05772917	G	A	0.5403	0.0601	9.93e-18	CRHR1	0.1485	0.0593	0.0127	0.0339
rs199451	17:44801784	A	G	0.0846	0.0153	3.069e-08	cg17473914	G	A	0.5306	0.057	8.66e-19	STH	0.1012	0.0414	0.015	0.027
rs199451	17:44801784	A	G	0.0846	0.0153	3.069e-08	cg05772917	G	A	0.5403	0.0601	9.93e-18	STH	0.0915	0.0396	0.0215	0.043
rs9895661	17:59456589	T	C	0.1123	0.015	6.005e-14	cg00730441	C	T	0.3724	0.0454	3.15e-15	TBX2	-0.3948	0.0418	3.11e-19	1.25e-18
rs9895661	17:59456589	T	C	0.1123	0.015	6.005e-14	cg13291611	C	T	0.3652	0.0431	5.05e-16	TBX2	-0.4187	0.0467	1.26e-17	5.04e-17
rs9895661	17:59456589	T	C	0.1123	0.015	6.005e-14	cg07380678	C	T	0.3988	0.0346	1.28e-26	TBX2	-0.4472	0.0578	9.15e-14	3.66e-13
rs9895661	17:59456589	T	C	0.1123	0.015	6.005e-14	cg11591813	C	T	0.2995	0.0395	2.4e-13	TBX2	-0.3816	0.0501	2.01e-13	8.05e-13
rs9895661	17:59456589	T	C	0.1123	0.015	6.005e-14	cg21902604	C	T	0.3296	0.042	4.26e-14	TBX2	-0.3408	0.0482	7.16e-12	2.86e-11
rs9895661	17:59456589	T	C	0.1123	0.015	6.005e-14	cg07037002	C	T	0.5547	0.069	1.05e-14	TBX2	-0.2011	0.0381	2.13e-07	8.52e-07
rs9895661	17:59456589	T	C	0.1123	0.015	6.005e-14	cg22743157	C	T	0.3116	0.0403	9.05e-14	TBX2	-0.2469	0.057	1.87e-05	7.47e-05
rs9895661	17:59456589	T	C	0.1123	0.015	6.005e-14	cg07497511	C	T	0.6064	0.0448	1.25e-34	TBX2	-0.2172	0.0511	2.71e-05	0.000108
rs9895661	17:59456589	T	C	0.1123	0.015	6.005e-14	cg18725444	C	T	0.6273	0.0535	1.96e-27	TBX2	-0.1755	0.0465	0.000188	0.000751
rs9895661	17:59456589	T	C	0.1123	0.015	6.005e-14	cg22743157	C	T	0.3116	0.0403	9.05e-14	TBX4	0.1673	0.0554	0.00269	0.00519
rs9895661	17:59456589	T	C	0.1123	0.015	6.005e-14	cg22743157	C	T	0.3116	0.0403	9.05e-14	BRIP1	0.1548	0.0533	0.0039	0.00519
rs9895661	17:59456589	T	C	0.1123	0.015	6.005e-14	cg07380678	C	T	0.3988	0.0346	1.28e-26	TBX4	0.1353	0.0593	0.0231	0.0461
rs58169740	19:4335513	T	G	0.0702	0.0121	6.745e-09	cg01004173	T	G	-0.2419	0.024	2.21e-21	STAP2	-0.4661	0.0677	2.3e-11	7.6e-10
rs57631352	19:4338173	A	G	0.0697	0.0121	8.69e-09	cg21347412	A	G	-0.178	0.0296	4.22e-09	STAP2	-0.2366	0.0557	2.68e-05	0.000884
rs57631352	19:4338173	A	G	0.0697	0.0121	8.69e-09	cg25258276	A	G	0.4116	0.0661	1.24e-09	STAP2	0.1091	0.0301	0.000327	0.0108
rs57631352	19:4338173	A	G	0.0697	0.0121	8.69e-09	cg25258276	A	G	0.4116	0.0661	1.24e-09	MPND	-0.0759	0.0236	0.00144	0.0238
rs57631352	19:4338173	A	G	0.0697	0.0121	8.69e-09	cg21347412	A	G	-0.178	0.0296	4.22e-09	TICAM1	-0.1454	0.0479	0.00256	0.0422
rs72986780	19:4341747	A	G	-0.0699	0.0121	7.696e-09	cg00852565	G	A	0.3864	0.0521	7.3e-13	STAP2	0.2347	0.0358	1.8e-10	5.77e-09
rs72986780	19:4341747	A	G	-0.0699	0.0121	7.696e-09	cg14263858	G	A	-0.4899	0.0549	1.78e-17	MPND	0.1072	0.0267	6.94e-05	0.00222
rs72986780	19:4341747	A	G	-0.0699	0.0121	7.696e-09	cg14263858	G	A	-0.4899	0.0549	1.78e-17	HDGFL2	0.0746	0.0233	0.00144	0.0162
rs72986780	19:4341747	A	G	-0.0699	0.0121	7.696e-09	cg14263858	G	A	-0.4899	0.0549	1.78e-17	STAP2	-0.1095	0.0343	0.00152	0.0162
rs72986780	19:4341747	A	G	-0.0699	0.0121	7.696e-09	cg14263858	G	A	-0.4899	0.0549	1.78e-17	SH3GL1	0.0641	0.0227	0.00501	0.0401
rs3810368	19:4342730	A	G	-0.0698	0.0121	8.14e-09	cg06776703	G	A	-0.5264	0.055	1.22e-19	MPND	0.115	0.0265	1.85e-05	0.000591
rs3810368	19:4342730	A	G	-0.0698	0.0121	8.14e-09	cg06776703	G	A	-0.5264	0.055	1.22e-19	STAP2	-0.1293	0.0341	0.000171	0.00273
rs3810368	19:4342730	A	G	-0.0698	0.0121	8.14e-09	cg06776703	G	A	-0.5264	0.055	1.22e-19	SH3GL1	0.0651	0.0227	0.00432	0.0461
rs1800437	19:46181392	C	G	-0.0832	0.0136	1.02e-09	cg16082401	G	C	-0.2644	0.0516	4.67e-07	SIX5	-0.1385	0.0363	0.000158	0.00585
rs1800437	19:46181392	C	G	-0.0832	0.0136	1.02e-09	cg16082401	G	C	-0.2644	0.0516	4.67e-07	MYPOP	-0.187	0.0517	0.000339	0.00627
rs1800437	19:46181392	C	G	-0.0832	0.0136	1.02e-09	cg16082401	G	C	-0.2644	0.0516	4.67e-07	IRF2BP1	-0.1149	0.0387	0.00317	0.0361
rs1800437	19:46181392	C	G	-0.0832	0.0136	1.02e-09	cg16082401	G	C	-0.2644	0.0516	4.67e-07	PPP1R13L	-0.0962	0.0331	0.0039	0.0361
rs2287019	19:46202172	T	C	-0.0821	0.0141	6.338e-09	cg13320842	C	T	0.4846	0.072	5.92e-11	EML2	0.0801	0.0242	0.00101	0.0325
rs2287019	19:46202172	T	C	-0.0821	0.0141	6.338e-09	cg13320842	C	T	0.4846	0.072	5.92e-11	NOVA2	-0.1085	0.0344	0.00176	0.0325
rs78999970	2:234298826	A	T	0.1031	0.0186	2.964e-08	cg23224619	T	A	-0.4139	0.0768	1.23e-07	UGT1A10	-0.1063	0.0338	0.00176	0.03
rs838734	2:234323564	A	G	-0.0842	0.0115	2.341e-13	cg21754534	G	A	-0.2047	0.0404	6.35e-07	USP40	0.0999	0.031	0.00139	0.0236
rs838735	2:234324192	C	G	-0.0838	0.0115	3.109e-13	cg12849528	G	C	0.2838	0.0548	3.54e-07	ATG16L1	-0.092	0.0246	0.000211	0.00338
rs2924814	2:234369796	C	G	0.0842	0.0111	4.038e-14	cg08051105	G	C	0.2307	0.0391	7.97e-09	NGEF	-0.1703	0.0369	5.45e-06	9.81e-05
rs838553	2:234422110	C	G	-0.0813	0.0116	2.092e-12	cg20963852	C	G	0.2155	0.0428	7.41e-07	USP40	0.1032	0.0318	0.00129	0.0219
rs2244014	21:37815762	A	G	0.1368	0.0121	7.83e-30	cg19857851	A	G	0.2617	0.0504	3.32e-07	SIM2	-0.1433	0.027	1.95e-07	1.95e-06
rs2244014	21:37815762	A	G	0.1368	0.0121	7.83e-30	cg19857851	A	G	0.2617	0.0504	3.32e-07	CLDN14	-0.1426	0.0426	0.000889	0.00444
rs2244014	21:37815762	A	G	0.1368	0.0121	7.83e-30	cg19857851	A	G	0.2617	0.0504	3.32e-07	RUNX1	0.0461	0.0189	0.015	0.0499
rs2835356	21:37817198	T	G	0.0853	0.0129	3.633e-11	cg02915696	G	T	0.278	0.056	1.04e-06	CLDN14	0.1528	0.0513	0.00308	0.0308
rs2633329	21:37818902	T	C	0.0667	0.0113	3.758e-09	cg23322242	T	C	0.3426	0.0402	3.32e-16	SIM2	0.1521	0.0364	3.58e-05	0.000358
rs2633329	21:37818902	T	C	0.0667	0.0113	3.758e-09	cg13054503	T	C	0.3523	0.0424	1.61e-15	SIM2	0.1289	0.0351	0.000276	0.00276
rs2633329	21:37818902	T	C	0.0667	0.0113	3.758e-09	cg23322242	T	C	0.3426	0.0402	3.32e-16	RUNX1	0.0762	0.0249	0.00239	0.0119
rs2633329	21:37818902	T	C	0.0667	0.0113	3.758e-09	cg23322242	T	C	0.3426	0.0402	3.32e-16	CLDN14	0.1568	0.0568	0.00602	0.0201
rs2850102	21:37843955	A	G	-0.1509	0.0169	3.852e-19	cg11099899	A	G	0.2552	0.0478	1.54e-07	SIM2	-0.129	0.0326	9.16e-05	0.000916
rs5996447	22:23356946	A	G	0.0863	0.0127	9.267e-12	cg27089966	G	A	-0.288	0.0571	6.97e-07	BCR	-0.0979	0.035	0.00542	0.0434
rs2078726	22:23382483	T	C	-0.0852	0.0125	8.817e-12	cg12198176	T	C	-0.1947	0.0385	6.38e-07	GGTLC2	-0.1475	0.0506	0.00377	0.0226
rs2078727	22:23385024	A	T	-0.0847	0.0125	1.144e-11	cg17176676	A	T	-0.2109	0.0418	7.04e-07	RAB36	-0.1082	0.0329	0.0011	0.00766
rs2078727	22:23385024	A	T	-0.0847	0.0125	1.144e-11	cg17176676	A	T	-0.2109	0.0418	7.04e-07	RSPH14	-0.1111	0.0395	0.00516	0.0181
rs2267006	22:23490990	A	G	-0.0716	0.012	2.141e-09	cg14186256	A	G	0.317	0.0601	2.17e-07	RAB36	0.101	0.0263	0.000141	0.00113
rs2267006	22:23490990	A	G	-0.0716	0.012	2.141e-09	cg06457737	A	G	0.2888	0.0553	2.85e-07	IGLL5	-0.1138	0.0354	0.0014	0.00979
rs9612248	22:23492236	T	C	0.0739	0.012	7.044e-10	cg09789307	C	T	-0.1901	0.0346	6.97e-08	RAB36	-0.1697	0.0331	4.78e-07	3.35e-06
rs9612248	22:23492236	T	C	0.0739	0.012	7.044e-10	cg09789307	C	T	-0.1901	0.0346	6.97e-08	RSPH14	-0.136	0.0404	0.000833	0.00292
rs5759603	22:23494833	T	G	-0.0701	0.012	4.985e-09	cg25240009	T	G	-0.6178	0.0617	3.61e-21	GNAZ	-0.1096	0.0268	5.33e-05	0.00032
rs5759603	22:23494833	T	G	-0.0701	0.012	4.985e-09	cg25240009	T	G	-0.6178	0.0617	3.61e-21	RSPH14	-0.0772	0.0301	0.0108	0.0222
rs5759603	22:23494833	T	G	-0.0701	0.012	4.985e-09	cg25240009	T	G	-0.6178	0.0617	3.61e-21	IGLL5	0.0872	0.0342	0.0111	0.0222
rs9608089	22:23569211	A	G	-0.0856	0.0138	4.928e-10	cg09071161	A	G	-0.3931	0.0774	5.84e-07	GNAZ	-0.0786	0.0276	0.00464	0.0372
rs7614486	3:121924384	T	G	-0.0717	0.0125	9.569e-09	cg26855836	G	T	-0.2507	0.0505	1.02e-06	CASR	-0.105	0.0351	0.00294	0.0471
rs1501892	3:121938903	A	G	-0.0737	0.0123	1.938e-09	cg09447811	G	A	0.1643	0.033	9.56e-07	CASR	-0.2605	0.045	1.47e-08	2.2e-07
rs34143976	4:115377926	A	C	-0.0639	0.0112	1.268e-08	cg05069012	C	A	0.258	0.0523	1.18e-06	UGT8	-0.0968	0.0255	0.000176	0.000176
rs11098260	4:115519826	A	G	0.1013	0.0141	7.728e-13	cg14047841	A	G	0.2842	0.0557	5.18e-07	UGT8	-0.0605	0.0264	0.0221	0.0221
rs11098263	4:115607637	A	G	0.0771	0.0112	5.582e-12	cg22609233	A	G	0.2869	0.0573	8.29e-07	UGT8	-0.0936	0.026	0.000352	0.000352
rs369200	4:3743004	T	C	0.0611	0.0112	4.912e-08	cg21181942	T	C	-0.4603	0.0492	6.52e-19	ADRA2C	0.2241	0.0369	3.07e-09	1.84e-08
rs369200	4:3743004	T	C	0.0611	0.0112	4.912e-08	cg13244559	T	C	-0.4267	0.0587	1.9e-12	ADRA2C	0.1383	0.0368	0.000199	0.0012
rs374727	4:3743792	A	G	0.0616	0.0112	3.563e-08	cg15602102	A	G	-0.5575	0.0611	3.9e-18	ADRA2C	0.1971	0.0332	6.35e-09	3.81e-08
rs374727	4:3743792	A	G	0.0616	0.0112	3.563e-08	cg03944460	A	G	0.3825	0.0469	4.45e-15	ADRA2C	-0.2497	0.0446	4e-08	2.4e-07
rs374727	4:3743792	A	G	0.0616	0.0112	3.563e-08	cg27073349	A	G	-0.2322	0.0456	5.47e-07	ADRA2C	0.1271	0.0448	0.00479	0.0287
rs447354	4:3743797	T	C	0.0617	0.0112	3.448e-08	cg08213608	T	C	0.7602	0.0553	2.06e-35	ADRA2C	-0.2241	0.0327	2.91e-11	1.46e-10
rs441105	4:3743820	A	G	-0.0615	0.0112	3.73e-08	cg10559662	G	A	0.4057	0.0435	7.7e-19	ADRA2C	-0.3868	0.041	3.53e-19	2.12e-18
rs441105	4:3743820	A	G	-0.0615	0.0112	3.73e-08	cg21753058	G	A	0.8351	0.0532	1.73e-43	ADRA2C	-0.1853	0.0325	2.4e-08	1.44e-07
rs441105	4:3743820	A	G	-0.0615	0.0112	3.73e-08	cg07509992	G	A	0.2895	0.0418	1.7e-11	ADRA2C	-0.2207	0.0446	1.09e-06	6.55e-06
rs441105	4:3743820	A	G	-0.0615	0.0112	3.73e-08	cg09689224	G	A	0.2608	0.0357	1.5e-12	ADRA2C	-0.2404	0.0526	6.62e-06	3.97e-05
rs441105	4:3743820	A	G	-0.0615	0.0112	3.73e-08	cg10869131	G	A	-0.3691	0.0418	3.73e-17	ADRA2C	0.2104	0.0478	1.41e-05	8.44e-05
rs441105	4:3743820	A	G	-0.0615	0.0112	3.73e-08	cg18883033	G	A	0.3482	0.0484	3.27e-12	ADRA2C	-0.169	0.0398	2.73e-05	0.000164
rs441105	4:3743820	A	G	-0.0615	0.0112	3.73e-08	cg03187487	G	A	-0.3049	0.0591	3.9e-07	ADRA2C	0.1487	0.0363	5.08e-05	0.000305
rs441105	4:3743820	A	G	-0.0615	0.0112	3.73e-08	cg23953110	G	A	-0.3923	0.0532	9.85e-13	ADRA2C	0.1507	0.0386	0.000113	0.000679
rs441105	4:3743820	A	G	-0.0615	0.0112	3.73e-08	cg10869131	G	A	-0.3691	0.0418	3.73e-17	RGS12	0.1081	0.0365	0.00328	0.00983
rs441105	4:3743820	A	G	-0.0615	0.0112	3.73e-08	cg14259096	G	A	0.2847	0.0516	6.3e-08	ADRA2C	-0.1127	0.0394	0.00451	0.0225
rs441105	4:3743820	A	G	-0.0615	0.0112	3.73e-08	cg10559662	G	A	0.4057	0.0435	7.7e-19	LRPAP1	-0.1092	0.0419	0.00945	0.0283
rs430608	4:3744069	T	G	0.061	0.0112	4.701e-08	cg10231049	T	G	-0.367	0.0509	2.88e-12	ADRA2C	0.2723	0.038	3.74e-12	2.25e-11
rs430608	4:3744069	T	G	0.061	0.0112	4.701e-08	cg01210550	T	G	-0.3934	0.049	1.21e-14	ADRA2C	0.2295	0.0379	3.19e-09	1.91e-08
rs430608	4:3744069	T	G	0.061	0.0112	4.701e-08	cg01338955	T	G	0.486	0.0456	1.77e-23	ADRA2C	-0.2487	0.0418	5.98e-09	2.99e-08
rs430608	4:3744069	T	G	0.061	0.0112	4.701e-08	cg05554885	T	G	0.4933	0.0426	7.18e-27	ADRA2C	-0.236	0.042	3.68e-08	1.84e-07
rs430608	4:3744069	T	G	0.061	0.0112	4.701e-08	cg20588113	T	G	-0.2459	0.0356	2.02e-11	ADRA2C	0.2643	0.0551	2.33e-06	1.4e-05
rs430608	4:3744069	T	G	0.061	0.0112	4.701e-08	cg09287550	T	G	-0.2038	0.0397	4.49e-07	ADRA2C	0.2153	0.0479	9.13e-06	6.39e-05
rs430608	4:3744069	T	G	0.061	0.0112	4.701e-08	cg06520877	T	G	0.4369	0.0509	2.24e-16	ADRA2C	-0.1749	0.0397	1.39e-05	6.95e-05
rs430608	4:3744069	T	G	0.061	0.0112	4.701e-08	cg25641339	T	G	0.2956	0.0524	3.16e-08	ADRA2C	-0.1488	0.0379	0.000102	0.00061
rs430608	4:3744069	T	G	0.061	0.0112	4.701e-08	cg00507657	T	G	-0.3164	0.0568	4.59e-08	ADRA2C	0.1402	0.0366	0.000148	0.000891
rs430608	4:3744069	T	G	0.061	0.0112	4.701e-08	cg09287550	T	G	-0.2038	0.0397	4.49e-07	DOK7	0.1541	0.0452	0.000713	0.0025
rs430608	4:3744069	T	G	0.061	0.0112	4.701e-08	cg25641339	T	G	0.2956	0.0524	3.16e-08	TMEM128	0.0834	0.0283	0.0034	0.0102
rs440318	4:3744294	A	G	-0.0622	0.0112	2.676e-08	cg05423100	G	A	-0.3933	0.0496	2.32e-14	ADRA2C	0.2664	0.041	2.52e-10	1.51e-09
rs440318	4:3744294	A	G	-0.0622	0.0112	2.676e-08	cg02057943	G	A	-0.2967	0.0474	9.71e-10	ADRA2C	0.2334	0.0375	1.23e-09	7.37e-09
rs440318	4:3744294	A	G	-0.0622	0.0112	2.676e-08	cg03222374	G	A	-0.3964	0.0554	4.16e-12	ADRA2C	0.2028	0.0339	5.17e-09	3.1e-08
rs440318	4:3744294	A	G	-0.0622	0.0112	2.676e-08	cg00677217	G	A	0.4019	0.0362	4.72e-25	ADRA2C	-0.2744	0.0484	2.79e-08	1.4e-07
rs440318	4:3744294	A	G	-0.0622	0.0112	2.676e-08	cg02057943	G	A	-0.2967	0.0474	9.71e-10	HGFAC	-0.1334	0.0423	0.00176	0.00528
rs440318	4:3744294	A	G	-0.0622	0.0112	2.676e-08	cg03469578	G	A	-0.2943	0.0573	4.35e-07	ADRA2C	0.1176	0.0386	0.00244	0.00944
rs440318	4:3744294	A	G	-0.0622	0.0112	2.676e-08	cg03469578	G	A	-0.2943	0.0573	4.35e-07	DOK7	-0.107	0.036	0.00315	0.00944
rs440318	4:3744294	A	G	-0.0622	0.0112	2.676e-08	cg03222374	G	A	-0.3964	0.0554	4.16e-12	DOK7	0.085	0.0328	0.00993	0.0298
rs244729	5:176539018	C	G	-0.0982	0.013	4.672e-14	cg00318495	C	G	-0.3433	0.0686	8.4e-07	PRELID1	-0.3945	0.0306	6.31e-32	1.45e-30
rs244729	5:176539018	C	G	-0.0982	0.013	4.672e-14	cg00318495	C	G	-0.3433	0.0686	8.4e-07	RAB24	-0.0937	0.0214	1.62e-05	0.000186
rs6556305	5:176639304	C	G	0.1307	0.0169	9.887e-15	cg06060754	C	G	-0.5514	0.0856	3.49e-10	RGS14	-0.1641	0.0355	5.14e-06	0.000118
rs6556305	5:176639304	C	G	0.1307	0.0169	9.887e-15	cg16006841	C	G	-0.5328	0.0947	3.49e-08	RGS14	-0.1313	0.0325	6.61e-05	0.00152
rs6556305	5:176639304	C	G	0.1307	0.0169	9.887e-15	cg12753579	C	G	0.5021	0.0999	7.55e-07	PRELID1	-0.125	0.0311	6.93e-05	0.00159
rs6556305	5:176639304	C	G	0.1307	0.0169	9.887e-15	cg17509989	C	G	-0.6554	0.0975	6.33e-11	RGS14	-0.1208	0.0318	0.000173	0.00397
rs6556305	5:176639304	C	G	0.1307	0.0169	9.887e-15	cg17509989	C	G	-0.6554	0.0975	6.33e-11	SLC34A1	-0.1307	0.0374	0.00053	0.00609
rs6556305	5:176639304	C	G	0.1307	0.0169	9.887e-15	cg06060754	C	G	-0.5514	0.0856	3.49e-10	DBN1	0.0755	0.0247	0.00238	0.0273
rs6556305	5:176639304	C	G	0.1307	0.0169	9.887e-15	cg16006841	C	G	-0.5328	0.0947	3.49e-08	SLC34A1	-0.1129	0.0385	0.00354	0.0407
rs28419182	5:176728400	A	G	0.0747	0.0132	1.459e-08	cg21267652	G	A	-0.3713	0.0579	3.99e-10	PRELID1	-0.2407	0.0393	2.33e-09	5.6e-08
rs28419182	5:176728400	A	G	0.0747	0.0132	1.459e-08	cg21699619	G	A	0.3971	0.0774	4.59e-07	PRELID1	0.1619	0.0355	6.69e-06	0.000161
rs28419182	5:176728400	A	G	0.0747	0.0132	1.459e-08	cg21267652	G	A	-0.3713	0.0579	3.99e-10	RAB24	-0.0738	0.0245	0.00273	0.0328
rs1128287	5:176728458	T	G	0.0742	0.0132	1.816e-08	cg25101061	G	T	-0.4381	0.0682	3.8e-10	PRELID1	-0.1893	0.037	4.95e-07	1.14e-05
rs1128287	5:176728458	T	G	0.0742	0.0132	1.816e-08	cg00177142	G	T	-0.245	0.0441	5.14e-08	PRELID1	-0.2254	0.0444	5.81e-07	1.4e-05
rs1128287	5:176728458	T	G	0.0742	0.0132	1.816e-08	cg00177142	G	T	-0.245	0.0441	5.14e-08	GRK6	0.0921	0.0274	0.000869	0.0104
rs4568379	5:176734855	C	G	0.0851	0.0132	1.184e-10	cg21492394	G	C	-0.3436	0.0681	6.89e-07	PRELID1	-0.3998	0.0285	1.59e-36	3.65e-35
rs4568379	5:176734855	C	G	0.0851	0.0132	1.184e-10	cg21492394	G	C	-0.3436	0.0681	6.89e-07	RAB24	-0.0939	0.0205	6.02e-06	6.92e-05
rs11952102	5:176740704	A	G	0.0682	0.0125	4.961e-08	cg00848461	G	A	-0.8008	0.0501	1.16e-44	PRELID1	-0.4983	0.0278	9.07e-53	2.18e-51
rs11952102	5:176740704	A	G	0.0682	0.0125	4.961e-08	cg07063057	G	A	0.4969	0.0655	2.32e-13	PRELID1	0.2414	0.0329	1.29e-12	3.1e-11
rs11952102	5:176740704	A	G	0.0682	0.0125	4.961e-08	cg00848461	G	A	-0.8008	0.0501	1.16e-44	RAB24	-0.0857	0.0222	0.00013	0.00156
rs62397245	5:176750688	C	G	-0.1208	0.0128	5.093e-21	cg02824710	C	G	-0.3927	0.0737	1.65e-07	PRELID1	-0.4032	0.0274	3.07e-39	7.06e-38
rs62397245	5:176750688	C	G	-0.1208	0.0128	5.093e-21	cg02824710	C	G	-0.3927	0.0737	1.65e-07	RAB24	-0.0933	0.02	4.29e-06	4.94e-05
rs62397245	5:176750688	C	G	-0.1208	0.0128	5.093e-21	cg04543273	C	G	-0.2016	0.0401	7.35e-07	GRK6	0.1057	0.0313	0.000817	0.0188
rs4976685	5:176766177	A	G	-0.106	0.0117	1.476e-19	cg02635677	A	G	0.3317	0.0579	2.06e-08	F12	-0.1327	0.0392	0.000793	0.0142
rs4976685	5:176766177	A	G	-0.106	0.0117	1.476e-19	cg02635677	A	G	0.3317	0.0579	2.06e-08	PFN3	-0.1191	0.0366	0.00124	0.0142
rs4976685	5:176766177	A	G	-0.106	0.0117	1.476e-19	cg02635677	A	G	0.3317	0.0579	2.06e-08	SLC34A1	-0.1103	0.0387	0.00457	0.035
rs36102285	5:176774018	T	C	0.1106	0.0118	6.239e-21	cg17261708	C	T	0.1803	0.036	8.5e-07	DBN1	0.1251	0.0346	0.00034	0.00783
rs4397143	5:176777022	A	C	-0.1111	0.0118	3.842e-21	cg11370586	A	C	-0.1711	0.0345	1.07e-06	RGS14	0.1519	0.0447	0.000747	0.0172
rs4976645	5:176777493	A	G	0.1112	0.0118	3.534e-21	cg18465082	G	A	-0.303	0.061	1.03e-06	PRELID1	-0.171	0.032	1.59e-07	3.81e-06
rs4131289	5:176780545	A	G	0.1113	0.0118	5.432e-21	cg19956155	G	A	-0.2749	0.056	1.33e-06	PRELID1	0.1593	0.0345	5.45e-06	0.000136
rs4976646	5:176788570	T	C	-0.1227	0.0115	1.697e-26	cg06470558	T	C	0.1832	0.0367	8.91e-07	SLC34A1	-0.1768	0.0554	0.00153	0.0351
rs35716097	5:176806636	T	C	0.1229	0.0116	4.474e-26	cg16072004	C	T	0.1755	0.0329	1.61e-07	SLC34A1	-0.4229	0.0552	1.52e-13	3.49e-12
rs35716097	5:176806636	T	C	0.1229	0.0116	4.474e-26	cg16072004	C	T	0.1755	0.0329	1.61e-07	PFN3	-0.2052	0.0553	0.000235	0.00271
rs35716097	5:176806636	T	C	0.1229	0.0116	4.474e-26	cg16072004	C	T	0.1755	0.0329	1.61e-07	F12	-0.1859	0.0596	0.00196	0.015
rs35716097	5:176806636	T	C	0.1229	0.0116	4.474e-26	cg16072004	C	T	0.1755	0.0329	1.61e-07	PDLIM7	-0.102	0.0378	0.00731	0.0415
rs35716097	5:176806636	T	C	0.1229	0.0116	4.474e-26	cg16072004	C	T	0.1755	0.0329	1.61e-07	FGFR4	-0.1498	0.0571	0.00902	0.0415
rs7447593	5:176824137	C	G	-0.0987	0.0116	2.281e-17	cg11598255	C	G	0.2369	0.0468	6.22e-07	RGS14	-0.1744	0.0349	9.12e-07	2.1e-05
rs7447593	5:176824137	C	G	-0.0987	0.0116	2.281e-17	cg11598255	C	G	0.2369	0.0468	6.22e-07	F12	-0.1796	0.042	2.4e-05	0.000276
rs7447593	5:176824137	C	G	-0.0987	0.0116	2.281e-17	cg11598255	C	G	0.2369	0.0468	6.22e-07	PRR7	-0.0974	0.0351	0.0058	0.0445
rs7447593	5:176824137	C	G	-0.0987	0.0116	2.281e-17	cg11598255	C	G	0.2369	0.0468	6.22e-07	FAM193B	0.0679	0.0257	0.00847	0.0487
rs4840159	6:101330188	T	C	-0.0621	0.0111	2.372e-08	cg14082127	C	T	0.194	0.0363	1.52e-07	GRIK2	0.1975	0.0563	0.000507	0.000507
rs3094087	6:31061561	T	C	0.0937	0.0165	1.274e-08	cg11493661	T	C	-0.555	0.0849	1.97e-10	C4A	0.299	0.0432	1.81e-11	1.14e-09
rs3094087	6:31061561	T	C	0.0937	0.0165	1.274e-08	cg10969178	T	C	-0.3927	0.0749	2.62e-07	ATP6V1G2	0.2165	0.0409	2.06e-07	1.38e-05
rs3094087	6:31061561	T	C	0.0937	0.0165	1.274e-08	cg11288144	T	C	0.2515	0.0408	1.73e-09	PSORS1C1	-0.3269	0.0645	6.29e-07	1.82e-05
rs3094087	6:31061561	T	C	0.0937	0.0165	1.274e-08	cg24376689	T	C	-0.3762	0.0709	1.87e-07	C4A	0.2038	0.0461	1.26e-05	0.000796
rs3094087	6:31061561	T	C	0.0937	0.0165	1.274e-08	cg24376689	T	C	-0.3762	0.0709	1.87e-07	TNXB	0.14	0.036	0.000116	0.00365
rs3094087	6:31061561	T	C	0.0937	0.0165	1.274e-08	cg10969178	T	C	-0.3927	0.0749	2.62e-07	BAG6	0.0675	0.0181	0.000231	0.00773
rs3094087	6:31061561	T	C	0.0937	0.0165	1.274e-08	cg24376689	T	C	-0.3762	0.0709	1.87e-07	NOTCH4	0.117	0.032	0.000298	0.0059
rs3094087	6:31061561	T	C	0.0937	0.0165	1.274e-08	cg11493661	T	C	-0.555	0.0849	1.97e-10	CYP21A2	0.161	0.0445	0.000338	0.0107
rs3094087	6:31061561	T	C	0.0937	0.0165	1.274e-08	cg24376689	T	C	-0.3762	0.0709	1.87e-07	HLA-DRB5	0.1721	0.048	0.000374	0.0059
rs3094087	6:31061561	T	C	0.0937	0.0165	1.274e-08	cg10969178	T	C	-0.3927	0.0749	2.62e-07	DXO	0.0776	0.0225	0.000605	0.0135
rs3094087	6:31061561	T	C	0.0937	0.0165	1.274e-08	cg11493661	T	C	-0.555	0.0849	1.97e-10	HLA-DRB5	0.1554	0.0466	0.000929	0.0195
rs3094087	6:31061561	T	C	0.0937	0.0165	1.274e-08	cg10969178	T	C	-0.3927	0.0749	2.62e-07	SKIV2L	0.0671	0.0202	0.000988	0.0165
rs3094087	6:31061561	T	C	0.0937	0.0165	1.274e-08	cg10969178	T	C	-0.3927	0.0749	2.62e-07	CYP21A2	0.1318	0.0419	0.0018	0.0241
rs3094087	6:31061561	T	C	0.0937	0.0165	1.274e-08	cg11493661	T	C	-0.555	0.0849	1.97e-10	C4B	0.1271	0.0421	0.0027	0.0425
rs3094087	6:31061561	T	C	0.0937	0.0165	1.274e-08	cg24376689	T	C	-0.3762	0.0709	1.87e-07	BAG6	0.0597	0.0201	0.00314	0.0396
rs3094087	6:31061561	T	C	0.0937	0.0165	1.274e-08	cg10969178	T	C	-0.3927	0.0749	2.62e-07	PRRT1	0.0856	0.0296	0.004	0.0447
rs3130968	6:31065071	T	C	-0.0935	0.0165	1.469e-08	cg00578614	C	T	-0.3887	0.0696	4.34e-08	ZFP57	-0.3196	0.0644	1.02e-06	2.15e-05
rs3130968	6:31065071	T	C	-0.0935	0.0165	1.469e-08	cg19964491	C	T	-0.4846	0.0904	1.42e-07	C4A	0.2043	0.0413	1.1e-06	6.94e-05
rs3130968	6:31065071	T	C	-0.0935	0.0165	1.469e-08	cg27594095	C	T	0.4706	0.0744	6.85e-10	HLA-C	0.1989	0.0416	2.5e-06	8.5e-05
rs3130968	6:31065071	T	C	-0.0935	0.0165	1.469e-08	cg09735274	C	T	0.482	0.0865	4.68e-08	ZFP57	0.2691	0.0568	3.07e-06	6.46e-05
rs3130968	6:31065071	T	C	-0.0935	0.0165	1.469e-08	cg13436843	C	T	0.5596	0.0938	5.32e-09	TRIM31	-0.2075	0.0464	1.04e-05	0.000218
rs3130968	6:31065071	T	C	-0.0935	0.0165	1.469e-08	cg14069347	C	T	-0.477	0.089	1.42e-07	SAPCD1	0.164	0.0374	1.51e-05	0.00083
rs3130968	6:31065071	T	C	-0.0935	0.0165	1.469e-08	cg21809927	C	T	0.4475	0.0857	2.9e-07	ZFP57	0.2264	0.0541	3.53e-05	0.000742
rs3130968	6:31065071	T	C	-0.0935	0.0165	1.469e-08	cg27594095	C	T	0.4706	0.0744	6.85e-10	PSORS1C1	-0.1691	0.0404	3.53e-05	0.000601
rs3130968	6:31065071	T	C	-0.0935	0.0165	1.469e-08	cg08222513	C	T	0.4756	0.0873	8.83e-08	ZFP57	0.2221	0.0535	4.08e-05	0.000857
rs3130968	6:31065071	T	C	-0.0935	0.0165	1.469e-08	cg24427850	C	T	-0.5644	0.0932	3.22e-09	HLA-C	-0.1447	0.0357	6.01e-05	0.00234
rs3130968	6:31065071	T	C	-0.0935	0.0165	1.469e-08	cg00474080	C	T	0.3664	0.0586	1.05e-09	VARS2	-0.1492	0.0368	6.07e-05	0.0017
rs3130968	6:31065071	T	C	-0.0935	0.0165	1.469e-08	cg13436843	C	T	0.5596	0.0938	5.32e-09	ZFP57	0.2137	0.0529	6.5e-05	0.000682
rs3130968	6:31065071	T	C	-0.0935	0.0165	1.469e-08	cg09735274	C	T	0.482	0.0865	4.68e-08	TRIM31	-0.1979	0.0505	0.000106	0.00111
rs3130968	6:31065071	T	C	-0.0935	0.0165	1.469e-08	cg09357589	C	T	-0.5636	0.0941	4.74e-09	HLA-C	-0.1344	0.0353	0.000165	0.00643
rs3130968	6:31065071	T	C	-0.0935	0.0165	1.469e-08	cg17931227	C	T	-0.5492	0.0903	2.8e-09	HLA-C	-0.1374	0.0368	0.000216	0.00842
rs3130968	6:31065071	T	C	-0.0935	0.0165	1.469e-08	cg11811828	C	T	-0.5387	0.0933	1.58e-08	HLA-C	-0.1323	0.0359	0.000262	0.0102
rs3130968	6:31065071	T	C	-0.0935	0.0165	1.469e-08	cg11805138	C	T	-0.526	0.0924	2.41e-08	HLA-C	-0.1325	0.0362	0.000286	0.0111
rs3130968	6:31065071	T	C	-0.0935	0.0165	1.469e-08	cg00474080	C	T	0.3664	0.0586	1.05e-09	DDR1	-0.0922	0.0252	0.000288	0.00403
rs3130968	6:31065071	T	C	-0.0935	0.0165	1.469e-08	cg19964491	C	T	-0.4846	0.0904	1.42e-07	HSPA1A	-0.1557	0.0441	0.00046	0.0145
rs3130968	6:31065071	T	C	-0.0935	0.0165	1.469e-08	cg26818629	C	T	-0.4921	0.0878	3.98e-08	HLA-C	-0.1274	0.0368	0.000602	0.0235
rs3130968	6:31065071	T	C	-0.0935	0.0165	1.469e-08	cg26668675	C	T	-0.5251	0.0894	9.16e-09	HLA-C	-0.1248	0.0371	0.00084	0.0224
rs3130968	6:31065071	T	C	-0.0935	0.0165	1.469e-08	cg24427850	C	T	-0.5644	0.0932	3.22e-09	ATP6V1G2	0.1399	0.0418	0.000908	0.0177
rs3130968	6:31065071	T	C	-0.0935	0.0165	1.469e-08	cg11805138	C	T	-0.526	0.0924	2.41e-08	ATP6V1G2	0.1395	0.0423	0.00107	0.0208
rs3130968	6:31065071	T	C	-0.0935	0.0165	1.469e-08	cg09357589	C	T	-0.5636	0.0941	4.74e-09	ATP6V1G2	0.1355	0.0414	0.00115	0.0224
rs3130968	6:31065071	T	C	-0.0935	0.0165	1.469e-08	cg26668675	C	T	-0.5251	0.0894	9.16e-09	SFTA2	-0.1154	0.0352	0.00115	0.0224
rs3130968	6:31065071	T	C	-0.0935	0.0165	1.469e-08	cg00578614	C	T	-0.3887	0.0696	4.34e-08	TRIM31	0.1878	0.0577	0.00124	0.013
rs3130968	6:31065071	T	C	-0.0935	0.0165	1.469e-08	cg21809927	C	T	0.4475	0.0857	2.9e-07	TRIM40	0.1689	0.0521	0.00129	0.0135
rs3130968	6:31065071	T	C	-0.0935	0.0165	1.469e-08	cg13436843	C	T	0.5596	0.0938	5.32e-09	TRIM15	0.1168	0.0363	0.0014	0.00979
rs3130968	6:31065071	T	C	-0.0935	0.0165	1.469e-08	cg26818629	C	T	-0.4921	0.0878	3.98e-08	ATP6V1G2	0.1375	0.043	0.00151	0.0295
rs3130968	6:31065071	T	C	-0.0935	0.0165	1.469e-08	cg27594095	C	T	0.4706	0.0744	6.85e-10	ATP6V1G2	-0.1434	0.0494	0.00389	0.0441
rs3130968	6:31065071	T	C	-0.0935	0.0165	1.469e-08	cg13436843	C	T	0.5596	0.0938	5.32e-09	TRIM40	0.1452	0.051	0.00468	0.0245
rs3130968	6:31065071	T	C	-0.0935	0.0165	1.469e-08	cg21809927	C	T	0.4475	0.0857	2.9e-07	TRIM39-RPP21	0.1	0.0358	0.00552	0.0387
rs3130968	6:31065071	T	C	-0.0935	0.0165	1.469e-08	cg08222513	C	T	0.4756	0.0873	8.83e-08	TRIM15	0.1024	0.0368	0.00572	0.0404
rs3130968	6:31065071	T	C	-0.0935	0.0165	1.469e-08	cg08222513	C	T	0.4756	0.0873	8.83e-08	TRIM40	0.1435	0.0517	0.00578	0.0404
rs3130968	6:31065071	T	C	-0.0935	0.0165	1.469e-08	cg09735274	C	T	0.482	0.0865	4.68e-08	TRIM10	0.0859	0.0321	0.0078	0.048
rs3130968	6:31065071	T	C	-0.0935	0.0165	1.469e-08	cg21809927	C	T	0.4475	0.0857	2.9e-07	HLA-G	-0.0837	0.0316	0.00847	0.0445
rs3130968	6:31065071	T	C	-0.0935	0.0165	1.469e-08	cg13436843	C	T	0.5596	0.0938	5.32e-09	TRIM10	0.0768	0.0297	0.01	0.0421
rs3130968	6:31065071	T	C	-0.0935	0.0165	1.469e-08	cg21809927	C	T	0.4475	0.0857	2.9e-07	TRIM15	0.0955	0.0373	0.0109	0.0459
rs3130968	6:31065071	T	C	-0.0935	0.0165	1.469e-08	cg09735274	C	T	0.482	0.0865	4.68e-08	TRIM40	0.141	0.0553	0.0112	0.048
rs3130968	6:31065071	T	C	-0.0935	0.0165	1.469e-08	cg09735274	C	T	0.482	0.0865	4.68e-08	TRIM15	0.1002	0.0394	0.0114	0.048
rs2853951	6:31236115	T	C	0.0664	0.0114	6.233e-09	cg15978899	C	T	-0.2662	0.0498	1.52e-07	VARS2	-0.4901	0.0312	2.14e-43	5.98e-42
rs2853951	6:31236115	T	C	0.0664	0.0114	6.233e-09	cg11468993	C	T	-0.3035	0.0501	3.23e-09	CCHCR1	0.274	0.0316	1.23e-16	4.32e-15
rs2853951	6:31236115	T	C	0.0664	0.0114	6.233e-09	cg15562022	C	T	-0.2844	0.0507	3.73e-08	HLA-C	0.3237	0.0399	6.4e-15	2.43e-13
rs2853951	6:31236115	T	C	0.0664	0.0114	6.233e-09	cg13426857	C	T	-0.3534	0.0652	1.04e-07	CCHCR1	0.19	0.0252	3.1e-13	1.08e-11
rs2853951	6:31236115	T	C	0.0664	0.0114	6.233e-09	cg08567000	C	T	-0.4485	0.0626	3.98e-12	CCHCR1	0.1891	0.0257	1.04e-12	3.75e-11
rs2853951	6:31236115	T	C	0.0664	0.0114	6.233e-09	cg03813170	C	T	-0.3924	0.0607	3.01e-10	HLA-C	0.2436	0.0373	2.03e-10	9.75e-09
rs2853951	6:31236115	T	C	0.0664	0.0114	6.233e-09	cg19609334	C	T	0.4107	0.0642	4.37e-10	HLA-DRB5	-0.2328	0.0409	2.5e-08	1.48e-06
rs2853951	6:31236115	T	C	0.0664	0.0114	6.233e-09	cg10951325	C	T	0.2766	0.0525	2.28e-07	ATP6V1G2	0.2374	0.0426	4.81e-08	3.23e-06
rs2853951	6:31236115	T	C	0.0664	0.0114	6.233e-09	cg08567000	C	T	-0.4485	0.0626	3.98e-12	HLA-C	0.1969	0.0357	6.57e-08	1.18e-06
rs2853951	6:31236115	T	C	0.0664	0.0114	6.233e-09	cg13426857	C	T	-0.3534	0.0652	1.04e-07	PSORS1C1	0.1586	0.0343	5e-06	8.74e-05
rs2853951	6:31236115	T	C	0.0664	0.0114	6.233e-09	cg08567000	C	T	-0.4485	0.0626	3.98e-12	ATP6V1G2	-0.1935	0.0421	5.86e-06	7.04e-05
rs2853951	6:31236115	T	C	0.0664	0.0114	6.233e-09	cg22786748	C	T	0.3052	0.0557	7.57e-08	HLA-C	-0.1805	0.0404	1.05e-05	0.000326
rs2853951	6:31236115	T	C	0.0664	0.0114	6.233e-09	cg02956255	C	T	0.3753	0.0678	5.78e-08	HLA-C	-0.1459	0.0341	2.32e-05	0.00132
rs2853951	6:31236115	T	C	0.0664	0.0114	6.233e-09	cg19853440	C	T	0.2368	0.0406	1.17e-08	ATP6V1G2	0.2442	0.0586	3.86e-05	0.00259
rs2853951	6:31236115	T	C	0.0664	0.0114	6.233e-09	cg08567000	C	T	-0.4485	0.0626	3.98e-12	POU5F1	0.1751	0.0441	8.42e-05	0.000758
rs2853951	6:31236115	T	C	0.0664	0.0114	6.233e-09	cg15562022	C	T	-0.2844	0.0507	3.73e-08	ATP6V1G2	-0.1921	0.0493	0.000115	0.00218
rs2853951	6:31236115	T	C	0.0664	0.0114	6.233e-09	cg15978899	C	T	-0.2662	0.0498	1.52e-07	HLA-C	0.1762	0.0457	0.000136	0.00191
rs2853951	6:31236115	T	C	0.0664	0.0114	6.233e-09	cg22786748	C	T	0.3052	0.0557	7.57e-08	TUBB	-0.0845	0.0225	0.000206	0.0032
rs2853951	6:31236115	T	C	0.0664	0.0114	6.233e-09	cg15562022	C	T	-0.2844	0.0507	3.73e-08	CCHCR1	0.1165	0.0313	0.000228	0.00288
rs2853951	6:31236115	T	C	0.0664	0.0114	6.233e-09	cg11468993	C	T	-0.3035	0.0501	3.23e-09	POU5F1	0.2022	0.0557	0.000324	0.00566
rs2853951	6:31236115	T	C	0.0664	0.0114	6.233e-09	cg19853440	C	T	0.2368	0.0406	1.17e-08	BAG6	0.0931	0.0257	0.000331	0.0111
rs2853951	6:31236115	T	C	0.0664	0.0114	6.233e-09	cg13426857	C	T	-0.3534	0.0652	1.04e-07	POU5F1	0.1575	0.0435	0.000331	0.00387
rs2853951	6:31236115	T	C	0.0664	0.0114	6.233e-09	cg22786748	C	T	0.3052	0.0557	7.57e-08	NRM	-0.0937	0.0262	0.000381	0.00394
rs2853951	6:31236115	T	C	0.0664	0.0114	6.233e-09	cg15978899	C	T	-0.2662	0.0498	1.52e-07	MRPS18B	-0.09	0.0258	0.000533	0.00498
rs2853951	6:31236115	T	C	0.0664	0.0114	6.233e-09	cg11468993	C	T	-0.3035	0.0501	3.23e-09	CDSN	0.1774	0.0511	0.000568	0.00663
rs2853951	6:31236115	T	C	0.0664	0.0114	6.233e-09	cg08567000	C	T	-0.4485	0.0626	3.98e-12	CDSN	0.1385	0.0405	0.000694	0.00499
rs2853951	6:31236115	T	C	0.0664	0.0114	6.233e-09	cg13426857	C	T	-0.3534	0.0652	1.04e-07	HLA-B	-0.0785	0.0231	0.000762	0.00667
rs2853951	6:31236115	T	C	0.0664	0.0114	6.233e-09	cg15562022	C	T	-0.2844	0.0507	3.73e-08	POU5F1	0.1744	0.0515	0.00078	0.00741
rs2853951	6:31236115	T	C	0.0664	0.0114	6.233e-09	cg19853440	C	T	0.2368	0.0406	1.17e-08	AGER	0.1223	0.0361	0.00078	0.0139
rs2853951	6:31236115	T	C	0.0664	0.0114	6.233e-09	cg19853440	C	T	0.2368	0.0406	1.17e-08	SKIV2L	0.0963	0.0286	0.000827	0.0139
rs2853951	6:31236115	T	C	0.0664	0.0114	6.233e-09	cg10951325	C	T	0.2766	0.0525	2.28e-07	SKIV2L	0.0689	0.0211	0.00122	0.041
rs2853951	6:31236115	T	C	0.0664	0.0114	6.233e-09	cg17964422	C	T	0.4015	0.0659	2.66e-09	HLA-C	-0.1121	0.0351	0.00151	0.0462
rs2853951	6:31236115	T	C	0.0664	0.0114	6.233e-09	cg11468993	C	T	-0.3035	0.0501	3.23e-09	ATP6V1G2	-0.1713	0.0538	0.00157	0.0138
rs2853951	6:31236115	T	C	0.0664	0.0114	6.233e-09	cg15562022	C	T	-0.2844	0.0507	3.73e-08	CDSN	0.1501	0.0472	0.00158	0.012
rs2853951	6:31236115	T	C	0.0664	0.0114	6.233e-09	cg02956255	C	T	0.3753	0.0678	5.78e-08	PSORS1C1	0.1052	0.0332	0.00166	0.0472
rs2853951	6:31236115	T	C	0.0664	0.0114	6.233e-09	cg13426857	C	T	-0.3534	0.0652	1.04e-07	CDSN	0.1243	0.0399	0.00199	0.0139
rs2853951	6:31236115	T	C	0.0664	0.0114	6.233e-09	cg19853440	C	T	0.2368	0.0406	1.17e-08	SLC44A4	-0.1434	0.0461	0.00202	0.0186
rs2853951	6:31236115	T	C	0.0664	0.0114	6.233e-09	cg19853440	C	T	0.2368	0.0406	1.17e-08	ATF6B	0.0726	0.0234	0.00204	0.0186
rs2853951	6:31236115	T	C	0.0664	0.0114	6.233e-09	cg19853440	C	T	0.2368	0.0406	1.17e-08	DXO	0.0988	0.0319	0.00207	0.0186
rs2853951	6:31236115	T	C	0.0664	0.0114	6.233e-09	cg11468993	C	T	-0.3035	0.0501	3.23e-09	HLA-C	0.1431	0.0462	0.00211	0.0147
rs2853951	6:31236115	T	C	0.0664	0.0114	6.233e-09	cg19853440	C	T	0.2368	0.0406	1.17e-08	PPT2	0.1097	0.0356	0.00222	0.0186
rs2853951	6:31236115	T	C	0.0664	0.0114	6.233e-09	cg17964422	C	T	0.4015	0.0659	2.66e-09	VARS2	0.0918	0.0301	0.00243	0.0462
rs2853951	6:31236115	T	C	0.0664	0.0114	6.233e-09	cg19853440	C	T	0.2368	0.0406	1.17e-08	CFB	-0.1341	0.0465	0.00417	0.031
rs2853951	6:31236115	T	C	0.0664	0.0114	6.233e-09	cg19853440	C	T	0.2368	0.0406	1.17e-08	PRRT1	0.1172	0.0418	0.00535	0.0358
rs2524096	6:31236467	T	G	0.069	0.0114	1.654e-09	cg01793865	G	T	0.3055	0.0501	2.59e-09	CCHCR1	-0.2665	0.0275	5.56e-20	1.95e-18
rs2524096	6:31236467	T	G	0.069	0.0114	1.654e-09	cg12044213	G	T	0.3332	0.0586	2.55e-08	CCHCR1	-0.24	0.0253	2.7e-19	9.45e-18
rs2524096	6:31236467	T	G	0.069	0.0114	1.654e-09	cg17561720	G	T	0.3729	0.0649	1.83e-08	CCHCR1	-0.2109	0.0235	1.29e-17	4.38e-16
rs2524096	6:31236467	T	G	0.069	0.0114	1.654e-09	cg24877963	G	T	0.346	0.0597	1.41e-08	HLA-C	-0.28	0.037	2.85e-13	1.31e-11
rs2524096	6:31236467	T	G	0.069	0.0114	1.654e-09	cg12044213	G	T	0.3332	0.0586	2.55e-08	POU5F1	-0.2735	0.044	1.28e-09	2.25e-08
rs2524096	6:31236467	T	G	0.069	0.0114	1.654e-09	cg01793865	G	T	0.3055	0.0501	2.59e-09	POU5F1	-0.2605	0.0486	1.41e-07	2.46e-06
rs2524096	6:31236467	T	G	0.069	0.0114	1.654e-09	cg17598552	G	T	0.2668	0.046	1.32e-08	CCHCR1	-0.1612	0.0337	2.49e-06	8.73e-05
rs2524096	6:31236467	T	G	0.069	0.0114	1.654e-09	cg17561720	G	T	0.3729	0.0649	1.83e-08	POU5F1	-0.1857	0.0413	9.19e-06	0.00011
rs2524096	6:31236467	T	G	0.069	0.0114	1.654e-09	cg17561720	G	T	0.3729	0.0649	1.83e-08	PSORS1C1	-0.1475	0.0329	9.73e-06	0.00011
rs2524096	6:31236467	T	G	0.069	0.0114	1.654e-09	cg00457165	G	T	0.2934	0.0527	4.89e-08	CCHCR1	-0.1313	0.0302	1.78e-05	0.000606
rs2524096	6:31236467	T	G	0.069	0.0114	1.654e-09	cg16519772	G	T	0.3988	0.064	1.18e-09	CCHCR1	-0.1083	0.0256	2.89e-05	0.000983
rs2524096	6:31236467	T	G	0.069	0.0114	1.654e-09	cg12044213	G	T	0.3332	0.0586	2.55e-08	PSORS1C1	-0.1505	0.0359	3.44e-05	0.000401
rs2524096	6:31236467	T	G	0.069	0.0114	1.654e-09	cg12044213	G	T	0.3332	0.0586	2.55e-08	CDSN	-0.1596	0.0414	0.000134	0.00117
rs2524096	6:31236467	T	G	0.069	0.0114	1.654e-09	cg17598552	G	T	0.2668	0.046	1.32e-08	PSORS1C1	-0.1661	0.0445	0.00022	0.00385
rs2524096	6:31236467	T	G	0.069	0.0114	1.654e-09	cg26343358	G	T	0.353	0.066	1.48e-07	CLIC1	0.0539	0.0147	0.000272	0.0133
rs2524096	6:31236467	T	G	0.069	0.0114	1.654e-09	cg16519772	G	T	0.3988	0.064	1.18e-09	HLA-C	-0.1212	0.0349	0.000577	0.00981
rs2524096	6:31236467	T	G	0.069	0.0114	1.654e-09	cg00457165	G	T	0.2934	0.0527	4.89e-08	HLA-B	0.0905	0.0266	0.000732	0.0124
rs2524096	6:31236467	T	G	0.069	0.0114	1.654e-09	cg17561720	G	T	0.3729	0.0649	1.83e-08	HLA-B	0.0746	0.0222	0.000846	0.00719
rs2524096	6:31236467	T	G	0.069	0.0114	1.654e-09	cg01793865	G	T	0.3055	0.0501	2.59e-09	CDSN	-0.1457	0.0454	0.00145	0.0169
rs2524096	6:31236467	T	G	0.069	0.0114	1.654e-09	cg00457165	G	T	0.2934	0.0527	4.89e-08	POU5F1	-0.1601	0.0501	0.00151	0.0171
rs2524096	6:31236467	T	G	0.069	0.0114	1.654e-09	cg18892128	G	T	0.3412	0.0645	2.05e-07	POU5F1	-0.138	0.0437	0.00172	0.0474
rs2524096	6:31236467	T	G	0.069	0.0114	1.654e-09	cg18892128	G	T	0.3412	0.0645	2.05e-07	CCHCR1	-0.0841	0.0266	0.00172	0.0474
rs2524096	6:31236467	T	G	0.069	0.0114	1.654e-09	cg12044213	G	T	0.3332	0.0586	2.55e-08	HLA-B	0.076	0.0242	0.0018	0.0126
rs2524096	6:31236467	T	G	0.069	0.0114	1.654e-09	cg01793865	G	T	0.3055	0.0501	2.59e-09	HLA-B	0.0817	0.0264	0.00213	0.0187
rs2524096	6:31236467	T	G	0.069	0.0114	1.654e-09	cg00457165	G	T	0.2934	0.0527	4.89e-08	CDSN	-0.1362	0.0459	0.00319	0.0271
rs2524096	6:31236467	T	G	0.069	0.0114	1.654e-09	cg01793865	G	T	0.3055	0.0501	2.59e-09	PSORS1C1	-0.1168	0.0396	0.0034	0.0238
rs2524096	6:31236467	T	G	0.069	0.0114	1.654e-09	cg17598552	G	T	0.2668	0.046	1.32e-08	POU5F1	-0.1658	0.0563	0.00342	0.0399
rs2524096	6:31236467	T	G	0.069	0.0114	1.654e-09	cg17561720	G	T	0.3729	0.0649	1.83e-08	CDSN	-0.111	0.0384	0.00402	0.0273
rs2524096	6:31236467	T	G	0.069	0.0114	1.654e-09	cg00457165	G	T	0.2934	0.0527	4.89e-08	PSORS1C1	-0.1115	0.04	0.00559	0.038
rs2524096	6:31236467	T	G	0.069	0.0114	1.654e-09	cg17561720	G	T	0.3729	0.0649	1.83e-08	HLA-C	-0.0944	0.0346	0.00672	0.0381
rs2249742	6:31240721	T	C	0.0631	0.0111	1.48e-08	cg17974398	C	T	0.4292	0.066	2.32e-10	HLA-C	-0.4177	0.028	3.41e-40	1.57e-38
rs2249742	6:31240721	T	C	0.0631	0.0111	1.48e-08	cg19014295	C	T	-0.2289	0.0411	4.76e-08	VARS2	-0.2656	0.0377	8.57e-12	2.4e-10
rs2249742	6:31240721	T	C	0.0631	0.0111	1.48e-08	cg15673491	C	T	-0.2422	0.038	5.08e-10	VARS2	-0.2776	0.0407	3.64e-11	1.02e-09
rs2249742	6:31240721	T	C	0.0631	0.0111	1.48e-08	cg27185298	C	T	-0.2632	0.0371	5.95e-12	VARS2	-0.2507	0.0377	9.5e-11	2.66e-09
rs2249742	6:31240721	T	C	0.0631	0.0111	1.48e-08	cg05632020	C	T	-0.2715	0.045	3.73e-09	VARS2	-0.2079	0.0328	6.5e-10	1.82e-08
rs2249742	6:31240721	T	C	0.0631	0.0111	1.48e-08	cg17974398	C	T	0.4292	0.066	2.32e-10	CCHCR1	-0.153	0.0247	1.54e-09	3.54e-08
rs2249742	6:31240721	T	C	0.0631	0.0111	1.48e-08	cg17428922	C	T	-0.2344	0.0423	5.65e-08	VARS2	-0.21	0.0353	6.22e-09	1.74e-07
rs2249742	6:31240721	T	C	0.0631	0.0111	1.48e-08	cg19301017	C	T	-0.2947	0.0528	4.36e-08	VARS2	-0.1849	0.0319	1.35e-08	3.78e-07
rs2249742	6:31240721	T	C	0.0631	0.0111	1.48e-08	cg09296730	C	T	-0.2906	0.0513	2.85e-08	VARS2	-0.1543	0.0331	4.4e-06	0.000123
rs2249742	6:31240721	T	C	0.0631	0.0111	1.48e-08	cg17974398	C	T	0.4292	0.066	2.32e-10	CDSN	-0.1699	0.0379	9.74e-06	0.000149
rs2249742	6:31240721	T	C	0.0631	0.0111	1.48e-08	cg21550612	C	T	0.3254	0.0565	1.71e-08	CCHCR1	-0.1295	0.0295	1.44e-05	0.000504
rs2249742	6:31240721	T	C	0.0631	0.0111	1.48e-08	cg24846030	C	T	-0.2955	0.0539	7.3e-08	VARS2	-0.1353	0.0321	3.18e-05	0.000892
rs2249742	6:31240721	T	C	0.0631	0.0111	1.48e-08	cg17974398	C	T	0.4292	0.066	2.32e-10	POU5F1	-0.1733	0.0416	3.78e-05	0.000435
rs2249742	6:31240721	T	C	0.0631	0.0111	1.48e-08	cg03555881	C	T	0.453	0.0641	7.34e-12	CLIC1	0.0592	0.0148	7.31e-05	0.00358
rs2249742	6:31240721	T	C	0.0631	0.0111	1.48e-08	cg12076350	C	T	0.4484	0.0628	4.62e-12	CLIC1	0.0551	0.0149	0.00025	0.0123
rs2249742	6:31240721	T	C	0.0631	0.0111	1.48e-08	cg09296730	C	T	-0.2906	0.0513	2.85e-08	DDR1	-0.0835	0.0228	0.000288	0.00403
rs2249742	6:31240721	T	C	0.0631	0.0111	1.48e-08	cg00648423	C	T	0.3912	0.0628	1.17e-09	HLA-C	-0.1304	0.0359	0.00032	0.0157
rs2249742	6:31240721	T	C	0.0631	0.0111	1.48e-08	cg17974398	C	T	0.4292	0.066	2.32e-10	HLA-B	0.0806	0.0222	0.000324	0.00298
rs2249742	6:31240721	T	C	0.0631	0.0111	1.48e-08	cg27258561	C	T	0.3986	0.0651	2.24e-09	CLIC1	0.0512	0.0148	0.000596	0.0292
rs2249742	6:31240721	T	C	0.0631	0.0111	1.48e-08	cg17428922	C	T	-0.2344	0.0423	5.65e-08	DDR1	-0.0849	0.0248	0.000679	0.00951
rs2249742	6:31240721	T	C	0.0631	0.0111	1.48e-08	cg15673491	C	T	-0.2422	0.038	5.08e-10	DDR1	-0.0921	0.029	0.00162	0.0227
rs2249742	6:31240721	T	C	0.0631	0.0111	1.48e-08	cg21550612	C	T	0.3254	0.0565	1.71e-08	MICA	-0.1197	0.0378	0.00166	0.029
rs2249742	6:31240721	T	C	0.0631	0.0111	1.48e-08	cg03555881	C	T	0.453	0.0641	7.34e-12	DDR1	0.0651	0.0206	0.00169	0.0415
rs2249742	6:31240721	T	C	0.0631	0.0111	1.48e-08	cg00648423	C	T	0.3912	0.0628	1.17e-09	GPANK1	0.0803	0.0259	0.00203	0.0498
rs2249742	6:31240721	T	C	0.0631	0.0111	1.48e-08	cg05632020	C	T	-0.2715	0.045	3.73e-09	DDR1	-0.0714	0.0232	0.00226	0.0316
rs2249742	6:31240721	T	C	0.0631	0.0111	1.48e-08	cg17974398	C	T	0.4292	0.066	2.32e-10	ATP6V1G2	0.123	0.0404	0.0025	0.0192
rs2249742	6:31240721	T	C	0.0631	0.0111	1.48e-08	cg17428922	C	T	-0.2344	0.0423	5.65e-08	SFTA2	-0.1213	0.0404	0.00288	0.0269
rs2249742	6:31240721	T	C	0.0631	0.0111	1.48e-08	cg19301017	C	T	-0.2947	0.0528	4.36e-08	DDR1	-0.0664	0.0224	0.0032	0.0448
rs2249742	6:31240721	T	C	0.0631	0.0111	1.48e-08	cg15673491	C	T	-0.2422	0.038	5.08e-10	SFTA2	-0.1398	0.0472	0.00328	0.0306
rs2249742	6:31240721	T	C	0.0631	0.0111	1.48e-08	cg09296730	C	T	-0.2906	0.0513	2.85e-08	SFTA2	-0.1098	0.0373	0.00348	0.0324
rs2249742	6:31240721	T	C	0.0631	0.0111	1.48e-08	cg20975354	C	T	-0.2607	0.0366	5.17e-12	MICA	0.1474	0.0519	0.00477	0.0417
rs2249742	6:31240721	T	C	0.0631	0.0111	1.48e-08	cg19301017	C	T	-0.2947	0.0528	4.36e-08	MRPS18B	-0.0612	0.0216	0.00483	0.0451
rs2249742	6:31240721	T	C	0.0631	0.0111	1.48e-08	cg20975354	C	T	-0.2607	0.0366	5.17e-12	TCF19	-0.1286	0.0455	0.00492	0.0417
rs2249742	6:31240721	T	C	0.0631	0.0111	1.48e-08	cg20975354	C	T	-0.2607	0.0366	5.17e-12	ABCF1	0.1013	0.0363	0.00549	0.0417
rs2249742	6:31240721	T	C	0.0631	0.0111	1.48e-08	cg20975354	C	T	-0.2607	0.0366	5.17e-12	VARS2	-0.1319	0.0475	0.00575	0.0417
rs9264942	6:31274380	T	C	-0.0698	0.0119	4.129e-09	cg24710520	T	C	-0.3545	0.0645	7.08e-08	HLA-C	0.3377	0.0322	7.87e-23	3.62e-21
rs9264942	6:31274380	T	C	-0.0698	0.0119	4.129e-09	cg07384522	T	C	0.416	0.0675	1.79e-09	CCHCR1	-0.1523	0.0245	1.23e-09	4.17e-08
rs9264942	6:31274380	T	C	-0.0698	0.0119	4.129e-09	cg06819687	T	C	-0.3933	0.0585	6.23e-11	CCHCR1	0.1475	0.0272	9.83e-08	3.74e-06
rs9264942	6:31274380	T	C	-0.0698	0.0119	4.129e-09	cg01015008	T	C	0.3171	0.0607	2.83e-07	CCHCR1	-0.1429	0.0263	1e-07	3.41e-06
rs9264942	6:31274380	T	C	-0.0698	0.0119	4.129e-09	cg07384522	T	C	0.416	0.0675	1.79e-09	CDSN	-0.1909	0.0372	4.63e-07	7.88e-06
rs9264942	6:31274380	T	C	-0.0698	0.0119	4.129e-09	cg07384522	T	C	0.416	0.0675	1.79e-09	HLA-B	0.0975	0.0218	1e-05	0.000114
rs9264942	6:31274380	T	C	-0.0698	0.0119	4.129e-09	cg07384522	T	C	0.416	0.0675	1.79e-09	POU5F1	-0.1591	0.0413	0.000135	0.00115
rs9264942	6:31274380	T	C	-0.0698	0.0119	4.129e-09	cg00357273	T	C	0.3242	0.054	4.25e-09	CSNK2B	-0.064	0.0179	0.000405	0.0106
rs9264942	6:31274380	T	C	-0.0698	0.0119	4.129e-09	cg00357273	T	C	0.3242	0.054	4.25e-09	DDR1	0.0796	0.0228	0.000528	0.0106
rs9264942	6:31274380	T	C	-0.0698	0.0119	4.129e-09	cg01015008	T	C	0.3171	0.0607	2.83e-07	ATP6V1G2	0.1447	0.0425	0.000725	0.0123
rs9264942	6:31274380	T	C	-0.0698	0.0119	4.129e-09	cg07384522	T	C	0.416	0.0675	1.79e-09	PSORS1C1	-0.1104	0.033	0.000911	0.00619
rs9264942	6:31274380	T	C	-0.0698	0.0119	4.129e-09	cg16626479	T	C	0.323	0.0558	1.46e-08	SFTA2	0.1162	0.0368	0.00173	0.0471
rs9264942	6:31274380	T	C	-0.0698	0.0119	4.129e-09	cg16626479	T	C	0.323	0.0558	1.46e-08	HLA-C	0.1181	0.0388	0.00251	0.0471
rs9264942	6:31274380	T	C	-0.0698	0.0119	4.129e-09	cg01015008	T	C	0.3171	0.0607	2.83e-07	CDSN	-0.1195	0.0405	0.00338	0.0343
rs9264942	6:31274380	T	C	-0.0698	0.0119	4.129e-09	cg07384522	T	C	0.416	0.0675	1.79e-09	TUBB	0.056	0.019	0.00343	0.0194
rs9264942	6:31274380	T	C	-0.0698	0.0119	4.129e-09	cg16626479	T	C	0.323	0.0558	1.46e-08	DDR1	0.0666	0.0227	0.00354	0.0471
rs9264942	6:31274380	T	C	-0.0698	0.0119	4.129e-09	cg01015008	T	C	0.3171	0.0607	2.83e-07	HLA-B	0.0681	0.0235	0.00404	0.0343
rs9264942	6:31274380	T	C	-0.0698	0.0119	4.129e-09	cg01015008	T	C	0.3171	0.0607	2.83e-07	POU5F1	-0.1211	0.0444	0.00662	0.045
rs2523578	6:31328542	A	G	0.0697	0.0128	4.901e-08	cg12457901	G	A	-0.4391	0.0738	6.03e-09	VARS2	-0.3689	0.0253	9.09e-39	2.54e-37
rs2523578	6:31328542	A	G	0.0697	0.0128	4.901e-08	cg16655385	G	A	0.4203	0.0742	2.84e-08	MICA	-0.2359	0.0322	1.31e-12	6.95e-11
rs2523578	6:31328542	A	G	0.0697	0.0128	4.901e-08	cg10563645	G	A	-0.3783	0.0574	1.43e-10	C4A	-0.3581	0.0491	1.74e-12	1.2e-10
rs2523578	6:31328542	A	G	0.0697	0.0128	4.901e-08	cg22692488	G	A	-0.4523	0.0651	1.49e-11	CCHCR1	0.1587	0.0263	3.95e-09	1.42e-07
rs2523578	6:31328542	A	G	0.0697	0.0128	4.901e-08	cg21091985	G	A	-0.3204	0.051	8.97e-10	C4A	-0.2642	0.0449	8.76e-09	6.05e-07
rs2523578	6:31328542	A	G	0.0697	0.0128	4.901e-08	cg07414487	G	A	-0.4938	0.0734	5.93e-11	HLA-C	0.1925	0.0331	1.25e-08	4.25e-07
rs2523578	6:31328542	A	G	0.0697	0.0128	4.901e-08	cg20155337	G	A	-0.2972	0.0533	4.65e-08	CCHCR1	0.1927	0.0339	2.67e-08	1.01e-06
rs2523578	6:31328542	A	G	0.0697	0.0128	4.901e-08	cg22692488	G	A	-0.4523	0.0651	1.49e-11	POU5F1	0.2278	0.0437	3.04e-07	5.47e-06
rs2523578	6:31328542	A	G	0.0697	0.0128	4.901e-08	cg20155337	G	A	-0.2972	0.0533	4.65e-08	POU5F1	0.2871	0.0561	4.86e-07	9.24e-06
rs2523578	6:31328542	A	G	0.0697	0.0128	4.901e-08	cg12457901	G	A	-0.4391	0.0738	6.03e-09	HLA-C	0.1774	0.0356	9.53e-07	1.33e-05
rs2523578	6:31328542	A	G	0.0697	0.0128	4.901e-08	cg02760218	G	A	-0.366	0.0647	3.02e-08	ATF6B	-0.0851	0.0178	2.63e-06	0.000176
rs2523578	6:31328542	A	G	0.0697	0.0128	4.901e-08	cg10563645	G	A	-0.3783	0.0574	1.43e-10	RNF5	-0.1589	0.0336	3.24e-06	0.000112
rs2523578	6:31328542	A	G	0.0697	0.0128	4.901e-08	cg09622121	G	A	0.4304	0.0793	1e-07	HLA-C	-0.1527	0.0335	6.84e-06	0.00026
rs2523578	6:31328542	A	G	0.0697	0.0128	4.901e-08	cg18598029	G	A	0.441	0.0785	3.64e-08	ATP6V1G2	0.1783	0.0393	7.51e-06	0.000232
rs2523578	6:31328542	A	G	0.0697	0.0128	4.901e-08	cg09037514	G	A	-0.2143	0.0369	1.29e-08	HLA-B	-0.1701	0.0376	8.31e-06	0.000432
rs2523578	6:31328542	A	G	0.0697	0.0128	4.901e-08	cg18598029	G	A	0.441	0.0785	3.64e-08	HLA-C	-0.1495	0.0337	1.22e-05	0.000232
rs2523578	6:31328542	A	G	0.0697	0.0128	4.901e-08	cg12149319	G	A	-0.2607	0.0454	1.82e-08	CYP21A2	-0.268	0.0608	1.33e-05	0.000906
rs2523578	6:31328542	A	G	0.0697	0.0128	4.901e-08	cg10563645	G	A	-0.3783	0.0574	1.43e-10	HLA-C	0.1909	0.0433	1.33e-05	0.000307
rs2523578	6:31328542	A	G	0.0697	0.0128	4.901e-08	cg05545351	G	A	-0.2943	0.0526	4.03e-08	CCHCR1	0.1529	0.0351	1.72e-05	0.000601
rs2523578	6:31328542	A	G	0.0697	0.0128	4.901e-08	cg21799473	G	A	0.3603	0.0542	9.83e-11	HLA-C	-0.1692	0.04	2.98e-05	0.00104
rs2523578	6:31328542	A	G	0.0697	0.0128	4.901e-08	cg20155337	G	A	-0.2972	0.0533	4.65e-08	CDSN	0.2176	0.0518	3.34e-05	0.000423
rs2523578	6:31328542	A	G	0.0697	0.0128	4.901e-08	cg12044337	G	A	-0.3683	0.066	4.44e-08	HLA-C	0.1496	0.0358	3.63e-05	0.00124
rs2523578	6:31328542	A	G	0.0697	0.0128	4.901e-08	cg20173170	G	A	0.2874	0.0549	2.72e-07	MCCD1	0.2112	0.0506	3.68e-05	0.00129
rs2523578	6:31328542	A	G	0.0697	0.0128	4.901e-08	cg05545351	G	A	-0.2943	0.0526	4.03e-08	PSORS1C1	-0.1915	0.046	3.81e-05	0.000667
rs2523578	6:31328542	A	G	0.0697	0.0128	4.901e-08	cg07414487	G	A	-0.4938	0.0734	5.93e-11	CCHCR1	0.0993	0.025	8.36e-05	0.0011
rs2523578	6:31328542	A	G	0.0697	0.0128	4.901e-08	cg21091985	G	A	-0.3204	0.051	8.97e-10	CFB	-0.1406	0.0356	9.24e-05	0.00319
rs2523578	6:31328542	A	G	0.0697	0.0128	4.901e-08	cg07414487	G	A	-0.4938	0.0734	5.93e-11	POU5F1	0.1614	0.041	9.7e-05	0.0011
rs2523578	6:31328542	A	G	0.0697	0.0128	4.901e-08	cg25600103	G	A	0.3023	0.0532	2.6e-08	BAG6	0.0793	0.0202	0.000106	0.00712
rs2523578	6:31328542	A	G	0.0697	0.0128	4.901e-08	cg14661811	G	A	0.3572	0.0579	1.68e-09	TNXB	-0.141	0.0361	0.000112	0.00695
rs2523578	6:31328542	A	G	0.0697	0.0128	4.901e-08	cg25013052	G	A	0.319	0.0602	1.96e-07	ATP6V1G2	0.1608	0.0413	0.000114	0.00408
rs2523578	6:31328542	A	G	0.0697	0.0128	4.901e-08	cg25013052	G	A	0.319	0.0602	1.96e-07	BAG6	0.0698	0.018	0.000122	0.00408
rs2523578	6:31328542	A	G	0.0697	0.0128	4.901e-08	cg24529722	G	A	0.1518	0.028	1e-07	SLC44A4	-0.2653	0.0695	0.000157	0.0105
rs2523578	6:31328542	A	G	0.0697	0.0128	4.901e-08	cg09037514	G	A	-0.2143	0.0369	1.29e-08	TCF19	-0.1799	0.0483	0.000228	0.00593
rs2523578	6:31328542	A	G	0.0697	0.0128	4.901e-08	cg18598029	G	A	0.441	0.0785	3.64e-08	CCHCR1	-0.0929	0.0251	0.000245	0.00311
rs2523578	6:31328542	A	G	0.0697	0.0128	4.901e-08	cg10563645	G	A	-0.3783	0.0574	1.43e-10	CFB	-0.1438	0.0399	0.000352	0.00582
rs2523578	6:31328542	A	G	0.0697	0.0128	4.901e-08	cg10563645	G	A	-0.3783	0.0574	1.43e-10	MCCD1	0.1781	0.0501	0.000422	0.00582
rs2523578	6:31328542	A	G	0.0697	0.0128	4.901e-08	cg22692488	G	A	-0.4523	0.0651	1.49e-11	CDSN	0.1443	0.0407	0.000437	0.00525
rs2523578	6:31328542	A	G	0.0697	0.0128	4.901e-08	cg09622121	G	A	0.4304	0.0793	1e-07	CCHCR1	-0.0884	0.025	0.000449	0.00636
rs2523578	6:31328542	A	G	0.0697	0.0128	4.901e-08	cg21799473	G	A	0.3603	0.0542	9.83e-11	POU5F1	-0.1728	0.0488	0.000451	0.00649
rs2523578	6:31328542	A	G	0.0697	0.0128	4.901e-08	cg00916439	G	A	0.385	0.0704	8.17e-08	ATP6V1G2-DDX39B	-0.1475	0.0418	0.000466	0.0289
rs2523578	6:31328542	A	G	0.0697	0.0128	4.901e-08	cg09622121	G	A	0.4304	0.0793	1e-07	ATP6V1G2	0.1384	0.0394	0.000502	0.00636
rs2523578	6:31328542	A	G	0.0697	0.0128	4.901e-08	cg21799473	G	A	0.3603	0.0542	9.83e-11	TCF19	-0.1151	0.0331	0.000556	0.00649
rs2523578	6:31328542	A	G	0.0697	0.0128	4.901e-08	cg05545351	G	A	-0.2943	0.0526	4.03e-08	PSORS1C2	-0.1729	0.0502	0.000642	0.00749
rs2523578	6:31328542	A	G	0.0697	0.0128	4.901e-08	cg10563645	G	A	-0.3783	0.0574	1.43e-10	HLA-B	0.0953	0.0281	0.000777	0.00894
rs2523578	6:31328542	A	G	0.0697	0.0128	4.901e-08	cg14661811	G	A	0.3572	0.0579	1.68e-09	ATF6B	0.0612	0.0182	0.00085	0.0264
rs2523578	6:31328542	A	G	0.0697	0.0128	4.901e-08	cg07414487	G	A	-0.4938	0.0734	5.93e-11	HLA-B	-0.0735	0.0219	0.000858	0.00729
rs2523578	6:31328542	A	G	0.0697	0.0128	4.901e-08	cg21091985	G	A	-0.3204	0.051	8.97e-10	HLA-C	0.1286	0.0392	0.00112	0.0196
rs2523578	6:31328542	A	G	0.0697	0.0128	4.901e-08	cg02760218	G	A	-0.366	0.0647	3.02e-08	C4B	0.1417	0.0432	0.00114	0.026
rs2523578	6:31328542	A	G	0.0697	0.0128	4.901e-08	cg21091985	G	A	-0.3204	0.051	8.97e-10	RNF5	-0.1001	0.0305	0.00114	0.0196
rs2523578	6:31328542	A	G	0.0697	0.0128	4.901e-08	cg18598029	G	A	0.441	0.0785	3.64e-08	CDSN	-0.1238	0.0378	0.00115	0.0109
rs2523578	6:31328542	A	G	0.0697	0.0128	4.901e-08	cg02760218	G	A	-0.366	0.0647	3.02e-08	RNF5	-0.1005	0.0307	0.00116	0.026
rs2523578	6:31328542	A	G	0.0697	0.0128	4.901e-08	cg25600103	G	A	0.3023	0.0532	2.6e-08	ATP6V1G2	0.1519	0.0467	0.00125	0.0404
rs2523578	6:31328542	A	G	0.0697	0.0128	4.901e-08	cg20173170	G	A	0.2874	0.0549	2.72e-07	FLOT1	-0.068	0.021	0.00127	0.0223
rs2523578	6:31328542	A	G	0.0697	0.0128	4.901e-08	cg20155337	G	A	-0.2972	0.0533	4.65e-08	DDR1	-0.0892	0.0275	0.0013	0.0124
rs2523578	6:31328542	A	G	0.0697	0.0128	4.901e-08	cg21799473	G	A	0.3603	0.0542	9.83e-11	IER3	0.1511	0.0468	0.00136	0.00993
rs2523578	6:31328542	A	G	0.0697	0.0128	4.901e-08	cg09037514	G	A	-0.2143	0.0369	1.29e-08	PSORS1C2	-0.1995	0.0621	0.00141	0.0245
rs2523578	6:31328542	A	G	0.0697	0.0128	4.901e-08	cg21799473	G	A	0.3603	0.0542	9.83e-11	CCHCR1	-0.0959	0.0298	0.00142	0.00993
rs2523578	6:31328542	A	G	0.0697	0.0128	4.901e-08	cg10563645	G	A	-0.3783	0.0574	1.43e-10	C6orf47	-0.0674	0.0212	0.0016	0.014
rs2523578	6:31328542	A	G	0.0697	0.0128	4.901e-08	cg10563645	G	A	-0.3783	0.0574	1.43e-10	MSH5-SAPCD1	-0.1315	0.0414	0.00162	0.014
rs2523578	6:31328542	A	G	0.0697	0.0128	4.901e-08	cg25600103	G	A	0.3023	0.0532	2.6e-08	AGER	0.0898	0.0286	0.00181	0.0404
rs2523578	6:31328542	A	G	0.0697	0.0128	4.901e-08	cg16655385	G	A	0.4203	0.0742	2.84e-08	ATP6V1G2	0.1324	0.0422	0.00184	0.0486
rs2523578	6:31328542	A	G	0.0697	0.0128	4.901e-08	cg20155337	G	A	-0.2972	0.0533	4.65e-08	HLA-B	-0.0947	0.0304	0.00198	0.0151
rs2523578	6:31328542	A	G	0.0697	0.0128	4.901e-08	cg10563645	G	A	-0.3783	0.0574	1.43e-10	DDAH2	-0.0766	0.0257	0.00305	0.0225
rs2523578	6:31328542	A	G	0.0697	0.0128	4.901e-08	cg10563645	G	A	-0.3783	0.0574	1.43e-10	SLC44A4	-0.1179	0.0398	0.00326	0.0225
rs2523578	6:31328542	A	G	0.0697	0.0128	4.901e-08	cg21799473	G	A	0.3603	0.0542	9.83e-11	SFTA2	0.112	0.0385	0.0038	0.0222
rs2523578	6:31328542	A	G	0.0697	0.0128	4.901e-08	cg07414487	G	A	-0.4938	0.0734	5.93e-11	CDSN	0.1098	0.0378	0.00391	0.0266
rs2523578	6:31328542	A	G	0.0697	0.0128	4.901e-08	cg22692488	G	A	-0.4523	0.0651	1.49e-11	HLA-B	-0.0681	0.0238	0.00437	0.0393
rs2523578	6:31328542	A	G	0.0697	0.0128	4.901e-08	cg09622121	G	A	0.4304	0.0793	1e-07	POU5F1	-0.1171	0.0412	0.00471	0.0447
rs2523578	6:31328542	A	G	0.0697	0.0128	4.901e-08	cg20155337	G	A	-0.2972	0.0533	4.65e-08	HLA-C	0.1344	0.0474	0.00478	0.0303
rs2523578	6:31328542	A	G	0.0697	0.0128	4.901e-08	cg10563645	G	A	-0.3783	0.0574	1.43e-10	BAG6	-0.0628	0.0223	0.00512	0.0321
rs2523578	6:31328542	A	G	0.0697	0.0128	4.901e-08	cg10563645	G	A	-0.3783	0.0574	1.43e-10	CLIC1	-0.049	0.0185	0.00848	0.0488
rs2523578	6:31328542	A	G	0.0697	0.0128	4.901e-08	cg21799473	G	A	0.3603	0.0542	9.83e-11	CDSN	-0.1182	0.045	0.00889	0.0445
rs2596544	6:31329291	A	T	-0.0745	0.0136	4.357e-08	cg17096289	T	A	-0.4727	0.0908	3.12e-07	HLA-C	-0.4641	0.0247	1.28e-56	5.9e-55
rs2596544	6:31329291	A	T	-0.0745	0.0136	4.357e-08	cg06828117	T	A	-0.2871	0.0537	1.55e-07	MICA	-0.405	0.0457	3.05e-17	1.65e-15
rs2596544	6:31329291	A	T	-0.0745	0.0136	4.357e-08	cg09736959	T	A	0.4212	0.068	1.46e-09	ATP6V1G2	-0.2749	0.0479	1.93e-08	1.2e-06
rs2596544	6:31329291	A	T	-0.0745	0.0136	4.357e-08	cg03513762	T	A	0.4229	0.0818	3.67e-07	VARS2	-0.1672	0.0305	7.7e-08	2.16e-06
rs2596544	6:31329291	A	T	-0.0745	0.0136	4.357e-08	cg14178705	T	A	0.4742	0.0836	2.72e-08	CYP21A2	-0.1975	0.0418	3.27e-06	0.000222
rs2596544	6:31329291	A	T	-0.0745	0.0136	4.357e-08	cg14102634	T	A	0.4277	0.0723	7.34e-09	HLA-C	0.186	0.0405	5.86e-06	0.000158
rs2596544	6:31329291	A	T	-0.0745	0.0136	4.357e-08	cg09736959	T	A	0.4212	0.068	1.46e-09	ATP6V1G2-DDX39B	-0.2084	0.0455	6.16e-06	0.000191
rs2596544	6:31329291	A	T	-0.0745	0.0136	4.357e-08	cg17096289	T	A	-0.4727	0.0908	3.12e-07	CCHCR1	-0.1011	0.0247	5.05e-05	0.00116
rs2596544	6:31329291	A	T	-0.0745	0.0136	4.357e-08	cg25107000	T	A	-0.5657	0.0862	1.64e-10	CLIC1	0.059	0.0146	6.64e-05	0.00325
rs2596544	6:31329291	A	T	-0.0745	0.0136	4.357e-08	cg11794033	T	A	-0.4681	0.0867	1.15e-07	CLIC1	0.0553	0.0146	0.000169	0.00829
rs2596544	6:31329291	A	T	-0.0745	0.0136	4.357e-08	cg06828117	T	A	-0.2871	0.0537	1.55e-07	LY6G6C	-0.2045	0.0552	0.00024	0.00649
rs2596544	6:31329291	A	T	-0.0745	0.0136	4.357e-08	cg07945879	T	A	-0.2585	0.0405	5.02e-10	VARS2	0.2025	0.0568	0.00041	0.0105
rs2596544	6:31329291	A	T	-0.0745	0.0136	4.357e-08	cg17096289	T	A	-0.4727	0.0908	3.12e-07	ATP6V1G2	0.1384	0.0391	0.000454	0.00696
rs2596544	6:31329291	A	T	-0.0745	0.0136	4.357e-08	cg11731221	T	A	-0.4748	0.0873	9.39e-08	IER3	0.1365	0.0395	0.000611	0.0177
rs2596544	6:31329291	A	T	-0.0745	0.0136	4.357e-08	cg07945879	T	A	-0.2585	0.0405	5.02e-10	HLA-C	-0.2257	0.0664	0.000753	0.0105
rs2596544	6:31329291	A	T	-0.0745	0.0136	4.357e-08	cg09736959	T	A	0.4212	0.068	1.46e-09	MSH5-SAPCD1	-0.1319	0.0399	0.00105	0.0216
rs2596544	6:31329291	A	T	-0.0745	0.0136	4.357e-08	cg14178705	T	A	0.4742	0.0836	2.72e-08	ATP6V1G2	-0.1397	0.0423	0.00106	0.0359
rs2596544	6:31329291	A	T	-0.0745	0.0136	4.357e-08	cg17857094	T	A	-0.3296	0.0495	9.29e-11	VARS2	0.1261	0.0391	0.00137	0.0176
rs2596544	6:31329291	A	T	-0.0745	0.0136	4.357e-08	cg17857094	T	A	-0.3296	0.0495	9.29e-11	POU5F1	0.1779	0.0554	0.00142	0.0176
rs2596544	6:31329291	A	T	-0.0745	0.0136	4.357e-08	cg11794033	T	A	-0.4681	0.0867	1.15e-07	DDR1	0.0649	0.0202	0.00145	0.0356
rs2596544	6:31329291	A	T	-0.0745	0.0136	4.357e-08	cg14102634	T	A	0.4277	0.0723	7.34e-09	VARS2	-0.1126	0.0351	0.00146	0.0197
rs2596544	6:31329291	A	T	-0.0745	0.0136	4.357e-08	cg07945879	T	A	-0.2585	0.0405	5.02e-10	GNL1	0.1315	0.0416	0.00171	0.0159
rs2596544	6:31329291	A	T	-0.0745	0.0136	4.357e-08	cg17857094	T	A	-0.3296	0.0495	9.29e-11	FLOT1	0.0674	0.0216	0.00189	0.0176
rs2596544	6:31329291	A	T	-0.0745	0.0136	4.357e-08	cg17857094	T	A	-0.3296	0.0495	9.29e-11	PSORS1C2	0.1438	0.0479	0.00288	0.0202
rs2596544	6:31329291	A	T	-0.0745	0.0136	4.357e-08	cg03513762	T	A	0.4229	0.0818	3.67e-07	HLA-B	0.0704	0.0235	0.00296	0.0415
rs2596544	6:31329291	A	T	-0.0745	0.0136	4.357e-08	cg11731221	T	A	-0.4748	0.0873	9.39e-08	RNF39	0.0813	0.0276	0.00338	0.049
rs2596544	6:31329291	A	T	-0.0745	0.0136	4.357e-08	cg17096289	T	A	-0.4727	0.0908	3.12e-07	DDAH2	0.0568	0.0198	0.00428	0.0492
rs2596544	6:31329291	A	T	-0.0745	0.0136	4.357e-08	cg07945879	T	A	-0.2585	0.0405	5.02e-10	MICA	-0.1735	0.0625	0.0058	0.0406
rs2596544	6:31329291	A	T	-0.0745	0.0136	4.357e-08	cg17857094	T	A	-0.3296	0.0495	9.29e-11	SFTA2	-0.1207	0.0435	0.00583	0.0327
rs2395488	6:31445909	A	G	0.0751	0.0119	2.699e-10	cg23003117	A	G	0.574	0.0553	1.77e-22	C4A	-0.1795	0.0458	0.000104	0.00623
rs2248459	6:31446710	A	G	0.0729	0.0119	8.563e-10	cg17723508	A	G	0.3349	0.0615	9.14e-08	C4A	-0.1646	0.0441	0.000216	0.0129
rs2904601	6:31451923	A	T	-0.0768	0.0123	4.012e-10	cg09037630	T	A	-0.1422	0.0271	2.59e-07	ATP6V1G2	0.361	0.0839	2.16e-05	0.00134
rs28405701	6:31452090	A	G	-0.0793	0.0124	1.869e-10	cg11402847	G	A	0.3289	0.0621	1.95e-07	MICB	0.1441	0.0292	1.19e-06	7.12e-05
rs28405701	6:31452090	A	G	-0.0793	0.0124	1.869e-10	cg11402847	G	A	0.3289	0.0621	1.95e-07	HLA-C	0.1379	0.037	0.000219	0.00656
rs3091286	6:31457033	A	T	0.0662	0.0121	4.324e-08	cg04791060	A	T	0.3718	0.0661	3.45e-08	MICB	0.0944	0.0279	0.000786	0.0264
rs3091286	6:31457033	A	T	0.0662	0.0121	4.324e-08	cg04791060	A	T	0.3718	0.0661	3.45e-08	C4A	-0.138	0.0412	0.00088	0.0264
rs2534687	6:31461608	T	C	-0.0677	0.0122	2.49e-08	cg02000145	C	T	0.3329	0.0624	1.63e-07	ATP6V1G2-DDX39B	-0.1863	0.0411	7.66e-06	0.000475
rs2534687	6:31461608	T	C	-0.0677	0.0122	2.49e-08	cg15067619	C	T	0.3695	0.0665	5.15e-08	ATP6V1G2	0.1495	0.0394	0.000172	0.0103
rs2534687	6:31461608	T	C	-0.0677	0.0122	2.49e-08	cg02000145	C	T	0.3329	0.0624	1.63e-07	LST1	0.0803	0.0234	0.000668	0.0173
rs2534687	6:31461608	T	C	-0.0677	0.0122	2.49e-08	cg02000145	C	T	0.3329	0.0624	1.63e-07	MPIG6B	-0.1448	0.043	0.000836	0.0173
rs2534687	6:31461608	T	C	-0.0677	0.0122	2.49e-08	cg02000145	C	T	0.3329	0.0624	1.63e-07	CCHCR1	-0.0873	0.0282	0.0021	0.0325
rs2534687	6:31461608	T	C	-0.0677	0.0122	2.49e-08	cg02000145	C	T	0.3329	0.0624	1.63e-07	MSH5	-0.0897	0.0306	0.00359	0.0445
rs2253052	6:31462031	T	C	-0.0657	0.012	4.778e-08	cg22110654	C	T	0.3475	0.0596	1.12e-08	HLA-C	0.26	0.0366	5.89e-12	1.94e-10
rs2253052	6:31462031	T	C	-0.0657	0.012	4.778e-08	cg22110654	C	T	0.3475	0.0596	1.12e-08	PSORS1C1	-0.2449	0.0354	1.94e-11	3.2e-10
rs2253052	6:31462031	T	C	-0.0657	0.012	4.778e-08	cg22110654	C	T	0.3475	0.0596	1.12e-08	VARS2	-0.1602	0.0323	1.06e-06	1.17e-05
rs2253052	6:31462031	T	C	-0.0657	0.012	4.778e-08	cg08882389	C	T	0.2429	0.0465	2.82e-07	HLA-DQA1	0.1794	0.0365	1.28e-06	4.59e-05
rs2253052	6:31462031	T	C	-0.0657	0.012	4.778e-08	cg22110654	C	T	0.3475	0.0596	1.12e-08	PSORS1C2	-0.1645	0.0399	4.54e-05	0.000374
rs2253052	6:31462031	T	C	-0.0657	0.012	4.778e-08	cg08882389	C	T	0.2429	0.0465	2.82e-07	HLA-DRB5	-0.2433	0.0617	9.53e-05	0.00172
rs2253052	6:31462031	T	C	-0.0657	0.012	4.778e-08	cg22110654	C	T	0.3475	0.0596	1.12e-08	MCCD1	0.1577	0.0439	0.000371	0.00245
rs2253052	6:31462031	T	C	-0.0657	0.012	4.778e-08	cg22110654	C	T	0.3475	0.0596	1.12e-08	MICA	0.1112	0.036	0.00216	0.0119
rs2253052	6:31462031	T	C	-0.0657	0.012	4.778e-08	cg08882389	C	T	0.2429	0.0465	2.82e-07	HLA-DQA2	-0.2011	0.0658	0.0024	0.0256
rs2253052	6:31462031	T	C	-0.0657	0.012	4.778e-08	cg08882389	C	T	0.2429	0.0465	2.82e-07	GPSM3	0.0848	0.0282	0.00285	0.0256
rs2253052	6:31462031	T	C	-0.0657	0.012	4.778e-08	cg08882389	C	T	0.2429	0.0465	2.82e-07	HLA-DRB1	0.1079	0.0372	0.00395	0.0284
rs2253052	6:31462031	T	C	-0.0657	0.012	4.778e-08	cg08882389	C	T	0.2429	0.0465	2.82e-07	HLA-DQB2	-0.1638	0.0582	0.00516	0.0309
rs2253052	6:31462031	T	C	-0.0657	0.012	4.778e-08	cg08882389	C	T	0.2429	0.0465	2.82e-07	C4A	-0.1639	0.0604	0.00696	0.0358
rs2253052	6:31462031	T	C	-0.0657	0.012	4.778e-08	cg22110654	C	T	0.3475	0.0596	1.12e-08	POU5F1	-0.1257	0.0467	0.00741	0.0349
rs9267539	6:31666424	A	C	0.0988	0.018	3.865e-08	cg02628680	A	C	-0.3022	0.0582	3.38e-07	SLC44A4	-0.174	0.0443	0.000102	0.00653
rs9267539	6:31666424	A	C	0.0988	0.018	3.865e-08	cg02628680	A	C	-0.3022	0.0582	3.38e-07	LTA	-0.1499	0.0465	0.00138	0.0441
rs9267539	6:31666424	A	C	0.0988	0.018	3.865e-08	cg02628680	A	C	-0.3022	0.0582	3.38e-07	AGPAT1	0.0895	0.0292	0.0023	0.0491
rs9267544	6:31671557	A	C	-0.0998	0.018	3.031e-08	cg17557540	C	A	-0.4758	0.0911	2.82e-07	HLA-C	-0.3074	0.0393	5.2e-14	1.98e-12
rs9267544	6:31671557	A	C	-0.0998	0.018	3.031e-08	cg10958126	C	A	-0.4237	0.0804	2.28e-07	MCCD1	-0.3344	0.0524	4.86e-10	2.96e-08
rs9267544	6:31671557	A	C	-0.0998	0.018	3.031e-08	cg17557540	C	A	-0.4758	0.0911	2.82e-07	ATP6V1G2	0.1933	0.0483	7.62e-05	0.00145
rs9267544	6:31671557	A	C	-0.0998	0.018	3.031e-08	cg10958126	C	A	-0.4237	0.0804	2.28e-07	CCHCR1	0.1369	0.0347	9.63e-05	0.00237
rs9267544	6:31671557	A	C	-0.0998	0.018	3.031e-08	cg10958126	C	A	-0.4237	0.0804	2.28e-07	C4A	0.2164	0.0556	0.000117	0.00237
rs9267544	6:31671557	A	C	-0.0998	0.018	3.031e-08	cg20636526	C	A	-0.5741	0.1091	2.31e-07	HLA-DQA2	0.1736	0.0468	0.000236	0.00848
rs9267544	6:31671557	A	C	-0.0998	0.018	3.031e-08	cg17557540	C	A	-0.4758	0.0911	2.82e-07	DDR1	-0.0897	0.0243	0.000252	0.0032
rs9267544	6:31671557	A	C	-0.0998	0.018	3.031e-08	cg10958126	C	A	-0.4237	0.0804	2.28e-07	POU5F1	0.2101	0.0571	0.00027	0.00411
rs9267544	6:31671557	A	C	-0.0998	0.018	3.031e-08	cg17557540	C	A	-0.4758	0.0911	2.82e-07	TCF19	-0.1155	0.0342	0.000802	0.00762
rs9267544	6:31671557	A	C	-0.0998	0.018	3.031e-08	cg26918723	C	A	-0.3927	0.067	9.8e-09	DDR1	-0.0772	0.0243	0.00162	0.0438
rs9267544	6:31671557	A	C	-0.0998	0.018	3.031e-08	cg17557540	C	A	-0.4758	0.0911	2.82e-07	CCHCR1	-0.093	0.0309	0.00277	0.0211
rs9267544	6:31671557	A	C	-0.0998	0.018	3.031e-08	cg17557540	C	A	-0.4758	0.0911	2.82e-07	LTB	0.0819	0.0291	0.00514	0.0325
rs3117577	6:31727474	A	G	0.0994	0.018	3.194e-08	cg20544437	A	G	0.5513	0.1054	2.73e-07	ATP6V1G2	-0.1627	0.0435	0.000211	0.0141
rs3115672	6:31727897	T	C	-0.0992	0.018	3.356e-08	cg07007382	C	T	-0.5296	0.1018	3.18e-07	HLA-DRB5	0.5184	0.0357	2.02e-38	6.86e-37
rs3115672	6:31727897	T	C	-0.0992	0.018	3.356e-08	cg07007382	C	T	-0.5296	0.1018	3.18e-07	HLA-DQB1	0.3177	0.0329	7.1e-20	1.21e-18
rs3115672	6:31727897	T	C	-0.0992	0.018	3.356e-08	cg07007382	C	T	-0.5296	0.1018	3.18e-07	HLA-DRB1	0.181	0.0249	1.98e-12	2.24e-11
rs3115672	6:31727897	T	C	-0.0992	0.018	3.356e-08	cg26858414	C	T	-0.4617	0.0846	8.63e-08	CCHCR1	-0.2073	0.0322	3.39e-10	1.22e-08
[truncated: 348 more rows]

[truncated: 5 more sheets: Supplementary Data 11, Supplementary Data 12, Supplementary Data 13, Supplementary Data 14, Supplementary Data 15]
